# Supplementary material for: Integrating genetic variation with deep learning provides context for variants impacting transcription factor binding during embryogenesis
Source: Genome Res. 2025 May;35(5):1138–53. doi: 10.1101/gr.279652.124 (PMC12047541; doi:10.1101/gr.279652.124)
Supplement: Supplement 8 [file Supplemental_Code.zip]

Archive with 428 entries (363 files):
- Code/
- Code/.DS_Store
- Code/README.md
- Code/config/
- Code/config/config.yml
- Code/config/README.md
- Code/config/utils.R
- Code/Figures/
- Code/Figures/.DS_Store
- Code/Figures/Figure_1.Rmd
- Code/Figures/Figure_2.Rmd
- Code/Figures/Figure_3.Rmd
- Code/Figures/Figure_4.Rmd
- Code/Figures/Figure_5.Rmd
- Code/Figures/Figure_S1.Rmd
- Code/Figures/Figure_S2.Rmd
- Code/Figures/Figure_S3.Rmd
- Code/Figures/Figure_S4.Rmd
- Code/Figures/Figure_S5.Rmd
- Code/Figures/Figure_S6.Rmd
- Code/Figures/Figure_S7.Rmd
- Code/Figures/Figure_S8.Rmd
- Code/Pipelines/
- Code/Pipelines/.DS_Store
- Code/Pipelines/1_preprocess_fastq_files/
- Code/Pipelines/1_preprocess_fastq_files/.DS_Store
- Code/Pipelines/1_preprocess_fastq_files/.gitkeep
- Code/Pipelines/1_preprocess_fastq_files/cluster.json
- Code/Pipelines/1_preprocess_fastq_files/config.yml
- Code/Pipelines/1_preprocess_fastq_files/fastq_F1_ChipSeq_list.txt
- Code/Pipelines/1_preprocess_fastq_files/fastq_gDNA_list.txt
- Code/Pipelines/1_preprocess_fastq_files/params.sh
- Code/Pipelines/1_preprocess_fastq_files/runSnakefile.sh
- Code/Pipelines/1_preprocess_fastq_files/Snakefile
- Code/Pipelines/2_mappability_filter/
- Code/Pipelines/2_mappability_filter/.DS_Store
- Code/Pipelines/2_mappability_filter/bwa_env.yml
- Code/Pipelines/2_mappability_filter/cluster.json
- Code/Pipelines/2_mappability_filter/config.yml
- Code/Pipelines/2_mappability_filter/environment.yml
- Code/Pipelines/2_mappability_filter/environment_min.yml
- Code/Pipelines/2_mappability_filter/environment_min_old.yml
- Code/Pipelines/2_mappability_filter/genotypes.yml
- Code/Pipelines/2_mappability_filter/params.sh
- Code/Pipelines/2_mappability_filter/picard_env.yml
- Code/Pipelines/2_mappability_filter/runSnakefile.sh
- Code/Pipelines/2_mappability_filter/Snakefile
- Code/Pipelines/2_mappability_filter/WASP_filtering_read_counts.sh
- Code/Pipelines/3_peaks_and_signal/
- Code/Pipelines/3_peaks_and_signal/.DS_Store
- Code/Pipelines/3_peaks_and_signal/1.IDR/
- Code/Pipelines/3_peaks_and_signal/1.IDR/.DS_Store
- Code/Pipelines/3_peaks_and_signal/1.IDR/cluster.json
- Code/Pipelines/3_peaks_and_signal/1.IDR/config.yml
- Code/Pipelines/3_peaks_and_signal/1.IDR/params.sh
- Code/Pipelines/3_peaks_and_signal/1.IDR/runSnakefile.sh
- Code/Pipelines/3_peaks_and_signal/1.IDR/Snakefile
- Code/Pipelines/3_peaks_and_signal/2.Consensus_peaks/
- Code/Pipelines/3_peaks_and_signal/2.Consensus_peaks/.DS_Store
- Code/Pipelines/3_peaks_and_signal/2.Consensus_peaks/cluster.json
- Code/Pipelines/3_peaks_and_signal/2.Consensus_peaks/config.yml
- Code/Pipelines/3_peaks_and_signal/2.Consensus_peaks/params.sh
- Code/Pipelines/3_peaks_and_signal/2.Consensus_peaks/runSnakefile.sh
- Code/Pipelines/3_peaks_and_signal/2.Consensus_peaks/Snakefile
- Code/Pipelines/3_peaks_and_signal/3.Signal/
- Code/Pipelines/3_peaks_and_signal/3.Signal/.DS_Store
- Code/Pipelines/3_peaks_and_signal/3.Signal/cluster.json
- Code/Pipelines/3_peaks_and_signal/3.Signal/config.yml
- Code/Pipelines/3_peaks_and_signal/3.Signal/params.sh
- Code/Pipelines/3_peaks_and_signal/3.Signal/runSnakefile.sh
- Code/Pipelines/3_peaks_and_signal/3.Signal/Snakefile
- Code/Pipelines/4_CHT/
- Code/Pipelines/4_CHT/.DS_Store
- Code/Pipelines/4_CHT/cluster.json
- Code/Pipelines/4_CHT/config.yml
- Code/Pipelines/4_CHT/params.sh
- Code/Pipelines/4_CHT/runSnakefile.sh
- Code/Pipelines/4_CHT/Snakefile
- Code/Pipelines/4_CHT/cluster_log/
- Code/Pipelines/5_Sequence_motifs/
- Code/Pipelines/5_Sequence_motifs/cluster.json
- Code/Pipelines/5_Sequence_motifs/config.yml
- Code/Pipelines/5_Sequence_motifs/params.sh
- Code/Pipelines/5_Sequence_motifs/ProBound.Rmd
- Code/Pipelines/5_Sequence_motifs/ProBound.smk
- Code/Pipelines/5_Sequence_motifs/runSnakefile.sh
- Code/Pipelines/5_Sequence_motifs/run_diversity_on_peaks.sh
- Code/Pipelines/5_Sequence_motifs/Snakefile
- Code/Pipelines/5_Sequence_motifs/cluster_log/
- Code/Pipelines/6.0_ReMap_bigwig/
- Code/Pipelines/6.0_ReMap_bigwig/.DS_Store
- Code/Pipelines/6.0_ReMap_bigwig/annotation/
- Code/Pipelines/6.0_ReMap_bigwig/annotation/metatable.csv
- Code/Pipelines/6.0_ReMap_bigwig/annotation/metatable.xlsx
- Code/Pipelines/6.0_ReMap_bigwig/annotation/metatable_clean.sh
- Code/Pipelines/6.0_ReMap_bigwig/annotation/metatable_inputs.txt
- Code/Pipelines/6.0_ReMap_bigwig/annotation/metatable_samples.txt
- Code/Pipelines/6.0_ReMap_bigwig/annotation/ReMap2022_datasets_metatable.txt
- Code/Pipelines/6.0_ReMap_bigwig/annotation/remap2022_metadata_dm6_v1_0.tsv
- Code/Pipelines/6.0_ReMap_bigwig/annotation/remap2022_metadata_dm6_v1_0_clean.tsv
- Code/Pipelines/6.0_ReMap_bigwig/annotation/ReMap2022_metatable.txt
- Code/Pipelines/6.0_ReMap_bigwig/config/
- Code/Pipelines/6.0_ReMap_bigwig/config/config.yml
- Code/Pipelines/6.0_ReMap_bigwig/config/envs/
- Code/Pipelines/6.0_ReMap_bigwig/config/envs/htseq_count.yml
- Code/Pipelines/6.0_ReMap_bigwig/config/envs/macs2.yml
- Code/Pipelines/6.0_ReMap_bigwig/src/
- Code/Pipelines/6.0_ReMap_bigwig/src/.DS_Store
- Code/Pipelines/6.0_ReMap_bigwig/src/snakemake/
- Code/Pipelines/6.0_ReMap_bigwig/src/snakemake/cluster.json
- Code/Pipelines/6.0_ReMap_bigwig/src/snakemake/deeptools.yml
- Code/Pipelines/6.0_ReMap_bigwig/src/snakemake/Snakefile
- Code/Pipelines/6.0_ReMap_bigwig/src/snakemake/snakemake_default.sh
- Code/Pipelines/6.1_Basenji_training/
- Code/Pipelines/6.1_Basenji_training/.DS_Store
- Code/Pipelines/6.1_Basenji_training/basenji_predict_from_bed.sh
- Code/Pipelines/6.1_Basenji_training/basenji_sad.py
- Code/Pipelines/6.1_Basenji_training/basenji_sad.sh
- Code/Pipelines/6.1_Basenji_training/basenji_sat_mut.sh
- Code/Pipelines/6.1_Basenji_training/basenji_train_cluster.sh
- Code/Pipelines/6.1_Basenji_training/create_sequences_bed.py
- Code/Pipelines/6.1_Basenji_training/plot_tracks.py
- Code/Pipelines/6.1_Basenji_training/variants_analysis.py
- Code/Pipelines/6.1_Basenji_training/variants_evaluation.py
- Code/Pipelines/6.1_Basenji_training/variants_plot_tracks.py
- Code/Pipelines/7_Variant_and_saturation_scores/
- Code/Pipelines/7_Variant_and_saturation_scores/.DS_Store
- Code/Pipelines/7_Variant_and_saturation_scores/py/
- Code/Pipelines/7_Variant_and_saturation_scores/py/predicted_coverage.py
- Code/Pipelines/7_Variant_and_saturation_scores/py/read_sat_mutagenesis.py
- Code/Pipelines/7_Variant_and_saturation_scores/saturation_scores/
- Code/Pipelines/7_Variant_and_saturation_scores/saturation_scores/basenji_env.yml
- Code/Pipelines/7_Variant_and_saturation_scores/saturation_scores/cluster.json
- Code/Pipelines/7_Variant_and_saturation_scores/saturation_scores/R-4.2.2.yml
- Code/Pipelines/7_Variant_and_saturation_scores/saturation_scores/Snakefile
- Code/Pipelines/7_Variant_and_saturation_scores/variant_scores/
- Code/Pipelines/7_Variant_and_saturation_scores/variant_scores/Snakefile
- Code/WASP-INDEL/
- Code/WASP-INDEL/.DS_Store
- Code/WASP-INDEL/CHANGELOG.md
- Code/WASP-INDEL/LICENSE
- Code/WASP-INDEL/problematic_indels.txt
- Code/WASP-INDEL/README.md
- Code/WASP-INDEL/CHT/
- Code/WASP-INDEL/CHT/.gitignore
- Code/WASP-INDEL/CHT/bam2h5.py
- Code/WASP-INDEL/CHT/chromosome.py
- Code/WASP-INDEL/CHT/chromstat.py
- Code/WASP-INDEL/CHT/cht_data.py
- Code/WASP-INDEL/CHT/combined_test.py
- Code/WASP-INDEL/CHT/coord.py
- Code/WASP-INDEL/CHT/extract_haplotype_read_counts.py
- Code/WASP-INDEL/CHT/fit_as_coefficients.py
- Code/WASP-INDEL/CHT/fit_bnb_coefficients.py
- Code/WASP-INDEL/CHT/get_target_regions.py
- Code/WASP-INDEL/CHT/LICENSE
- Code/WASP-INDEL/CHT/qqplot.R
- Code/WASP-INDEL/CHT/README.bam2h5.md
- Code/WASP-INDEL/CHT/README.md
- Code/WASP-INDEL/CHT/README.snakemake.md
- Code/WASP-INDEL/CHT/run_snakemake.sh
- Code/WASP-INDEL/CHT/simulate_counts.py
- Code/WASP-INDEL/CHT/Snakefile
- Code/WASP-INDEL/CHT/snake_conf.yaml
- Code/WASP-INDEL/CHT/util.py
- Code/WASP-INDEL/CHT/power_analysis/
- Code/WASP-INDEL/CHT/power_analysis/cht_power_analysis.R
- Code/WASP-INDEL/CHT/power_analysis/generate_power_sim_params.py
- Code/WASP-INDEL/CHT/power_analysis/README
- Code/WASP-INDEL/CHT/power_analysis/run_power_analysis.sh
- Code/WASP-INDEL/CHT/power_analysis/sim_haplotype_read_counts.R
- Code/WASP-INDEL/CHT_input/
- Code/WASP-INDEL/CHT_input/counts.py
- Code/WASP-INDEL/CHT_input/generate_cht_input.py
- Code/WASP-INDEL/CHT_input/get_target_regions.py
- Code/WASP-INDEL/CHT_input/README.md
- Code/WASP-INDEL/CHT_input/update_total_depth.py
- Code/WASP-INDEL/mapping/
- Code/WASP-INDEL/mapping/.DS_Store
- Code/WASP-INDEL/mapping/filter_remapped_reads.py
- Code/WASP-INDEL/mapping/generate_variant_reads.py
- Code/WASP-INDEL/mapping/get_counts.py
- Code/WASP-INDEL/mapping/README.md
- Code/WASP-INDEL/mapping/mapping/
- Code/WASP-INDEL/mapping/mapping/bams.py
- Code/WASP-INDEL/mapping/mapping/flipvar.py
- Code/WASP-INDEL/mapping/mapping/vartree.py
- Code/WASP-INDEL/mapping/mapping/__init__.py
- Code/WASP-INDEL/mapping/mapping/tests/
- Code/WASP-INDEL/mapping/mapping/tests/test_bam_filter.py
- Code/WASP-INDEL/mapping/mapping/tests/test_classes.py
- Code/WASP-INDEL/mapping/mapping/tests/test_pe_snv.py
- Code/WASP-INDEL/mapping/mapping/tests/test_se_indel.py
- Code/WASP-INDEL/mapping/mapping/tests/test_se_snv.py
- Code/WASP-INDEL/mapping/snakemake/
- Code/WASP-INDEL/mapping/snakemake/environment.yml
- Code/WASP-INDEL/mapping/snakemake/Snakefile
- Code/WASP-INDEL/mapping/snakemake/snakemake_config.yml
- __MACOSX/
- __MACOSX/._Code
- __MACOSX/Code/
- __MACOSX/Code/._.DS_Store
- __MACOSX/Code/._config
- __MACOSX/Code/._Figures
- __MACOSX/Code/._Pipelines
- __MACOSX/Code/._README.md
- __MACOSX/Code/._WASP-INDEL
- __MACOSX/Code/config/
- __MACOSX/Code/config/._config.yml
- __MACOSX/Code/config/._README.md
- __MACOSX/Code/config/._utils.R
- __MACOSX/Code/Figures/
- __MACOSX/Code/Figures/._.DS_Store
- __MACOSX/Code/Figures/._Figure_1.Rmd
- __MACOSX/Code/Figures/._Figure_2.Rmd
- __MACOSX/Code/Figures/._Figure_3.Rmd
- __MACOSX/Code/Figures/._Figure_4.Rmd
- __MACOSX/Code/Figures/._Figure_5.Rmd
- __MACOSX/Code/Figures/._Figure_S1.Rmd
- __MACOSX/Code/Figures/._Figure_S2.Rmd
- __MACOSX/Code/Figures/._Figure_S3.Rmd
- __MACOSX/Code/Figures/._Figure_S4.Rmd
- __MACOSX/Code/Figures/._Figure_S5.Rmd
- __MACOSX/Code/Figures/._Figure_S6.Rmd
- __MACOSX/Code/Figures/._Figure_S7.Rmd
- __MACOSX/Code/Figures/._Figure_S8.Rmd
- __MACOSX/Code/Pipelines/
- __MACOSX/Code/Pipelines/._.DS_Store
- __MACOSX/Code/Pipelines/._1_preprocess_fastq_files
- __MACOSX/Code/Pipelines/._2_mappability_filter
- __MACOSX/Code/Pipelines/._3_peaks_and_signal
- __MACOSX/Code/Pipelines/._4_CHT
- __MACOSX/Code/Pipelines/._5_Sequence_motifs
- __MACOSX/Code/Pipelines/._6.0_ReMap_bigwig
- __MACOSX/Code/Pipelines/._6.1_Basenji_training
- __MACOSX/Code/Pipelines/._7_Variant_and_saturation_scores
- __MACOSX/Code/Pipelines/1_preprocess_fastq_files/
- __MACOSX/Code/Pipelines/1_preprocess_fastq_files/._.DS_Store
- __MACOSX/Code/Pipelines/1_preprocess_fastq_files/._.gitkeep
- __MACOSX/Code/Pipelines/1_preprocess_fastq_files/._cluster.json
- __MACOSX/Code/Pipelines/1_preprocess_fastq_files/._config.yml
- __MACOSX/Code/Pipelines/1_preprocess_fastq_files/._fastq_F1_ChipSeq_list.txt
- __MACOSX/Code/Pipelines/1_preprocess_fastq_files/._fastq_gDNA_list.txt
- __MACOSX/Code/Pipelines/1_preprocess_fastq_files/._params.sh
- __MACOSX/Code/Pipelines/1_preprocess_fastq_files/._runSnakefile.sh
- __MACOSX/Code/Pipelines/1_preprocess_fastq_files/._Snakefile
- __MACOSX/Code/Pipelines/2_mappability_filter/
- __MACOSX/Code/Pipelines/2_mappability_filter/._.DS_Store
- __MACOSX/Code/Pipelines/2_mappability_filter/._bwa_env.yml
- __MACOSX/Code/Pipelines/2_mappability_filter/._cluster.json
- __MACOSX/Code/Pipelines/2_mappability_filter/._config.yml
- __MACOSX/Code/Pipelines/2_mappability_filter/._environment.yml
- __MACOSX/Code/Pipelines/2_mappability_filter/._environment_min.yml
- __MACOSX/Code/Pipelines/2_mappability_filter/._environment_min_old.yml
- __MACOSX/Code/Pipelines/2_mappability_filter/._genotypes.yml
- __MACOSX/Code/Pipelines/2_mappability_filter/._params.sh
- __MACOSX/Code/Pipelines/2_mappability_filter/._picard_env.yml
- __MACOSX/Code/Pipelines/2_mappability_filter/._runSnakefile.sh
- __MACOSX/Code/Pipelines/2_mappability_filter/._Snakefile
- __MACOSX/Code/Pipelines/2_mappability_filter/._WASP_filtering_read_counts.sh
- __MACOSX/Code/Pipelines/3_peaks_and_signal/
- __MACOSX/Code/Pipelines/3_peaks_and_signal/._.DS_Store
- __MACOSX/Code/Pipelines/3_peaks_and_signal/._1.IDR
- __MACOSX/Code/Pipelines/3_peaks_and_signal/._2.Consensus_peaks
- __MACOSX/Code/Pipelines/3_peaks_and_signal/._3.Signal
- __MACOSX/Code/Pipelines/3_peaks_and_signal/1.IDR/
- __MACOSX/Code/Pipelines/3_peaks_and_signal/1.IDR/._.DS_Store
- __MACOSX/Code/Pipelines/3_peaks_and_signal/1.IDR/._cluster.json
- __MACOSX/Code/Pipelines/3_peaks_and_signal/1.IDR/._config.yml
- __MACOSX/Code/Pipelines/3_peaks_and_signal/1.IDR/._params.sh
- __MACOSX/Code/Pipelines/3_peaks_and_signal/1.IDR/._runSnakefile.sh
- __MACOSX/Code/Pipelines/3_peaks_and_signal/1.IDR/._Snakefile
- __MACOSX/Code/Pipelines/3_peaks_and_signal/2.Consensus_peaks/
- __MACOSX/Code/Pipelines/3_peaks_and_signal/2.Consensus_peaks/._.DS_Store
- __MACOSX/Code/Pipelines/3_peaks_and_signal/2.Consensus_peaks/._cluster.json
- __MACOSX/Code/Pipelines/3_peaks_and_signal/2.Consensus_peaks/._config.yml
- __MACOSX/Code/Pipelines/3_peaks_and_signal/2.Consensus_peaks/._params.sh
- __MACOSX/Code/Pipelines/3_peaks_and_signal/2.Consensus_peaks/._runSnakefile.sh
- __MACOSX/Code/Pipelines/3_peaks_and_signal/2.Consensus_peaks/._Snakefile
- __MACOSX/Code/Pipelines/3_peaks_and_signal/3.Signal/
- __MACOSX/Code/Pipelines/3_peaks_and_signal/3.Signal/._.DS_Store
- __MACOSX/Code/Pipelines/3_peaks_and_signal/3.Signal/._cluster.json
- __MACOSX/Code/Pipelines/3_peaks_and_signal/3.Signal/._config.yml
- __MACOSX/Code/Pipelines/3_peaks_and_signal/3.Signal/._params.sh
- __MACOSX/Code/Pipelines/3_peaks_and_signal/3.Signal/._runSnakefile.sh
- __MACOSX/Code/Pipelines/3_peaks_and_signal/3.Signal/._Snakefile
- __MACOSX/Code/Pipelines/4_CHT/
- __MACOSX/Code/Pipelines/4_CHT/._.DS_Store
- __MACOSX/Code/Pipelines/4_CHT/._cluster.json
- __MACOSX/Code/Pipelines/4_CHT/._cluster_log
- __MACOSX/Code/Pipelines/4_CHT/._config.yml
- __MACOSX/Code/Pipelines/4_CHT/._params.sh
- __MACOSX/Code/Pipelines/4_CHT/._runSnakefile.sh
- __MACOSX/Code/Pipelines/4_CHT/._Snakefile
- __MACOSX/Code/Pipelines/5_Sequence_motifs/
- __MACOSX/Code/Pipelines/5_Sequence_motifs/._cluster.json
- __MACOSX/Code/Pipelines/5_Sequence_motifs/._cluster_log
- __MACOSX/Code/Pipelines/5_Sequence_motifs/._config.yml
- __MACOSX/Code/Pipelines/5_Sequence_motifs/._params.sh
- __MACOSX/Code/Pipelines/5_Sequence_motifs/._ProBound.Rmd
[truncated: 128 more entries]
