# Supplementary material for: Integrating genetic variation with deep learning provides context for variants impacting transcription factor binding during embryogenesis
Source: Genome Res. 2025 May;35(5):1138–53. doi: 10.1101/gr.279652.124 (PMC12047541; doi:10.1101/gr.279652.124)
Supplement: Supplement 8 [file Supplemental_Code.zip › Code/Figures/Figure_2.Rmd]

---
title: "Figure_2"
output:
   BiocStyle::html_document:
      toc: true
      df_print: paged
      self_contained: true
      code_download: true
      highlight: tango
#bibliography: knn_ml_intro.bib
editor_options: 
  chunk_output_type: inline
---

```{r style, echo=FALSE, results="asis"}
library("knitr")
options(digits = 2, width = 80)
options(bitmapType = 'cairo')
golden_ratio <- (1 + sqrt(5)) / 2
opts_chunk$set(echo = TRUE, tidy = FALSE, include = TRUE, cache = FALSE,
               dev=c('png', 'pdf'), comment = '  ', dpi = 300)

options(stringsAsFactors = FALSE)
knitr::opts_chunk$set(cache=FALSE)
options(digits = 5)         
```

# Setup and data

```{r}
source("../utils/utils.R")
config = load_config()

# load CHT results
cht_full = lapply(ab_tp_list, function(ab_tp) load_cht_results(ab_tp, remove_chr = F)) %>% bind_rows()
cht = cht_full %>% filter(!TEST.SNP.CHROM %in% c("chrX", "chrY", "chrM"))
cht_sign = cht %>% filter(signif_strongAI) 

# genes and promoters
genes = load_genes()
promoters = resize(genes, width = 1000, fix = "start")

# combined motif set (all TFs, peaks + alleles)
fimo = get_full_motif_sets(cht, ab_tp_list)
# only alleles
fimo_alleles  = lapply(ab_tp_list, function(ab_tp) parse_motifs_in_two_alleles(ab_tp, cht)) %>% bind_rows() 

```


# Figure 2A Examples of variants CTCF 6-8h


```{r}
# counts per line
ll_ctcf = get_counts_per_line("ctcf/68") 

#vid = "chr3R_9194649"
vid = "chr3R_9196035"
l = plot_ai_and_read_depth_for_variant(cht %>% filter(condition == "ctcf/68"), ll_ctcf, vid) 

outf = file.path(outdir_fig_main, paste0("Fig2A_example_ctcf_tot_counts.pdf"))
ggsave(outf, l[[1]], width = 3, height = 3)

outf = file.path(outdir_fig_main, paste0("Fig2A_example_ctcf_allele_ratios.pdf"))
ggsave(outf, l[[2]], width = 3, height = 3)

```

```{r}
tmp = l[[3]]

tmp = cht %>% filter(peak_id == "chr3R_9196039_ctcf/68") %>% mutate(dist = TEST.SNP.POS - peak_summit)
p = ggplot(tmp, aes(x = dist, y = AI_abs, color = signif_strongAI)) + geom_point(size = 1) + 
  theme_bw() +
  scale_color_manual(values = c("darkgrey", cbPalette[2])) +
  xlab("Distance to peak summit") +
  ylab("Allele imbalance")
p
outf = file.path(outdir_fig_main, paste0("Fig2A_example_ctcf_all_variants_for_peak.pdf"))
ggsave(outf, p, width = 4, height = 2)
```


# Figure 2B Examples of variants Bin 6-8h

```{r}
ll_bin = get_counts_per_line("bin/68") 

vid = "chr3R_26862967"

l = plot_ai_and_read_depth_for_variant(cht %>% filter(condition == "bin/68"), ll_bin, vid) 


outf = file.path(outdir_fig_main, paste0("Fig2B_example_bin68_tot_counts.pdf"))
ggsave(outf, l[[1]], width = 3, height = 3)

outf = file.path(outdir_fig_main, paste0("Fig2B_example_bin68_allele_ratios.pdf"))
ggsave(outf, l[[2]], width = 3, height = 3)

l[[3]] %>% select(sample_id, TEST.SNP.HAPLOTYPE) %>% arrange(TEST.SNP.HAPLOTYPE)
```

```{r}
# peak - chr3R_26863200_bin/68
tmp = cht %>% filter(peak_id == "chr3R_26863200_bin/68") %>% mutate(dist = TEST.SNP.POS - peak_summit)
p = ggplot(tmp, aes(x = dist, y = AI_abs, color = signif_strongAI)) + geom_point(size = 1) + 
  theme_bw() +
  scale_color_manual(values = c("darkgrey", cbPalette[2])) +
  xlab("Distance to peak summit") +
  ylab("Allele imbalance")
p

outf = file.path(outdir_fig_main, paste0("Fig2B_example_bin_all_variants_for_peak.pdf"))
ggsave(outf, p, width = 4, height = 2)
```
Get variants completely linked with chr3R_26862967 (peak chr3R_26863200_bin/68)

```{r}
variants = cht %>% filter(condition == "bin/68" & peak_id == "chr3R_26863200_bin/68" & signif_strongAI) %>% select(snp_id) %>% unlist()

lines_var = lapply(ll_bin, function(l) l %>% mutate(snp_id = paste(CHROM, TEST.SNP.POS, sep = "_")) %>% filter(snp_id %in% variants)) %>% bind_rows()

lines_var %>% select(snp_id, sample_id, TEST.SNP.GENOTYPE) %>% unique() %>% spread(sample_id, TEST.SNP.GENOTYPE)

lines_var %<>% select(snp_id, sample_id, TEST.SNP.GENOTYPE) %>% unique() %>% 
  group_by(snp_id) %>%
  summarize(genotype_line = paste(TEST.SNP.GENOTYPE, collapse = "."))
  
lines_var %<>% group_by(genotype_line) %>% mutate(n = n())
```


# Figure 2C QQplots

```{r qqplot, cache=TRUE}
min.p = 1e-20

for(ab_tp in ab_tp_list) {
  print(ab_tp)
  
  filenames = c("cht_results.txt", "cht_results_as.txt", "cht_results_bnb.txt", "cht_results_permuted.txt")
  data_labels = c("CHT full", "CHT AS", "CHT BNB", "CHT permuted")
  names(data_labels) = filenames
  
  res_qq = lapply(filenames, function(f) {cht =  load_cht_results(ab_tp, file_name = f);
                                          lab = data_labels[f];
                                          N = cht %>% filter(signif_strongAI) %>% select(snp_id) %>% unique() %>% nrow()
                                          lab = paste(lab, paste0("N=", N), sep = "\n")
                                          cat(lab)
                                          get_qq_values(cht, lab)
                                          }) %>% bind_rows()
  
  res_qq$label = factor(res_qq$label, levels = unique(res_qq$label))
  
  p = ggplot(res_qq, aes(x, y, color = label)) + 
    geom_point_rast(size = 0.2) + 
    geom_abline(intercept = 0, slope = 1) +
    xlab("Null -log10 p-values") + 
    ylab("Observed -log10 p-values") +
    theme_bw() +
    guides(colour = guide_legend(override.aes = list(size=6))) +
    scale_color_manual(name = "", values = cbPalette) +
    theme(axis.text.y = element_text(size=16), axis.text.x = element_text(size=16), 
          axis.title.x = element_text(size=16), axis.title.y = element_text(size=16),
          legend.text=element_text(size=14), legend.title=element_text(size=16),
          legend.key = element_rect(size = 5),
          legend.key.size = unit(3, 'lines'))
  
  print(p)
  outf = file.path(outdir_fig_main, paste0("Fig2C_qqplot_rastr_", gsub("\\/", "_", ab_tp), ".pdf"))
  ggsave(outf, p, width = 6, height = 4)
  
}

```


# Figure 2D Number of affected peaks (with distance of top variant to summit)

```{r}

# Number of peaks with variants per condition
cht %<>% 
  group_by(condition) %>%
  mutate(n_peaks = length(unique(peak_id))) %>%
  ungroup()
 
# Number of peaks affected by cis variation
cht_sel = cht %>% 
  filter(signif_strongAI) %>%
  group_by(condition) %>%
  mutate(n_AI_peaks = length(unique(peak_id)),
         share_AI_peaks = n_AI_peaks / mean(n_peaks))   

# Select closest top variant to peak summit (min p-value) 
cht_sel %<>%  
  group_by(condition, peak_id) %>%
  mutate(min_pval = min(P.VALUE)) %>% # select variants with min p-value
  filter(P.VALUE == min_pval) %>%
  mutate(min_dist2summit = min(dist2summit)) %>%
  filter(dist2summit == min_dist2summit) %>%
  mutate(bin_dist = cut(dist2summit, breaks = c(0, 250, 1250, 2500), labels = c("in peak", "<= 1kB", "> 1kB"), include.lowest = T))


df_sum = cht_sel %>%
  group_by(condition, bin_dist, share_AI_peaks) %>%
  summarise(n_bin_dist = n(), share_bin_dist = n_bin_dist / mean(n_AI_peaks), tot_AI = mean(n_AI_peaks))

df_sum$label = factor(ab_tp_labels[df_sum$condition], levels = ab_tp_labels)
df_sum$bin_dist = factor(df_sum$bin_dist, levels = rev(levels(df_sum$bin_dist)))

label_df = df_sum %>% 
  group_by(label, share_AI_peaks) %>%
  summarize(n_AI_peaks = sum(n_bin_dist), share_AI_peaks = round(share_AI_peaks, 2)) %>%
  unique()

p = ggplot(df_sum, aes(x = label, y = n_bin_dist, fill = bin_dist)) +
  geom_bar(stat = "identity", width = 0.6) +
  scale_fill_manual(values = cbPalette, name = "Distance to summit\n(nearest top-sign. variant)") +
  annotate("text", x = 1:6, y = label_df$n_AI_peaks + 30, label = label_df$share_AI_peaks, size = 5) +
  xlab("") +
  ylab("# of peaks") +
  theme_bw() +
  theme(axis.text.x = element_text(size=16, angle = 45, hjust = 1, color = TFcols), axis.text.y = element_text(size=16), 
        axis.title.x = element_text(size=18), axis.title.y = element_text(size=16),
        legend.text=element_text(size=14), legend.title=element_text(size=14))


outf = file.path(outdir_fig_main, paste0("Fig2D_number_aff_peaks.pdf"))
ggsave(outf, p, width = 7, height = 5)

p
```
```{r}
df_sum
```

# Figure 2 E ATAC-Seq


```{r}

# CHT results

cht = lapply(ab_tp_list, function(ab_tp) load_cht_results(ab_tp)) %>% bind_rows()
cht_gr = cht %>% mutate(chr = TEST.SNP.CHROM, start = TEST.SNP.POS, end = TEST.SNP.POS) %>% GRanges()

# F1 ATAC-seq results

# coordinates of ATAC peaks
atac_regions_path = "/g/furlong/project/68_F1_cisreg_ichip/data/F1_paper_multiom/ATAC_feature_location_dm6.bed"
atac_regions = import(atac_regions_path, format = "bed")

# imbalance info for ATAC peaks
atac_ai_path = "/g/furlong/project/68_F1_cisreg_ichip/data/F1_paper_multiom/ATAC_all_peaks_atac_X.txt"
atac_ai = read.delim(atac_ai_path)

# additional annotations for allele imbalance
atac_ai_sum = atac_ai %>% 
  mutate(AI = padj < 0.01 & abs(0.5 - meanprop) > 0.1) %>%
  group_by(feature, time) %>% 
  summarize(n_AI = sum(AI), 
            AI_peak = any(AI),
            mean_AI = abs(0.5 - mean(meanprop)), 
            max_AI = max(abs(0.5 - meanprop)),
            n_het_lines =n())

# combine AII info with peak coordinates
atac_f1_df = merge(data.frame(atac_regions), atac_ai_sum, by.x = "name", by.y = "feature") %>% filter(!seqnames %in% c("chrX", "chrY"))
atac_ai_gr = GRanges(atac_f1_df)


# Do the analysis per TF and ATAC time-point


df = data.frame()

for (ab_tp in ab_tp_list) {
  
  tp = gsub("-", "", timepoints[ab_tp])
  
  # get TF peaks
  AI_peaks = get_peaks_from_cht(ab_tp, cht)
  names(mcols(AI_peaks)) = paste0(names(mcols(AI_peaks)), ".tf")
  
  # get ATAC peaks for selected time-point
  AI_atac = atac_ai_gr[atac_ai_gr$time == tp]
  names(mcols(AI_atac)) = paste0(names(mcols(AI_atac)), ".atac")
  
  ov = findOverlaps(AI_peaks, AI_atac)
  
  
  res = cbind.data.frame(mcols(AI_peaks[queryHits(ov)]), mcols(AI_atac[subjectHits(ov)]))
  
  print(ab_tp)
  wt = wilcox.test(mean_AI.atac ~ AI_peak.tf, res, alternative = "less")
  print(wt)
  wt = wilcox.test(max_AI.atac ~ AI_peak.tf, res, alternative = "less")
  print(wt)
  
  df = rbind.data.frame(df, res)
  
}

df %<>% 
  mutate(label = factor(ab_tp_labels[condition.tf], levels = ab_tp_labels))

df %>% group_by(condition.tf, AI_peak.tf) %>%
  summarize(mean(mean_AI.atac, mean(max_AI.atac)))

p = ggplot(df, aes(x = AI_peak.tf,  y = max_AI.atac)) +
  geom_violin(fill = "darkblue", alpha = 0.3) +
  geom_boxplot(width = 0.4, outlier.size = 0.1, fill = "darkblue", alpha = 0.7) +
  theme_bw() +
  stat_compare_means() +
  xlab("AI TF peaks (F1)") +
  ylab("Allele imbalance of ATAC peaks (F1)") +
  theme(axis.text.y = element_text(size=12), axis.text.x = element_text(size=12), 
        axis.title.x = element_text(size=14), axis.title.y = element_text(size=14))

p
ggsave(file.path(outdir_fig_main, "Fig2E_AI_ATAC_combined.pdf"), p, width = 3, height = 5)


```

# Figure 2F Fisher's Test - TSS distal vs proximal

```{r}

# only quantified peaks for CHT
peaks = lapply(ab_tp_list, function(ab_tp) get_peaks_from_cht(ab_tp, cht, as_granges = T))
names(peaks) = ab_tp_list

peaks = lapply(peaks, function(x) {ov = findOverlaps(x, promoters)
                                   x$TSS = "TSS-distal"
                                   x$TSS[unique(queryHits(ov))] = "TSS-proximal"
                                   x})

peaks_df = lapply(peaks, function(x) as.data.frame(x)) %>% bind_rows()


fts = lapply(ab_tp_list, function(ab_tp) {fisher_test_two_groups(peaks_df, ab_tp,
                                                                 group1 = "AI_peak", group1_val = c(TRUE, FALSE), 
                                                                 group2 = "TSS", group2_val = c("TSS-distal", "TSS-proximal"))}) %>%
  bind_rows()


fts$label = ab_tp_labels
fts$label = factor(fts$label, levels = ab_tp_labels)

fts %<>% mutate(ratio_label = paste(round(r1, 2), round(r2, 2), sep = ":"))

print(fts)

p = ggplot(fts, aes(x = label, y = odds_ratio)) +
  geom_hline(yintercept = 1, color = "darkred") +
  geom_bar(aes(fill = -log10(pval)), color = "darkblue", stat = "identity", position = "dodge", width = 0.5) +
  #scale_fill_manual(name = "", values = c("darkblue", "darkgrey"), labels = c("AI peaks", "non-AI peaks")) +
  geom_text(aes(label = round(r1, 2), x = label, y = odds_ratio + 0.1), data = fts, size = 6) +
  ylab("Fisher's Test Odds Ratio") +
  theme_bw() +
  theme(axis.text.x = element_text(size = 16, angle = 45, hjust = 1, colour = TFcols),
        axis.text.y = element_text(size = 14),
        axis.title.x = element_blank(),
        axis.title.y = element_text(size = 16),
        legend.text = element_text(size=14),
        legend.title = element_text(size=14))


p
outf = file.path(outdir_fig_main, paste0("Fig2F_tss_dist_prox_fisher.pdf"))
ggsave(outf, p, width = 5, height = 5)
```


```{r}
res = lapply(c("TSS-distal", "TSS-proximal"), function(TSS_type) {
                                                      ps = lapply(peaks, function(x) {x[x$TSS == TSS_type]})
                                                      lapply(ab_tp_list, function(ab_tp) fisher_test_AIpeaks_cobinding(ab_tp, ps) %>%
                                                               mutate(TSS = TSS_type)) %>% bind_rows()}) %>% 
  bind_rows()  

res$label = ab_tp_labels
res$label = factor(res$label, levels = ab_tp_labels)

print(res)

p = ggplot(res, aes(x = label, y = odds_ratio)) +
  facet_wrap(~TSS) +
  geom_hline(yintercept = 1, color = "darkred") +
  geom_bar(aes(fill = -log10(pval)), color = "darkblue", stat = "identity", position = "dodge", width = 0.5) +
  #scale_fill_manual(name = "", values = c("darkblue", "darkgrey"), labels = c("AI peaks", "non-AI peaks")) +
  geom_text(aes(label = round(r1, 2), x = label, y = odds_ratio + 0.05), data = res, size = 6) +
  ylab("Fisher's Test Odds Ratio") +
  ylim(0,3) +
  theme_bw() +
  theme(axis.text.x = element_text(size = 16, angle = 45, hjust = 1, colour = TFcols),
        axis.text.y = element_text(size = 14),
        axis.title.x = element_blank(),
        axis.title.y = element_text(size = 16),
        legend.text = element_text(size=14),
        legend.title = element_text(size=14))


p

outf = file.path(outdir_fig_main, paste0("Fig2G_cobinding_fisher.pdf"))
ggsave(outf, p, width = 8, height = 5)
```
