# Supplementary material for: Integrating genetic variation with deep learning provides context for variants impacting transcription factor binding during embryogenesis
Source: Genome Res. 2025 May;35(5):1138–53. doi: 10.1101/gr.279652.124 (PMC12047541; doi:10.1101/gr.279652.124)
Supplement: Supplement 8 [file Supplemental_Code.zip › Code/Figures/Figure_5.Rmd]

---
title: "Figure 5"
output:
   BiocStyle::html_document:
      toc: true
      df_print: paged
      self_contained: true
      code_download: true
      highlight: tango
#bibliography: knn_ml_intro.bib
editor_options: 
  chunk_output_type: inline
---

```{r style, echo=FALSE, results="asis"}
library("knitr")
options(digits = 2, width = 80)
options(bitmapType = 'cairo')
golden_ratio <- (1 + sqrt(5)) / 2
opts_chunk$set(echo = TRUE, tidy = FALSE, include = TRUE, cache = FALSE,
               dev=c('png', 'pdf'), comment = '  ', dpi = 300)

options(stringsAsFactors = FALSE)
knitr::opts_chunk$set(cache=FALSE)
options(digits = 5)         
```

# Setup and data

```{r}
source("../utils/utils.R")
config = load_config()

# load CHT results
cht_full = lapply(ab_tp_list, function(ab_tp) load_cht_results(ab_tp, remove_chr = F)) %>% bind_rows()
cht = cht_full %>% filter(!TEST.SNP.CHROM %in% c("chrX", "chrY", "chrM"))
cht_sign = cht %>% filter(signif_strongAI) 

# genes and promoters
genes = load_genes()
promoters = resize(genes, width = 1000, fix = "start")

# combined motif set (all TFs, peaks + alleles)
fimo = get_full_motif_sets(cht, ab_tp_list)
# only alleles
fimo_alleles  = lapply(ab_tp_list, function(ab_tp) parse_motifs_in_two_alleles(ab_tp, cht)) %>% bind_rows() 

```


# Figure 5B


```{r }
samples_correlations = read.table("/g/furlong/project/103_Basenji/models/drosophila_l131k_augmented/acc_log.txt", header=TRUE)
samples_correlations$description = factor(samples_correlations$description, levels = c("F1_Chip-seq", "REMAP_ChIP-seq", "DHS"))
p = ggplot(samples_correlations, aes(x=description, y=pearsonr, fill=description)) + 
  geom_jitter(colour="grey50") +
  geom_boxplot(alpha=0.4, width=0.4, outlier.size = 0, colour="grey15") +
  ylim(0,1) +
  xlab("") +
  ylab("Pearson r correlation") +
  scale_fill_manual(values = c("#33B250", "#0066CC", "#CC4741")) +
  theme_bw() + 
  theme(panel.grid = element_line(colour = "grey80", linewidth = 1), axis.text = element_text(size = 12)) +
  theme(axis.title = element_text(size = 12), plot.title = element_text(size=12)) +
  theme(panel.grid.minor = element_line(linewidth = 0.25), panel.grid.major = element_line(linewidth = 0.5)) +
  theme(legend.position = "NA")

p
outf = file.path(outdir_fig_main, paste0("Fig5B_pearson_correlation_Basenji.pdf"))
ggsave(outf, p, width = 8, height = 6)
```


* median pearson R for Remap: `r median(subset(samples_correlations, description=="REMAP_ChIP-seq")$pearsonr)`
* median pearson R for DHS: `r median(subset(samples_correlations, description=="DHS")$pearsonr)`
* median pearson R for F1_Chip-seq: `r median(subset(samples_correlations, description=="F1_Chip-seq")$pearsonr)`


# Figure 5C

```{r }
twi_24h = read_input("/g/furlong/project/103_Basenji/Mattia/analysis/correlations/Basenji_scores_and_allelic_imbalance_twi.24_annot.txt")
twi_24h_best_basenji_in_peak = take_best_Basenji_in_peak(twi_24h)

bin_68h = read_input("/g/furlong/project/103_Basenji/Mattia/analysis/correlations/Basenji_scores_and_allelic_imbalance_bin.68_annot.txt")
bin_68h_best_basenji_in_peak = take_best_Basenji_in_peak(bin_68h)

ctcf_68h = read_input("/g/furlong/project/103_Basenji/Mattia/analysis/correlations/Basenji_scores_and_allelic_imbalance_ctcf.68_annot.txt")
ctcf_68h_best_basenji_in_peak = take_best_Basenji_in_peak(ctcf_68h)

mef2_68h = read_input("/g/furlong/project/103_Basenji/Mattia/analysis/correlations/Basenji_scores_and_allelic_imbalance_mef2.68_annot.txt")
mef2_68h_best_basenji_in_peak = take_best_Basenji_in_peak(mef2_68h)

bin_1012h = read_input("/g/furlong/project/103_Basenji/Mattia/analysis/correlations/Basenji_scores_and_allelic_imbalance_bin.1012_annot.txt")
bin_1012h_best_basenji_in_peak = take_best_Basenji_in_peak(bin_1012h)

mef2_1012h = read_input("/g/furlong/project/103_Basenji/Mattia/analysis/correlations/Basenji_scores_and_allelic_imbalance_mef2.1012_annot.txt")
mef2_1012h_best_basenji_in_peak = take_best_Basenji_in_peak(mef2_1012h)

all_samples = rbind(twi_24h, bin_68h, ctcf_68h, mef2_68h, bin_1012h, mef2_1012h)
all_samples$correct_predict = factor(ifelse(all_samples$AI>0.5 & all_samples$Basenji_AI>0.5, "correct", ifelse(all_samples$AI<0.5 & all_samples$Basenji_AI<0.5, "correct", "incorrect")), levels=c("incorrect", "correct"))

all_samples_best_basenji_in_peak = rbind(twi_24h_best_basenji_in_peak, bin_68h_best_basenji_in_peak, ctcf_68h_best_basenji_in_peak, mef2_68h_best_basenji_in_peak, bin_1012h_best_basenji_in_peak, mef2_1012h_best_basenji_in_peak)
all_samples_best_basenji_in_peak$correct_predict = factor(ifelse(all_samples_best_basenji_in_peak$AI>0.5 & all_samples_best_basenji_in_peak$Basenji_AI>0.5, "correct", ifelse(all_samples_best_basenji_in_peak$AI<0.5 & all_samples_best_basenji_in_peak$Basenji_AI<0.5, "correct", "incorrect")), levels=c("incorrect", "correct"))

all_samples_best_basenji_in_peak_sub = subset(all_samples_best_basenji_in_peak, significant==TRUE)


all_samples_best_basenji_in_peak$best_variant = 1
all_samples_2nd_best_basenji_in_peak = take_next_best_Basenji_in_peak(all_samples, all_samples_best_basenji_in_peak)
all_samples_2nd_best_basenji_in_peak$best_variant = 2
all_samples_3nd_best_basenji_in_peak = take_next_best_Basenji_in_peak(all_samples, rbind(all_samples_best_basenji_in_peak, all_samples_2nd_best_basenji_in_peak))
all_samples_3nd_best_basenji_in_peak$best_variant = 3
all_samples_4nd_best_basenji_in_peak = take_next_best_Basenji_in_peak(all_samples, rbind(all_samples_best_basenji_in_peak, all_samples_2nd_best_basenji_in_peak, all_samples_3nd_best_basenji_in_peak))
all_samples_4nd_best_basenji_in_peak$best_variant = 4
all_samples_5nd_best_basenji_in_peak = take_next_best_Basenji_in_peak(all_samples, rbind(all_samples_best_basenji_in_peak, all_samples_2nd_best_basenji_in_peak, all_samples_3nd_best_basenji_in_peak, all_samples_4nd_best_basenji_in_peak))
all_samples_5nd_best_basenji_in_peak$best_variant = 5

all_samples_sub = subset(all_samples, significant==TRUE)
all_samples_best_basenji_in_peak_sub = subset(all_samples_best_basenji_in_peak, significant==TRUE)
all_samples_2nd_best_basenji_in_peak_sub = subset(all_samples_2nd_best_basenji_in_peak, significant==TRUE)
all_samples_3nd_best_basenji_in_peak_sub = subset(all_samples_3nd_best_basenji_in_peak, significant==TRUE)
all_samples_4nd_best_basenji_in_peak_sub = subset(all_samples_4nd_best_basenji_in_peak, significant==TRUE)
all_samples_5nd_best_basenji_in_peak_sub = subset(all_samples_5nd_best_basenji_in_peak, significant==TRUE)


success_proportion = as.data.frame(t(matrix(c("1st", nrow(subset(all_samples_best_basenji_in_peak_sub, (Basenji_AI > 0.5 & AI > 0.5) | (Basenji_AI < 0.5 & AI < 0.5))) / nrow(all_samples_best_basenji_in_peak_sub), 
  "2nd", nrow(subset(all_samples_2nd_best_basenji_in_peak_sub, (Basenji_AI > 0.5 & AI > 0.5) | (Basenji_AI < 0.5 & AI < 0.5))) / nrow(all_samples_2nd_best_basenji_in_peak_sub), 
  "3rd", nrow(subset(all_samples_3nd_best_basenji_in_peak_sub, (Basenji_AI > 0.5 & AI > 0.5) | (Basenji_AI < 0.5 & AI < 0.5))) / nrow(all_samples_3nd_best_basenji_in_peak_sub), 
  "4th", nrow(subset(all_samples_4nd_best_basenji_in_peak_sub, (Basenji_AI > 0.5 & AI > 0.5) | (Basenji_AI < 0.5 & AI < 0.5))) / nrow(all_samples_4nd_best_basenji_in_peak_sub), 
  "5th", nrow(subset(all_samples_5nd_best_basenji_in_peak_sub, (Basenji_AI > 0.5 & AI > 0.5) | (Basenji_AI < 0.5 & AI < 0.5))) / nrow(all_samples_5nd_best_basenji_in_peak_sub), 
  "all", nrow(subset(all_samples_sub, (Basenji_AI > 0.5 & AI > 0.5) | (Basenji_AI < 0.5 & AI < 0.5))) / nrow(all_samples_sub)), nrow=2)))

colnames(success_proportion) = c("best_Basenji_AI", "proportion_correct")
success_proportion$proportion_correct = as.numeric(success_proportion$proportion_correct)


background_success_proportion_df = data.frame(row.names = c("1st", "2nd", "3rd", "4th", "5th", "all"))

for (i in seq(1, 1000)) {
  
  all_samples_variant = subset(all_samples)
  background_variant_shuff = all_samples_variant %>% 
    select(variant_ID, peak_ID, significant, correct_predict) %>%
    group_by(peak_ID) %>%
    mutate(rank=sample(row_number())) %>%
    ungroup()
  background_best_variant_shuff = subset(background_variant_shuff, rank==1 & significant==TRUE)
  background_2nd_best_variant_shuff = subset(background_variant_shuff, rank==2 & significant==TRUE)
  background_3nd_best_variant_shuff = subset(background_variant_shuff, rank==3 & significant==TRUE)
  background_4nd_best_variant_shuff = subset(background_variant_shuff, rank==4 & significant==TRUE)
  background_5nd_best_variant_shuff = subset(background_variant_shuff, rank==5 & significant==TRUE)

  background_success_proportion = as.data.frame(t(matrix(c("1st", nrow(subset(background_best_variant_shuff, (correct_predict=="correct"))) / nrow(background_best_variant_shuff), 
  "2nd", nrow(subset(background_2nd_best_variant_shuff, (correct_predict=="correct"))) / nrow(background_2nd_best_variant_shuff), 
  "3rd", nrow(subset(background_3nd_best_variant_shuff, (correct_predict=="correct"))) / nrow(background_3nd_best_variant_shuff), 
  "4th", nrow(subset(background_4nd_best_variant_shuff, (correct_predict=="correct"))) / nrow(background_4nd_best_variant_shuff), 
  "5th", nrow(subset(background_5nd_best_variant_shuff, (correct_predict=="correct"))) / nrow(background_5nd_best_variant_shuff), 
  "all", nrow(subset(background_variant_shuff, (correct_predict=="correct"))) / nrow(background_variant_shuff)), nrow=2)))

  colnames(background_success_proportion) = c("best_Basenji_AI", "proportion_correct")
  background_success_proportion$proportion_correct = as.numeric(background_success_proportion$proportion_correct)

  background_success_proportion_df = cbind(background_success_proportion_df, background_success_proportion$proportion_correct)
}


background_success_proportion_summary = data.frame(background_mean = rowMeans(background_success_proportion_df),
                                                   background_std = apply(background_success_proportion_df, 1, sd, na.rm = TRUE))

success_proportion = cbind(success_proportion, background_success_proportion_summary)
success_proportion = success_proportion[c(1,2,3,4,5), ]


p = ggplot(success_proportion, aes(x=best_Basenji_AI, y=proportion_correct, group=1)) +
    geom_point(colour="orange2", size=4) +
    geom_line(colour="orange2", linewidth=1) +
    geom_line(aes(y = background_mean), color = "grey40", linewidth = 1) + 
    geom_ribbon(aes(y = background_mean, ymin = background_mean - background_std * 2, ymax = background_mean + background_std * 2), fill = "grey30", alpha = .2) +
    ylim(0.47, 1) +
    geom_hline(yintercept = 0.5, colour = "#C92B27", linetype="dashed") +
    geom_text(aes(x = best_Basenji_AI, y = proportion_correct, label=round(proportion_correct, 3)),colour="grey20", fontface = 2, size = 4, vjust=-2) +
    xlab("Best variant order (Basenji AI)") +
    ylab("Proportion of correct predictions (AI direction)") +
    theme_bw() + 
    theme(panel.grid = element_line(colour = "grey80", linewidth = 1), axis.text = element_text(size = 12)) +
    theme(axis.title = element_text(size = 12), plot.title = element_text(size=12)) +
    theme(panel.grid.minor = element_line(linewidth = 0.25), panel.grid.major = element_line(linewidth = 0.5)) +
    theme(legend.position = "none")

p
outf = file.path(outdir_fig_main, paste0("Fig5C_Variants_priority_order_performance.pdf"))
ggsave(outf, p, width = 6, height = 3)
```


# Figure 5D

```{r plot_strong_predicted_AI, comment=NA, echo=FALSE, message=FALSE, fig.height = 7, fig.width = 8}
all_samples_best_basenji_in_peak_sub = subset(all_samples_best_basenji_in_peak,  Basenji_abs_AI > 0.1)
all_samples_best_basenji_in_peak_sub$pvalue_significat = ifelse((all_samples_best_basenji_in_peak_sub$padjust < 0.01) & (all_samples_best_basenji_in_peak_sub$AI_abs > 0.1), TRUE, FALSE)
p = plot_correlation(all_samples_best_basenji_in_peak_sub, "All experiments best Basenji score if > 0.1 AI") + 
  geom_point(aes(colour=pvalue_significat), size=2) +
  theme(legend.position = "right") +
  guides(colour=guide_legend(title="significant AI")) +
  scale_colour_manual(values = c("#686868", "#DF7878"))
p

outf = file.path(outdir_fig_main, paste0("Fig5D_correlation_strong_guesses_all.pdf"))
ggsave(outf, p, width = 6, height = 6)
```

# Figure 5E

```{r}
all_samples_best_basenji_in_peak_sub = subset(all_samples_best_basenji_in_peak, significant==TRUE & (Basenji_abs_AI > 0.1))
all_samples_best_basenji_in_peak_sub$condition = factor(all_samples_best_basenji_in_peak_sub$condition, levels=c("twi.24", "ctcf.68", "mef2.68", "mef2.1012", "bin.68", "bin.1012"))

p = plot_correlation(all_samples_best_basenji_in_peak_sub, "All experiments significant AI best Basenji score if > 0.1 AI") + 
  geom_point(aes(colour=condition), size=2) +
  scale_colour_manual(values = c("#E21F26", "#397FB9", "#4EAF49", "#68C3A6", "#984F9F", "#E38CBB")) +
  theme(legend.position = "right") 
p

outf = file.path(outdir_fig_main, paste0("Fig5E_correlation_strong_guesses_significant_by_experiment.pdf"))
ggsave(outf, p, width = 7, height = 6)
```

# Figure 5F

```{r}
p = plot_counts_barplot(all_samples_best_basenji_in_peak_sub, "condition", "correct_predict")
p

outf = file.path(outdir_fig_main, paste0("Fig5F_counts_guesses_significant_by_experiment.pdf"))
ggsave(outf, p, width = 7, height = 6)
```


# Figure 5G


```{r}
saturation_scores_predictions = read.table("/g/furlong/project/103_Basenji/Mattia/analysis/saturation_scores/Basenji_DataTable_predictions.txt", header=TRUE)

saturation_scores_predictions$motif_on_variant = ifelse(saturation_scores_predictions$variant_in_self_motif == 1, "self_motif", ifelse(saturation_scores_predictions$variant_in_other_motif == 1, "cofactor_motif", ifelse(saturation_scores_predictions$Basenji_predict == "no_prediction", "no_prediction", "no_motif")))
saturation_scores_predictions$motif_on_variant = factor(saturation_scores_predictions$motif_on_variant, levels=c("self_motif", "cofactor_motif","no_motif", "no_prediction"))
saturation_scores_predictions$condition = factor(saturation_scores_predictions$condition, levels=c("twi.24", "ctcf.68", "mef2.68", "mef2.1012", "bin.68", "bin.1012"))

p = plot_counts_barplot(saturation_scores_predictions, "condition", "motif_on_variant") +
  scale_fill_manual(values = c("#FF2341", "#FFA736", "grey70", "grey15")) +
  geom_text(aes(label=counts),  position = position_stack(vjust = 0.5), colour="white") +
  labs(fill="variant_on_motif")

outf = file.path(outdir_fig_main, paste0("Fig5G_counts_guesses_significant_by_motif.pdf"))
p
ggsave(outf, p, width = 7, height = 6)
```


# Figure 5H

```{r}
# counts per line
ll_ctcf = get_counts_per_line("ctcf/68") 

vid = "chr2R_15733144"

l = plot_ai_and_read_depth_for_variant(cht %>% filter(condition == "ctcf/68"), ll_ctcf, vid, "chr2R_15733151_ctcf/68") 

outf = file.path(outdir_fig_main, paste0("Fig5H_example_ctcf_allele_ratios.pdf"))
print(l[[2]])
ggsave(outf, l[[2]], width = 3, height = 3)
```
