# Supplementary material for: Integrating genetic variation with deep learning provides context for variants impacting transcription factor binding during embryogenesis
Source: Genome Res. 2025 May;35(5):1138–53. doi: 10.1101/gr.279652.124 (PMC12047541; doi:10.1101/gr.279652.124)
Supplement: Supplement 8 [file Supplemental_Code.zip › Code/Figures/Figure_S2.Rmd]

---
title: "Figure_S2"
output:
   BiocStyle::html_document:
      toc: true
      df_print: paged
      self_contained: true
      code_download: true
      highlight: tango
#bibliography: knn_ml_intro.bib
editor_options: 
  chunk_output_type: inline
---

```{r style, echo=FALSE, results="asis"}
library("knitr")
options(digits = 2, width = 80)
options(bitmapType = 'cairo')
golden_ratio <- (1 + sqrt(5)) / 2
opts_chunk$set(echo = TRUE, tidy = FALSE, include = TRUE, cache = FALSE,
               dev=c('png', 'pdf'), comment = '  ', dpi = 300)

options(stringsAsFactors = FALSE)
knitr::opts_chunk$set(cache=FALSE)
options(digits = 5)         
```

# Setup and data

```{r}
source("../utils/utils.R")
config = load_config()

# load CHT results
cht_full = lapply(ab_tp_list, function(ab_tp) load_cht_results(ab_tp, remove_chr = F)) %>% bind_rows()
cht = cht_full %>% filter(!TEST.SNP.CHROM %in% c("chrX", "chrY", "chrM"))
cht_sign = cht %>% filter(signif_strongAI) 

# genes and promoters
genes = load_genes()
promoters = resize(genes, width = 1000, fix = "start")

# combined motif set (all TFs, peaks + alleles)
fimo = get_full_motif_sets(cht, ab_tp_list)
# only alleles
fimo_alleles  = lapply(ab_tp_list, function(ab_tp) parse_motifs_in_two_alleles(ab_tp, cht)) %>% bind_rows() 

```


# Figure S2A. Correlation between biiological replicates over consensus peaks

```{r}
cons_path = "/g/furlong/project/68_F1_cisreg_ichip/analysis/ChIPseq/Peaks/with_indels/merged_input/Consensus_peaksets"

ab_tp_list = c("twi/24", "mef2/68", "mef2/1012", "bin/68", "bin/1012", "ctcf/68")

cons_mult = lapply(ab_tp_list, function(ab_tp) {path = file.path(cons_path, ab_tp, "consensus_peaks_idr0.01_ind3_read_counts.txt");
                                                print(ab_tp);
                                                df = read.delim2(path, sep = "\t");
                                                df$ab_tp = ab_tp;
                                                df}) %>% bind_rows()


c(grep("_1.raw", colnames(cons_mult)),
  grep("_2.raw", colnames(cons_mult)))

p = ggplot(cons_mult, aes(x = log(vgn_399_1.raw+1), y = log(vgn_399_2.raw+1))) + 
         geom_point(size = 0.1) + 
         facet_wrap(~ab_tp, ncol = 3, scales = "free") +
         geom_smooth(method = "lm") +
         theme_bw()

print(p)
ggsave(file.path(outdir_fig_suppl, "FigS2A_correlation_between_replicates.pdf"), p, width = 9, height = 6)

```

# Figure S2B: Share of peaks in DHS 
```{r}

# paths to consensus peak sets for all TFs
ff = lapply(ab_tp_list, function(ab_tp) get_path_consensus_peakset(ab_tp))

# read peak sets
peaks = lapply(ff, function(f) load_consensus_peak_set(f)) %>% GRangesList()
names(peaks) = ab_tp_labels

# load DHS table
dhs = load_dhs() %>% GRanges()

# overlap with DHS
share_dhs = lapply(peaks, function(f) {ov = findOverlaps(f, dhs)
                           length(unique(queryHits(ov))) / length(f)}) %>% unlist()


df = data.frame(condition = names(share_dhs), share_dhs = share_dhs)
df$condition = factor(df$condition, levels = rev(df$condition))

# Share peaks in DHS

# 0.87-0.96% of peaks in DHS per TF
p = ggplot(df, aes(x = condition, y = share_dhs)) + 
  geom_bar(stat = "identity", width = 0.5, aes(fill = condition)) + 
  scale_y_continuous(breaks = seq(0, 1, by = 0.1)) +
  scale_fill_manual(name = "", values = rev(TFcols)) +
  coord_flip() +
  xlab("") +
  ylab("Share of peaks in DHS") +
  theme_bw() +
  theme(axis.text.y = element_text(size=19), axis.text.x = element_text(size=17), 
        axis.title.x = element_text(size=18), axis.title.y = element_text(size=18),
        legend.text=element_text(size=16), legend.position = "none")

p
ggsave(file.path(outdir_fig_suppl, "FigS2B_peaks_in_dhs.pdf"), p, width = 9, height = 6)
```


# Figure S2C - distal vs proximal DHS


```{r}

# add number of TFs per regiion
ff = lapply(ab_tp_list, function(ab_tp) get_path_consensus_peakset(ab_tp))

peaks = lapply(ff, function(f) load_consensus_peak_set(f, filter_chr = F)) %>% GRangesList()
names(peaks) = ab_tp_labels

combined_peakset = construct_combined_consensus_set(peaks)

peaks_stats = combined_peakset
peaks_stats$nTF = rowSums(combined_peakset[ , 6:ncol(combined_peakset)])

peaks_stats_gr = GRanges(peaks_stats)


ov = findOverlaps(peaks_stats_gr, promoters)

peaks_stats["TSS_proximal"] = 0
peaks_stats$TSS_proximal[queryHits(ov)] = 1

sum_df = peaks_stats %>% group_by(nTF) %>% mutate(N = n()) %>%
  group_by(nTF, N, TSS_proximal) %>% summarize(n = n()) %>% ungroup() %>%
  mutate(share = n / N)

p = ggplot(sum_df, aes(x = factor(nTF), y = share, fill = factor(TSS_proximal))) + 
           theme_bw() + 
           geom_bar(stat = "identity", width = 0.5) +
           scale_fill_manual(labels = c("TSS-distal", "TSS-proximal"), values = cbPalette, name = "") +
           xlab("# of TFs / time-points with the peak") +
           theme(axis.text.y = element_text(size=12), axis.text.x = element_text(size=12), 
                axis.title.x = element_text(size=14), axis.title.y = element_text(size=14),
                legend.text=element_text(size=14))

p
ggsave(file.path(outdir_fig_suppl, "FigS2C_TSS_dist_prox.pdf"), p, width = 8, height = 6)

```


# Figure S2D - DHS accessibility across conditions


```{r}

ov = findOverlaps(peaks_stats_gr, dhs)

peaks_stats["dhs_status"] = "no_dhs"
peaks_stats$dhs_status[queryHits(ov)] = dhs$ubiq_dhs[subjectHits(ov)]

sum_df = peaks_stats %>% filter(dhs_status!= "no_dhs" & !TSS_proximal) %>% 
  group_by(nTF) %>%
  mutate(N = n()) %>%
  group_by(nTF, N, dhs_status) %>% summarize(n = n()) %>%
  ungroup() %>%
  mutate(share = n / N)

p = ggplot(sum_df, aes(x = factor(nTF), y = share, fill = factor(dhs_status))) + 
           theme_bw() + 
           geom_bar(stat = "identity", width = 0.5) +
           scale_fill_manual(labels = c("False", "True"), values = cbPalette, name = "Ubiquitous DHS") +
           xlab("# of TFs / time-points with the peak \n(TSS-distal only)") +
           theme(axis.text.y = element_text(size=12), axis.text.x = element_text(size=12), 
                axis.title.x = element_text(size=14), axis.title.y = element_text(size=14),
                legend.text=element_text(size=14), legend.title=element_text(size=14))

p

ggsave(file.path(outdir_fig_suppl, "FigS2D_TSS_dist_ubiq_dhs.pdf"), p, width = 8, height = 6)

```
