# Supplementary material for: Integrating genetic variation with deep learning provides context for variants impacting transcription factor binding during embryogenesis
Source: Genome Res. 2025 May;35(5):1138–53. doi: 10.1101/gr.279652.124 (PMC12047541; doi:10.1101/gr.279652.124)
Supplement: Supplement 8 [file Supplemental_Code.zip › Code/Figures/Figure_S4.Rmd]

---
title: "Figure_S4"
output:
   BiocStyle::html_document:
      toc: true
      df_print: paged
      self_contained: true
      code_download: true
      highlight: tango
#bibliography: knn_ml_intro.bib
editor_options: 
  chunk_output_type: inline
---

```{r style, echo=FALSE, results="asis"}
library("knitr")
options(digits = 2, width = 80)
options(bitmapType = 'cairo')
golden_ratio <- (1 + sqrt(5)) / 2
opts_chunk$set(echo = TRUE, tidy = FALSE, include = TRUE, cache = FALSE,
               dev=c('png', 'pdf'), comment = '  ', dpi = 300)

options(stringsAsFactors = FALSE)
knitr::opts_chunk$set(cache=FALSE)
options(digits = 5)         
```

# Setup and data

```{r}
source("../utils/utils.R")
config = load_config()

# load CHT results
cht_full = lapply(ab_tp_list, function(ab_tp) load_cht_results(ab_tp, remove_chr = F)) %>% bind_rows()
cht = cht_full %>% filter(!TEST.SNP.CHROM %in% c("chrX", "chrY", "chrM"))
cht_sign = cht %>% filter(signif_strongAI) 

# genes and promoters
genes = load_genes()
promoters = resize(genes, width = 1000, fix = "start")

# combined motif set (all TFs, peaks + alleles)
fimo = get_full_motif_sets(cht, ab_tp_list)
# only alleles
fimo_alleles  = lapply(ab_tp_list, function(ab_tp) parse_motifs_in_two_alleles(ab_tp, cht)) %>% bind_rows() 

```


# Figure S4A

```{r, fig.width=6, fig.height=3}

# get variants distance to motifs (excluding peaks without motifs)
res_df = lapply(ab_tp_list, function(ab_tp) get_variant_distance2TFmotif(ab_tp, cht, fimo, same_peak = T) %>% 
                  mutate(condition = ab_tp)) %>% bind_rows()

dist_breaks = c(-1, 0, 20, 40, 60, 80, 100, 3000)
dist_labels = c("in motif", "1-20 bp", "21-40 bp", "41-60 bp", "61-80 bp", "81-100 bp", ">100 bp")

res_full = data.frame(matrix(ncol = 6, nrow = 0))
names(res_full) = c("dist_bin", "n", "share", "sd", "type", "condition")
background_sum_all_cond = data.frame(matrix(ncol = 7, nrow = 0))
names(background_sum_all_cond) = c("dist_bin", "n", "share", "share_full",  "type", "condition", "i")

for(ab_tp in ab_tp_list) {
  
  # all variants
  df_sel = res_df %>% dplyr::filter(condition == ab_tp)
  N_var = length(unique(df_sel$snp_id)) # number of variants in peaks with motifs
  N_peak = length(unique(df_sel$peak_id)) # number of peaks with motifs
  
  # significant variants
  df_sign = df_sel %>% filter(signif_strongAI)
  N_var_sign = length(unique(df_sign$snp_id)) # number of significant variants in peaks with motifs
  N_peak_sign = length(unique(df_sign$peak_id)) # number of AI peaks with motifs

  sign_sum = df_sign %>% 
    dplyr::group_by(peak_id) %>% 
    dplyr::mutate(min_dist = min(dist2motif)) %>%
    dplyr::filter(dist2motif == min_dist) %>%
    dplyr::select(peak_id, dist2motif) %>% unique() %>% ungroup() %>%
    dplyr::mutate(N_tot = n(), dist_bin = cut(dist2motif, breaks = dist_breaks, labels = dist_labels)) %>%
    dplyr::group_by(dist_bin) %>%
    dplyr::summarize(n = n(), share = n / mean(N_tot), sd = sd(n), type = "real", condition = ab_tp)
  
  
  df_non_sign = df_sel %>% dplyr::group_by(peak_id) %>% dplyr::mutate(AI_peak = any(signif_strongAI)) %>% dplyr::filter(!AI_peak) %>% ungroup()
  
  background_sum_all = lapply(1:10000, function(i) {
    
    #print(i)
    
    # 1. select same number of peaks as in AI peaks
    peak_ids = sample(unique(df_non_sign$peak_id), N_peak_sign)
    df_bg = df_non_sign %>% dplyr::filter(peak_id %in% peak_ids)
    
    # 2. select same number of variants as for AI peaks
    variant_ids = sample(unique(df_bg$snp_id), N_var_sign)
    df_bg %<>% filter(snp_id %in% variant_ids)
    
    N_peak_bg = length(unique(df_bg$peak_id)) 
    
    bg_sum = df_bg %>% 
      dplyr::group_by(peak_id) %>% 
      dplyr::mutate(min_dist = min(dist2motif)) %>%
      dplyr::filter(dist2motif == min_dist) %>%
      dplyr::select(peak_id, dist2motif) %>% unique() %>% ungroup() %>%
      dplyr::mutate(N_tot = n(), dist_bin = cut(dist2motif, breaks = dist_breaks, labels = dist_labels)) %>%
      dplyr::group_by(dist_bin) %>%
      dplyr::summarize(n = n(), share = n / mean(N_tot), share_full = n / N_peak_bg) %>%
      dplyr::mutate(condition = ab_tp, i = i)
    
    
    bg_sum$type = "background"
    bg_sum
    
  }) %>% bind_rows()
  
  background_sum_all_cond = rbind(background_sum_all_cond, background_sum_all)
  
  background_sum = background_sum_all %>% 
    dplyr::group_by(dist_bin) %>% 
    dplyr::summarize(n = mean(n), 
                     share = mean(share), 
                     sd = sd(share_full),
                     type = "background", 
                     condition = ab_tp)
  
  
  res = rbind.data.frame(sign_sum, background_sum)
  
  res_full = rbind.data.frame(res_full, res)

}


res_full$dist_bin = factor(res_full$dist_bin, levels = rev(dist_labels))
res_full$tf_labels = ab_tp_labels[res_full$condition]  
res_full$tf_labels = factor(res_full$tf_labels, levels = ab_tp_labels)

shares_in_motif = res_full %>% 
  arrange(tf_labels) %>% 
  filter(dist_bin == "in motif", type == "real") %>% 
  select(share) %>% unlist() %>% unique() %>% round(2)


res_full$dist_bin = factor(res_full$dist_bin, levels = dist_labels)
res_full$type = factor(res_full$type, levels = unique(res_full$type))

p = ggplot(res_full, aes(x = dist_bin, y = share, color = type, group = type)) +
  facet_wrap(~tf_labels, ncol = 3) +
  geom_ribbon(data=subset(res_full, type=="background"), aes(x=dist_bin, y = share, ymin = share - sd * 2, ymax = share + sd * 2, group = type), fill = "grey70", colour=NA, alpha = .4) +
  geom_point(size = 2) + 
  geom_line(linewidth = 1) +
  scale_color_manual(values = c("grey", "darkblue"), name = "", labels = c("AI peaks with motifs", "background")) +
  theme_bw() +
  ylab("Share of peaks") +
  xlab("Distance from TF motif") +
  theme(axis.text.y = element_text(size=14), axis.text.x = element_text(size=14, angle = 45, hjust = 1),
        axis.title.x = element_text(size=16), axis.title.y = element_text(size=16),
        legend.text=element_text(size=16), legend.title=element_text(size=16))


p
outf = file.path(outdir_fig_suppl, paste0("FigS4A_dist2motif_vs_background.pdf"))
ggsave(outf, p, width = 12, height = 6)

```

**Empirical p-values for the test: real share is larger than background share**

<br>

**In motif**

| Condition | p-value |
| :----------- | :-----------: |
| Twi 2-4h | `r (sum(subset(background_sum_all_cond, dist_bin=="in motif" & condition=="twi/24")$share >= subset(res_full, type=="real" & condition=="twi/24" & dist_bin=="in motif")$share) + 1) / (length(subset(background_sum_all_cond, dist_bin=="in motif" & condition=="twi/24")$share) + 1)` |
| CTCF 6-8h | `r (sum(subset(background_sum_all_cond, dist_bin=="in motif" & condition=="ctcf/68")$share >= subset(res_full, type=="real" & condition=="ctcf/68" & dist_bin=="in motif")$share) + 1) / (length(subset(background_sum_all_cond, dist_bin=="in motif" & condition=="ctcf/68")$share) + 1)` |
| Mef2 6-8h | `r (sum(subset(background_sum_all_cond, dist_bin=="in motif" & condition=="mef2/68")$share >= subset(res_full, type=="real" & condition=="mef2/68" & dist_bin=="in motif")$share) + 1) / (length(subset(background_sum_all_cond, dist_bin=="in motif" & condition=="mef2/68")$share) + 1)` |
| Mef2 10-12h | `r (sum(subset(background_sum_all_cond, dist_bin=="in motif" & condition=="mef2/1012")$share >= subset(res_full, type=="real" & condition=="mef2/1012" & dist_bin=="in motif")$share) + 1) / (length(subset(background_sum_all_cond, dist_bin=="in motif" & condition=="mef2/1012")$share) + 1)` |
| Bin 6-8h | `r (sum(subset(background_sum_all_cond, dist_bin=="in motif" & condition=="bin/68")$share >= subset(res_full, type=="real" & condition=="bin/68" & dist_bin=="in motif")$share) + 1) / (length(subset(background_sum_all_cond, dist_bin=="in motif" & condition=="bin/68")$share) + 1)` |
| Bin 10-12h | `r (sum(subset(background_sum_all_cond, dist_bin=="in motif" & condition=="bin/1012")$share >= subset(res_full, type=="real" & condition=="bin/1012" & dist_bin=="in motif")$share) + 1) / (length(subset(background_sum_all_cond, dist_bin=="in motif" & condition=="bin/1012")$share) + 1)` |


<br>

**1-20 bp**

| Condition | p-value |
| :----------- | :-----------: |
| Twi 2-4h | `r (sum(subset(background_sum_all_cond, dist_bin=="1-20 bp" & condition=="twi/24")$share >= subset(res_full, type=="real" & condition=="twi/24" & dist_bin=="1-20 bp")$share) + 1) / (length(subset(background_sum_all_cond, dist_bin=="1-20 bp" & condition=="twi/24")$share) + 1)` |
| CTCF 6-8h | `r (sum(subset(background_sum_all_cond, dist_bin=="1-20 bp" & condition=="ctcf/68")$share >= subset(res_full, type=="real" & condition=="ctcf/68" & dist_bin=="1-20 bp")$share) + 1) / (length(subset(background_sum_all_cond, dist_bin=="1-20 bp" & condition=="ctcf/68")$share) + 1)` |
| Mef2 6-8h | `r (sum(subset(background_sum_all_cond, dist_bin=="1-20 bp" & condition=="mef2/68")$share >= subset(res_full, type=="real" & condition=="mef2/68" & dist_bin=="1-20 bp")$share) + 1) / (length(subset(background_sum_all_cond, dist_bin=="1-20 bp" & condition=="mef2/68")$share) + 1)` |
| Mef2 10-12h | `r (sum(subset(background_sum_all_cond, dist_bin=="1-20 bp" & condition=="mef2/1012")$share >= subset(res_full, type=="real" & condition=="mef2/1012" & dist_bin=="1-20 bp")$share) + 1) / (length(subset(background_sum_all_cond, dist_bin=="1-20 bp" & condition=="mef2/1012")$share) + 1)` |
| Bin 6-8h | `r (sum(subset(background_sum_all_cond, dist_bin=="1-20 bp" & condition=="bin/68")$share >= subset(res_full, type=="real" & condition=="bin/68" & dist_bin=="1-20 bp")$share) + 1) / (length(subset(background_sum_all_cond, dist_bin=="1-20 bp" & condition=="bin/68")$share) + 1)` |
| Bin 10-12h | `r (sum(subset(background_sum_all_cond, dist_bin=="1-20 bp" & condition=="bin/1012")$share >= subset(res_full, type=="real" & condition=="bin/1012" & dist_bin=="1-20 bp")$share) + 1) / (length(subset(background_sum_all_cond, dist_bin=="1-20 bp" & condition=="bin/1012")$share) + 1)` |

<br>

**21-40 bp**

| Condition | p-value |
| :----------- | :-----------: |
| Twi 2-4h | `r (sum(subset(background_sum_all_cond, dist_bin=="21-40 bp" & condition=="twi/24")$share >= subset(res_full, type=="real" & condition=="twi/24" & dist_bin=="21-40 bp")$share) + 1) / (length(subset(background_sum_all_cond, dist_bin=="21-40 bp" & condition=="twi/24")$share) + 1)` |
| CTCF 6-8h | `r (sum(subset(background_sum_all_cond, dist_bin=="21-40 bp" & condition=="ctcf/68")$share >= subset(res_full, type=="real" & condition=="ctcf/68" & dist_bin=="21-40 bp")$share) + 1) / (length(subset(background_sum_all_cond, dist_bin=="21-40 bp" & condition=="ctcf/68")$share) + 1)` |
| Mef2 6-8h | `r (sum(subset(background_sum_all_cond, dist_bin=="21-40 bp" & condition=="mef2/68")$share >= subset(res_full, type=="real" & condition=="mef2/68" & dist_bin=="21-40 bp")$share) + 1) / (length(subset(background_sum_all_cond, dist_bin=="21-40 bp" & condition=="mef2/68")$share) + 1)` |
| Mef2 10-12h | `r (sum(subset(background_sum_all_cond, dist_bin=="21-40 bp" & condition=="mef2/1012")$share >= subset(res_full, type=="real" & condition=="mef2/1012" & dist_bin=="21-40 bp")$share) + 1) / (length(subset(background_sum_all_cond, dist_bin=="21-40 bp" & condition=="mef2/1012")$share) + 1)` |
| Bin 6-8h | `r (sum(subset(background_sum_all_cond, dist_bin=="21-40 bp" & condition=="bin/68")$share >= subset(res_full, type=="real" & condition=="bin/68" & dist_bin=="21-40 bp")$share) + 1) / (length(subset(background_sum_all_cond, dist_bin=="21-40 bp" & condition=="bin/68")$share) + 1)` |
| Bin 10-12h | `r (sum(subset(background_sum_all_cond, dist_bin=="21-40 bp" & condition=="bin/1012")$share >= subset(res_full, type=="real" & condition=="bin/1012" & dist_bin=="21-40 bp")$share) + 1) / (length(subset(background_sum_all_cond, dist_bin=="21-40 bp" & condition=="bin/1012")$share) + 1)` |


<br>

**41-60 bp**

| Condition | p-value |
| :----------- | :-----------: |
| Twi 2-4h | `r (sum(subset(background_sum_all_cond, dist_bin=="41-60 bp" & condition=="twi/24")$share >= subset(res_full, type=="real" & condition=="twi/24" & dist_bin=="41-60 bp")$share) + 1) / (length(subset(background_sum_all_cond, dist_bin=="41-60 bp" & condition=="twi/24")$share) + 1)` |
| CTCF 6-8h | `r (sum(subset(background_sum_all_cond, dist_bin=="41-60 bp" & condition=="ctcf/68")$share >= subset(res_full, type=="real" & condition=="ctcf/68" & dist_bin=="41-60 bp")$share) + 1) / (length(subset(background_sum_all_cond, dist_bin=="41-60 bp" & condition=="ctcf/68")$share) + 1)` |
| Mef2 6-8h | `r (sum(subset(background_sum_all_cond, dist_bin=="41-60 bp" & condition=="mef2/68")$share >= subset(res_full, type=="real" & condition=="mef2/68" & dist_bin=="41-60 bp")$share) + 1) / (length(subset(background_sum_all_cond, dist_bin=="41-60 bp" & condition=="mef2/68")$share) + 1)` |
| Mef2 10-12h | `r (sum(subset(background_sum_all_cond, dist_bin=="41-60 bp" & condition=="mef2/1012")$share >= subset(res_full, type=="real" & condition=="mef2/1012" & dist_bin=="41-60 bp")$share) + 1) / (length(subset(background_sum_all_cond, dist_bin=="41-60 bp" & condition=="mef2/1012")$share) + 1)` |
| Bin 6-8h | `r (sum(subset(background_sum_all_cond, dist_bin=="41-60 bp" & condition=="bin/68")$share >= subset(res_full, type=="real" & condition=="bin/68" & dist_bin=="41-60 bp")$share) + 1) / (length(subset(background_sum_all_cond, dist_bin=="41-60 bp" & condition=="bin/68")$share) + 1)` |
| Bin 10-12h | `r (sum(subset(background_sum_all_cond, dist_bin=="41-60 bp" & condition=="bin/1012")$share >= subset(res_full, type=="real" & condition=="bin/1012" & dist_bin=="41-60 bp")$share) + 1) / (length(subset(background_sum_all_cond, dist_bin=="41-60 bp" & condition=="bin/1012")$share) + 1)` |


<br>

**61-80 bp**

| Condition | p-value |
| :----------- | :-----------: |
| Twi 2-4h | `r (sum(subset(background_sum_all_cond, dist_bin=="61-80 bp" & condition=="twi/24")$share >= subset(res_full, type=="real" & condition=="twi/24" & dist_bin=="61-80 bp")$share) + 1) / (length(subset(background_sum_all_cond, dist_bin=="61-80 bp" & condition=="twi/24")$share) + 1)` |
| CTCF 6-8h | `r (sum(subset(background_sum_all_cond, dist_bin=="61-80 bp" & condition=="ctcf/68")$share >= subset(res_full, type=="real" & condition=="ctcf/68" & dist_bin=="61-80 bp")$share) + 1) / (length(subset(background_sum_all_cond, dist_bin=="61-80 bp" & condition=="ctcf/68")$share) + 1)` |
| Mef2 6-8h | `r (sum(subset(background_sum_all_cond, dist_bin=="61-80 bp" & condition=="mef2/68")$share >= subset(res_full, type=="real" & condition=="mef2/68" & dist_bin=="61-80 bp")$share) + 1) / (length(subset(background_sum_all_cond, dist_bin=="61-80 bp" & condition=="mef2/68")$share) + 1)` |
| Mef2 10-12h | `r (sum(subset(background_sum_all_cond, dist_bin=="61-80 bp" & condition=="mef2/1012")$share >= subset(res_full, type=="real" & condition=="mef2/1012" & dist_bin=="61-80 bp")$share) + 1) / (length(subset(background_sum_all_cond, dist_bin=="61-80 bp" & condition=="mef2/1012")$share) + 1)` |
| Bin 6-8h | `r (sum(subset(background_sum_all_cond, dist_bin=="61-80 bp" & condition=="bin/68")$share >= subset(res_full, type=="real" & condition=="bin/68" & dist_bin=="61-80 bp")$share) + 1) / (length(subset(background_sum_all_cond, dist_bin=="61-80 bp" & condition=="bin/68")$share) + 1)` |
| Bin 10-12h | `r (sum(subset(background_sum_all_cond, dist_bin=="61-80 bp" & condition=="bin/1012")$share >= subset(res_full, type=="real" & condition=="bin/1012" & dist_bin=="61-80 bp")$share) + 1) / (length(subset(background_sum_all_cond, dist_bin=="61-80 bp" & condition=="bin/1012")$share) + 1)` |


<br>

**81-100 bp**

| Condition | p-value |
| :----------- | :-----------: |
| Twi 2-4h | `r (sum(subset(background_sum_all_cond, dist_bin=="81-100 bp" & condition=="twi/24")$share >= subset(res_full, type=="real" & condition=="twi/24" & dist_bin=="81-100 bp")$share) + 1) / (length(subset(background_sum_all_cond, dist_bin=="81-100 bp" & condition=="twi/24")$share) + 1)` |
| CTCF 6-8h | `r (sum(subset(background_sum_all_cond, dist_bin=="81-100 bp" & condition=="ctcf/68")$share >= subset(res_full, type=="real" & condition=="ctcf/68" & dist_bin=="81-100 bp")$share) + 1) / (length(subset(background_sum_all_cond, dist_bin=="81-100 bp" & condition=="ctcf/68")$share) + 1)` |
| Mef2 6-8h | `r (sum(subset(background_sum_all_cond, dist_bin=="81-100 bp" & condition=="mef2/68")$share >= subset(res_full, type=="real" & condition=="mef2/68" & dist_bin=="81-100 bp")$share) + 1) / (length(subset(background_sum_all_cond, dist_bin=="81-100 bp" & condition=="mef2/68")$share) + 1)` |
| Mef2 10-12h | `r (sum(subset(background_sum_all_cond, dist_bin=="81-100 bp" & condition=="mef2/1012")$share >= subset(res_full, type=="real" & condition=="mef2/1012" & dist_bin=="81-100 bp")$share) + 1) / (length(subset(background_sum_all_cond, dist_bin=="81-100 bp" & condition=="mef2/1012")$share) + 1)` |
| Bin 6-8h | `r (sum(subset(background_sum_all_cond, dist_bin=="81-100 bp" & condition=="bin/68")$share >= subset(res_full, type=="real" & condition=="bin/68" & dist_bin=="81-100 bp")$share) + 1) / (length(subset(background_sum_all_cond, dist_bin=="81-100 bp" & condition=="bin/68")$share) + 1)` |
| Bin 10-12h | `r (sum(subset(background_sum_all_cond, dist_bin=="81-100 bp" & condition=="bin/1012")$share >= subset(res_full, type=="real" & condition=="bin/1012" & dist_bin=="81-100 bp")$share) + 1) / (length(subset(background_sum_all_cond, dist_bin=="81-100 bp" & condition=="bin/1012")$share) + 1)` |


<br>

**>100 bp**

| Condition | p-value |
| :----------- | :-----------: |
| Twi 2-4h | `r (sum(subset(background_sum_all_cond, dist_bin==">100 bp" & condition=="twi/24")$share >= subset(res_full, type=="real" & condition=="twi/24" & dist_bin==">100 bp")$share) + 1) / (length(subset(background_sum_all_cond, dist_bin==">100 bp" & condition=="twi/24")$share) + 1)` |
| CTCF 6-8h | `r (sum(subset(background_sum_all_cond, dist_bin==">100 bp" & condition=="ctcf/68")$share >= subset(res_full, type=="real" & condition=="ctcf/68" & dist_bin==">100 bp")$share) + 1) / (length(subset(background_sum_all_cond, dist_bin==">100 bp" & condition=="ctcf/68")$share) + 1)` |
| Mef2 6-8h | `r (sum(subset(background_sum_all_cond, dist_bin==">100 bp" & condition=="mef2/68")$share >= subset(res_full, type=="real" & condition=="mef2/68" & dist_bin==">100 bp")$share) + 1) / (length(subset(background_sum_all_cond, dist_bin==">100 bp" & condition=="mef2/68")$share) + 1)` |
| Mef2 10-12h | `r (sum(subset(background_sum_all_cond, dist_bin==">100 bp" & condition=="mef2/1012")$share >= subset(res_full, type=="real" & condition=="mef2/1012" & dist_bin==">100 bp")$share) + 1) / (length(subset(background_sum_all_cond, dist_bin==">100 bp" & condition=="mef2/1012")$share) + 1)` |
| Bin 6-8h | `r (sum(subset(background_sum_all_cond, dist_bin==">100 bp" & condition=="bin/68")$share >= subset(res_full, type=="real" & condition=="bin/68" & dist_bin==">100 bp")$share) + 1) / (length(subset(background_sum_all_cond, dist_bin==">100 bp" & condition=="bin/68")$share) + 1)` |
| Bin 10-12h | `r (sum(subset(background_sum_all_cond, dist_bin==">100 bp" & condition=="bin/1012")$share >= subset(res_full, type=="real" & condition=="bin/1012" & dist_bin==">100 bp")$share) + 1) / (length(subset(background_sum_all_cond, dist_bin==">100 bp" & condition=="bin/1012")$share) + 1)` |


# Figure S4B - Fisher's tests: enrichments of significant variants in motiifs in / outside peaks

```{r}
out_df = data.frame(matrix(ncol = 10, nrow = 0))
names(out_df) = c("condition", "motif", "N_sign", "N_ns", "N_sign_motif", "N_ns_motif", "N_motif", "group", "odd_ratio", "pvalue")
i = 1

for(ab_tp in ab_tp_list) {
  
  tf = TFs[ab_tp]
  print(ab_tp)
  cht_sel = cht %>% filter(condition == ab_tp)
  
  # all signif variants - all, in and outside peaks
  N1 = cht_sel %>% filter(signif_strongAI) %>% select(snp_id) %>% unique() %>% tally() %>% unlist()
  N1_a = cht_sel %>% filter(signif_strongAI & dist2summit < 250) %>% select(snp_id) %>% unique() %>% tally() %>% unlist()
  N1_b = cht_sel %>% filter(signif_strongAI & dist2summit >= 250) %>% select(snp_id) %>% unique() %>% tally() %>% unlist()
  
  # all n.s. variants - in and outside peaks
  N2 = cht_sel %>% filter(!signif_strongAI) %>% select(snp_id) %>% unique() %>% tally() %>% unlist()
  N2_a = cht_sel %>% filter(!signif_strongAI & dist2summit < 250) %>% select(snp_id) %>% unique() %>% tally() %>% unlist()
  N2_b = cht_sel %>% filter(!signif_strongAI & dist2summit >= 250) %>% select(snp_id) %>% unique() %>% tally() %>% unlist()
  
  
  # variants in the motifs of selected TFs
  fimo_selected = parse_motifs_in_two_alleles(ab_tp, cht_sel, radius = 15, path2_base1 = "/all_variants_alleles/FIMO/",
                                              path2_base2 = "combined_motifs/fimo.tsv", 
                                              peak_radius = 250, subset_motif = F, subset_cht = T) 
  
  
  # 1. Enrichment in cognate motifs
  print("1. Enrichment in cognate motifs")
  #fimo_sel = fimo_selected %>% filter(motif_alt_id == tf & snp_id %in% cht_sel$snp_id)
  fimo_sel = fimo_selected %>% filter(motif_alt_id == tf)  # equivalent
  cognate_motif_ids = unique(fimo_sel$snp_id)
  
  # number of significant variants in motifs - all, in and outside peaks
  N3 = fimo_sel %>% filter(signif_strongAI) %>% select(snp_id) %>% unique() %>% tally() %>% unlist()
  N3_a = fimo_sel %>% filter(signif_strongAI & in_peak) %>% select(snp_id) %>% unique() %>% tally() %>% unlist()
  N3_b = fimo_sel %>% filter(signif_strongAI & !in_peak) %>% select(snp_id) %>% unique() %>% tally() %>% unlist()
  
  # number of n.s. variants in motifs - all, in and outside peaks
  N4 = fimo_sel %>% filter(!signif_strongAI) %>% select(snp_id) %>% unique() %>% tally() %>% unlist()
  N4_a = fimo_sel %>% filter(!signif_strongAI & in_peak) %>% select(snp_id) %>% unique() %>% tally() %>% unlist()
  N4_b = fimo_sel %>% filter(!signif_strongAI & !in_peak) %>% select(snp_id) %>% unique() %>% tally() %>% unlist()
  
  # mat = matrix(c(N3, N4, N1, N2), nrow = 2)
  # ft = fisher.test(mat)
  # out_df[i, ] = c(ab_tp, tf, N1, N2, N3, N4, N3 + N4, "all variants", ft$estimate, ft$p.value)
  # i = i + 1
  # print("1a. All variants")
  # print(ft)
  
  mat = matrix(c(N3_a, N4_a, N1_a, N2_a), nrow = 2)
  ft = fisher.test(mat)
  out_df[i, ] = c(ab_tp, tf, N1_a, N2_a, N3_a, N4_a, N3_a + N4_a, "in peaks", ft$estimate, ft$p.value)
  i = i + 1
  print("1b. Variants in peaks")
  print(ft)
  
  mat = matrix(c(N3_b, N4_b, N1_b, N2_b), nrow = 2)
  ft = fisher.test(mat)
  out_df[i, ] = c(ab_tp, tf, N1_b, N2_b, N3_b, N4_b, N3_b + N4_b, "outside peaks", ft$estimate, ft$p.value)
  i = i + 1
  print("1c. Variants outside peaks")
  print(ft)

}


out_df$label = rep(ab_tp_labels, each = 2)
out_df$label = factor(out_df$label, levels = ab_tp_labels)
out_df$pvalue = as.numeric(out_df$pvalue)
out_df$odd_ratio = as.numeric(out_df$odd_ratio)


p = ggplot(out_df, aes(x = label, y = odd_ratio)) +
  facet_wrap(~group) +
  geom_hline(yintercept = 1, color = "darkred") +
  geom_bar(aes(fill = -log10(pvalue)), color = "darkblue", stat = "identity", position = "dodge", width = 0.5) +
  #scale_fill_manual(name = "", values = c("darkblue", "darkgrey"), labels = c("AI peaks", "non-AI peaks")) +
  #geom_text(aes(label = round(r1, 2), x = label, y = odds_ratio + 0.07), data = df, size = 6) +
  ylab("Enrichment in cognate TF motifs \nFisher's Test Odds Ratio") +
  theme_bw() +
  theme(axis.text.x = element_text(size = 14, angle = 45, hjust = 1, colour = TFcols),
        axis.text.y = element_text(size = 12), 
        axis.title.x = element_blank(),
        axis.title.y = element_text(size = 16),
        legend.text = element_text(size=14),
        legend.title = element_text(size=14))


p

outf = file.path(outdir_fig_suppl, paste0("FigS4B_motifs_in_peaks_fisher.pdf"))
ggsave(outf, p, width = 10, height = 6)
```


# Figure S4C - Motif prediction of AI

```{r}

# Correlation between AI and delta_score

score_thres = 1
df_shared = fimo_alleles %>% filter(in_peak & !is.na(score.ref) & !is.na(score.alt)) %>%
  mutate(delta_score = as.numeric(score.ref) - as.numeric(score.alt),
         type = ifelse((AI > 0.5 & delta_score > 0) | (AI < 0.5 & delta_score < 0), "concordant", "discordant"))

df_shared %>% 
  group_by(condition, is_indel) %>% 
  summarize(min(abs(delta_score)), max(dist2summit), cor(delta_score, AI), share_concordant = sum(type == "concordant") / n(), n())

df_sum = df_shared %>% filter(abs(delta_score) > score_thres  & dist2summit < 250) %>% 
  summarize(min(abs(delta_score)), max(dist2summit), cor = cor(delta_score, AI), share_concordant = sum(type == "concordant") / n(), n())

cor = round(df_sum$cor, 2)
n_conc = round(df_sum$share_concordant, 2) * 100
n_disc = (1 - round(df_sum$share_concordant, 2)) * 100


p = ggplot(df_shared %>% filter(abs(delta_score) > score_thres ), aes(x = delta_score, y = AI, color = type)) + 
  geom_point(size = 1, color = cbPalette[2]) + 
  geom_smooth(method = "lm", se = F, color = "darkblue", size = 0.5) +
  geom_vline(xintercept = -score_thres, color = "grey", size = 0.7) +
  geom_vline(xintercept = score_thres, color = "grey", size = 0.7) +
  geom_hline(yintercept = 0.5, color = "grey", size = 0.7) +
  #geom_hline(yintercept = 0.4, color = "grey", size = 0.7) +
  theme_bw() +
  annotate(geom = "text", x = -3.5, y = 0.95, label = paste("R=", cor)) +
  annotate(geom = "text", x = -3.5, y = 0.88, label = paste("% concordant: ", n_conc), size = 4) +
  xlab("Motif score change (REF-ALT)") +
  ylab("Allele Imbalamce") +
  #scale_color_manual(values = c(cbPalette[2], "darkgrey"), labels = c(paste0("concordant, ", n_conc, "%"), paste0("discordant, ", n_disc, "%")), name = "Variant type") +
  theme(axis.text=element_text(size=12),
        axis.title=element_text(size=14),
        legend.text = element_text(size=12),
        legend.title = element_text(size=12))


p
outf = file.path(outdir_fig_suppl, paste0("FigS4C_motifs_AI_prediction.pdf"))
ggsave(outf, p, width = 4, height = 4)

```


# Figure S4D - ProBound scores on AI and non-AI variants

```{r}
ProBound_CTCF = read.table("/g/furlong/project/68_F1_cisreg_ichip/analysis/ProBound/ProBound_CTCF_REF_sequence_15bp_around_variants.txt", header=TRUE)
ProBound_CTCF$TF = "CTCF"
ProBound_Bin = read.table("/g/furlong/project/68_F1_cisreg_ichip/analysis/ProBound/ProBound_Bin_REF_sequence_15bp_around_variants.txt", header=TRUE)
ProBound_Bin$TF = "Bin"
ProBound_Mef2 = read.table("/g/furlong/project/68_F1_cisreg_ichip/analysis/ProBound/ProBound_Mef2_REF_sequence_15bp_around_variants.txt", header=TRUE)
ProBound_Mef2$TF = "Mef2"
ProBound_Twi = read.table("/g/furlong/project/68_F1_cisreg_ichip/analysis/ProBound/ProBound_Twi_REF_sequence_15bp_around_variants.txt", header=TRUE)
ProBound_Twi$TF = "Twi"

ProBound_results_REF = rbind(ProBound_CTCF, ProBound_Bin, ProBound_Mef2, ProBound_Twi)
colnames(ProBound_results_REF) = c("variant_chr", "variant_pos", "REF", "ALT", "ProBound_bed_REF", "ProBound_seq_REF", "ProBound_score_REF", "TF")
ProBound_results_REF = ProBound_results_REF %>%
        group_by(TF) %>%
        mutate(ProBound_score_scaled_REF = ProBound_score_REF / max(ProBound_score_REF))


ProBound_ALT_CTCF = read.table("/g/furlong/project/68_F1_cisreg_ichip/analysis/ProBound/ProBound_CTCF_ALT_sequence_15bp_around_variants.txt", header=TRUE)
ProBound_ALT_CTCF$TF = "CTCF"
ProBound_ALT_Bin = read.table("/g/furlong/project/68_F1_cisreg_ichip/analysis/ProBound/ProBound_Bin_ALT_sequence_15bp_around_variants.txt", header=TRUE)
ProBound_ALT_Bin$TF = "Bin"
ProBound_ALT_Mef2 = read.table("/g/furlong/project/68_F1_cisreg_ichip/analysis/ProBound/ProBound_Mef2_ALT_sequence_15bp_around_variants.txt", header=TRUE)
ProBound_ALT_Mef2$TF = "Mef2"
ProBound_ALT_Twi = read.table("/g/furlong/project/68_F1_cisreg_ichip/analysis/ProBound/ProBound_Twi_ALT_sequence_15bp_around_variants.txt", header=TRUE)
ProBound_ALT_Twi$TF = "Twi"

ProBound_results_ALT = rbind(ProBound_ALT_CTCF, ProBound_ALT_Bin, ProBound_ALT_Mef2, ProBound_ALT_Twi)
colnames(ProBound_results_ALT) = c("variant_chr", "variant_pos", "REF", "ALT", "ProBound_bed_ALT", "ProBound_seq_ALT", "ProBound_score_ALT", "TF")
ProBound_results_ALT = ProBound_results_ALT %>%
        group_by(TF) %>%
        mutate(ProBound_score_scaled_ALT = ProBound_score_ALT / max(ProBound_score_ALT))


ProBound_results = merge(ProBound_results_REF, ProBound_results_ALT, by = c("variant_chr", "variant_pos", "REF", "ALT", "TF"), all.x=TRUE)
ProBound_results$variant_ID = paste(ProBound_results$variant_chr, ProBound_results$variant_pos, ProBound_results$TF, sep="_")
ProBound_results$ProBound_score_max = pmax(ProBound_results$ProBound_score_ALT, ProBound_results$ProBound_score_REF)


cht$variant_ID = paste(cht$snp_id, cht$ab, sep="_")
cht_ProBound = merge(cht, ProBound_results, by="variant_ID")
cht_ProBound$signif_strongAI = factor(cht_ProBound$signif_strongAI, levels=c(TRUE, FALSE))


p = ggplot(cht_ProBound, aes(x=signif_strongAI, y=ProBound_score_max, fill=signif_strongAI)) + 
      facet_wrap(~condition, nrow = 3, ncol = 2) +
      geom_violin(fill = "darkblue", alpha = 0.3) +
      geom_boxplot(width = 0.4, outlier.size = 0.1, fill = "darkblue", alpha = 0.5) +
      scale_y_log10() + 
      stat_compare_means(method = "wilcox", label.y = c(1, 1, 1, 0.000001, 0.000001, 0.000001)) +
      xlab("Significant allelic imbalance") +
      ylab("-log(10) ProBound sscaled core") +
      theme_bw() +
      theme(axis.text.y = element_text(size=10), axis.text.x = element_text(size=10), 
        axis.title.x = element_text(size=10), axis.title.y = element_text(size=10),
        strip.text.x = element_text(size = 10), strip.text.y = element_text(size = 10),
        legend.position="none")

print(p)
outf = file.path(outdir_fig_suppl, paste0("FigS4D_ProBound_max_scores_on_AI_variants.pdf"))
ggsave(outf, p, width = 4, height = 6)
```
