# Supplementary material for: Integrating genetic variation with deep learning provides context for variants impacting transcription factor binding during embryogenesis
Source: Genome Res. 2025 May;35(5):1138–53. doi: 10.1101/gr.279652.124 (PMC12047541; doi:10.1101/gr.279652.124)
Supplement: Supplement 8 [file Supplemental_Code.zip › Code/Figures/Figure_S6.Rmd]

---
title: "Figure S6"
output:
   BiocStyle::html_document:
      toc: true
      df_print: paged
      self_contained: true
      code_download: true
      highlight: tango
#bibliography: knn_ml_intro.bib
editor_options: 
  chunk_output_type: inline
---

```{r style, echo=FALSE, results="asis"}
library("knitr")
options(digits = 2, width = 80)
options(bitmapType = 'cairo')
golden_ratio <- (1 + sqrt(5)) / 2
opts_chunk$set(echo = TRUE, tidy = FALSE, include = TRUE, cache = FALSE,
               dev=c('png', 'pdf'), comment = '  ', dpi = 300)

options(stringsAsFactors = FALSE)
knitr::opts_chunk$set(cache=FALSE)
options(digits = 5)         
```


# Setup and data

```{r}
source("../utils/utils.R")
config = load_config()

# load CHT results
cht_full = lapply(ab_tp_list, function(ab_tp) load_cht_results(ab_tp, remove_chr = F)) %>% bind_rows()
cht = cht_full %>% filter(!TEST.SNP.CHROM %in% c("chrX", "chrY", "chrM"))
cht_sign = cht %>% filter(signif_strongAI) 

# genes and promoters
genes = load_genes()
promoters = resize(genes, width = 1000, fix = "start")

# combined motif set (all TFs, peaks + alleles)
fimo = get_full_motif_sets(cht, ab_tp_list)
# only alleles
fimo_alleles  = lapply(ab_tp_list, function(ab_tp) parse_motifs_in_two_alleles(ab_tp, cht)) %>% bind_rows() 
```


# Figure S6A

```{r}
# counts per line
ll_ctcf = get_counts_per_line("ctcf/68") 
ll_mef2 = get_counts_per_line("mef2/68") 

vid = "chr3R_13838090"

l = plot_ai_and_read_depth_for_variant(cht %>% filter(condition == "ctcf/68"), ll_ctcf, vid, "chr3R_13840134_ctcf/68") 

outf = file.path(outdir_fig_suppl, paste0("FigS6A_example_ctcf_tot_counts.pdf"))
l[[1]]
ggsave(outf, l[[1]], width = 4, height = 3)

outf = file.path(outdir_fig_suppl, paste0("FigS6A_example_ctcf_allele_ratios.pdf"))
l[[2]]
ggsave(outf, l[[2]], width = 3, height = 3)


l = plot_ai_and_read_depth_for_variant(cht %>% filter(condition == "mef2/68"), ll_mef2, vid, "chr3R_13840107_mef2/68") 

outf = file.path(outdir_fig_suppl, paste0("FigS6A_example_mef2_tot_counts.pdf"))
l[[1]]
ggsave(outf, l[[1]], width = 4, height = 3)

outf = file.path(outdir_fig_suppl, paste0("FigS6A_example_mef2_allele_ratios.pdf"))
l[[2]]
ggsave(outf, l[[2]], width = 3, height = 3)

```


# Figure S6B

```{r}
# counts per line
ll_twi = get_counts_per_line("twi/24") 

vid = "chr2R_16551959"

l = plot_ai_and_read_depth_for_variant(cht %>% filter(condition == "ctcf/68"), ll_ctcf, vid, "chr2R_16552004_ctcf/68") 

outf = file.path(outdir_fig_suppl, paste0("FigS6B_example_ctcf_tot_counts.pdf"))
print(l[[1]])
ggsave(outf, l[[1]], width = 4, height = 3)

outf = file.path(outdir_fig_suppl, paste0("FigS6B_example_ctcf_allele_ratios.pdf"))
print(l[[2]])
ggsave(outf, l[[2]], width = 3, height = 3)


l = plot_ai_and_read_depth_for_variant(cht %>% filter(condition == "twi/24"), ll_twi, vid, "chr2R_16552094_twi/24") 

outf = file.path(outdir_fig_suppl, paste0("FigS6B_example_twi_tot_counts.pdf"))
print(l[[1]])
ggsave(outf, l[[1]], width = 4, height = 3)

outf = file.path(outdir_fig_suppl, paste0("FigS6B_example_twi_allele_ratios.pdf"))
print(l[[2]])
ggsave(outf, l[[2]], width = 3, height = 3)

```


# Figure S6C

```{r}
# counts per line
ll_bin = get_counts_per_line("bin/1012") 

vid = "chr2R_15339832"

l = plot_ai_and_read_depth_for_variant(cht %>% filter(condition == "ctcf/68"), ll_ctcf, vid, "chr2R_15339750_ctcf/68") 

outf = file.path(outdir_fig_suppl, paste0("FigS6C_example_ctcf_tot_counts.pdf"))
print(l[[1]])
ggsave(outf, l[[1]], width = 4, height = 3)

outf = file.path(outdir_fig_suppl, paste0("FigS6C_example_ctcf_allele_ratios.pdf"))
print(l[[2]])
ggsave(outf, l[[2]], width = 3, height = 3)


l = plot_ai_and_read_depth_for_variant(cht %>% filter(condition == "bin/1012"), ll_bin, vid, "chr2R_15339739_bin/1012") 

outf = file.path(outdir_fig_suppl, paste0("FigS6C_example_bin_tot_counts.pdf"))
print(l[[1]])
ggsave(outf, l[[1]], width = 4, height = 3)

outf = file.path(outdir_fig_suppl, paste0("FigS6C_example_bin_allele_ratios.pdf"))
print(l[[2]])
ggsave(outf, l[[2]], width = 3, height = 3)

```
