# Supplementary material for: Integrating genetic variation with deep learning provides context for variants impacting transcription factor binding during embryogenesis
Source: Genome Res. 2025 May;35(5):1138–53. doi: 10.1101/gr.279652.124 (PMC12047541; doi:10.1101/gr.279652.124)
Supplement: Supplement 8 [file Supplemental_Code.zip › Code/Pipelines/1_preprocess_fastq_files/cluster.json]

{
 "__default__" : {
        "queue"     : "htc",
        "group"     : "furlong",
        "nCPUs"     : "{threads}",
        "memory"    : 4000,
        "maxTime"   : "2:00:00",
        "name"      : "{rule}.{wildcards}",
        "output"    : "cluster_log/{rule}.{wildcards}.%j.out",
        "error"     : "cluster_log/{rule}.{wildcards}.%j.err"
    },
    "do_je_clip" : {
        "memory"    : 2000,
        "maxTime"   : "3:00:00"
    },
    "do_skewer" : {
      "memory"    : 500,
      "maxTime"   : "1:30:00"
    },
    "do_seqtk_trim" : {
      "memory"    : 200,
      "maxTime"   : "1:00:00"
    }

}
