# Supplementary material for: Integrating genetic variation with deep learning provides context for variants impacting transcription factor binding during embryogenesis
Source: Genome Res. 2025 May;35(5):1138–53. doi: 10.1101/gr.279652.124 (PMC12047541; doi:10.1101/gr.279652.124)
Supplement: Supplement 8 [file Supplemental_Code.zip › Code/Pipelines/1_preprocess_fastq_files/fastq_F1_ChipSeq_list.txt]

/g/furlong/incoming/2017-06-14-HTMLHBGX2/lane1/LIB24037_RBA23489/fastq/HTMLHBGX2_Cis_reg_F1_TF_1_17s002608-1-1_Kayserova_lane112399Biniou10121_1_sequence.txt.gz
/g/furlong/incoming/2017-06-14-HTMLHBGX2/lane1/LIB24037_RBA23489/fastq/HTMLHBGX2_Cis_reg_F1_TF_1_17s002608-1-1_Kayserova_lane112399Biniou10121_2_sequence.txt.gz
/g/furlong/incoming/2017-06-14-HTMLHBGX2/lane1/LIB24031_RBA23483/fastq/HTMLHBGX2_Cis_reg_F1_TF_1_17s002608-1-1_Kayserova_lane111399Mef210121_1_sequence.txt.gz
/g/furlong/incoming/2017-06-14-HTMLHBGX2/lane1/LIB24031_RBA23483/fastq/HTMLHBGX2_Cis_reg_F1_TF_1_17s002608-1-1_Kayserova_lane111399Mef210121_2_sequence.txt.gz
/g/furlong/incoming/2017-06-19-HTYYCBGX2/lane1/LIB24151_RBA23603/fastq/HTYYCBGX2_Cis_reg_F1_TF_6_17s002613-1-1_Kayserova_lane1218399Biniou10122_1_sequence.txt.gz
/g/furlong/incoming/2017-06-19-HTYYCBGX2/lane1/LIB24151_RBA23603/fastq/HTYYCBGX2_Cis_reg_F1_TF_6_17s002613-1-1_Kayserova_lane1218399Biniou10122_2_sequence.txt.gz
/g/furlong/incoming/2017-06-19-HTYYCBGX2/lane1/LIB24144_RBA23596/fastq/HTYYCBGX2_Cis_reg_F1_TF_6_17s002613-1-1_Kayserova_lane1217399Mef210122_1_sequence.txt.gz
/g/furlong/incoming/2017-06-19-HTYYCBGX2/lane1/LIB24144_RBA23596/fastq/HTYYCBGX2_Cis_reg_F1_TF_6_17s002613-1-1_Kayserova_lane1217399Mef210122_2_sequence.txt.gz
/g/furlong/incoming/2017-06-14-HTMLHBGX2/lane1/LIB24038_RBA23490/fastq/HTMLHBGX2_Cis_reg_F1_TF_1_17s002608-1-1_Kayserova_lane1161399Twi241_1_sequence.txt.gz
/g/furlong/incoming/2017-06-14-HTMLHBGX2/lane1/LIB24038_RBA23490/fastq/HTMLHBGX2_Cis_reg_F1_TF_1_17s002608-1-1_Kayserova_lane1161399Twi241_2_sequence.txt.gz
/g/furlong/incoming/2017-06-14-HTVM5BGX2/lane1/LIB24066_RBA23518/fastq/HTVM5BGX2_Cis_reg_F1_TF_2_17s002609-1-1_Kayserova_lane1162399Zelda241_1_sequence.txt.gz
/g/furlong/incoming/2017-06-14-HTVM5BGX2/lane1/LIB24066_RBA23518/fastq/HTVM5BGX2_Cis_reg_F1_TF_2_17s002609-1-1_Kayserova_lane1162399Zelda241_2_sequence.txt.gz
/g/furlong/incoming/2017-06-16-HTKC5BGX2/lane1/LIB24167_RBA23619/fastq/HTKC5BGX2_Cis_reg_F1_TF_7_17s002614-1-1_Kayserova_lane1151399Twi242_1_sequence.txt.gz
/g/furlong/incoming/2017-06-16-HTKC5BGX2/lane1/LIB24167_RBA23619/fastq/HTKC5BGX2_Cis_reg_F1_TF_7_17s002614-1-1_Kayserova_lane1151399Twi242_2_sequence.txt.gz
/g/furlong/incoming/2017-06-16-HTKC5BGX2/lane1/LIB24172_RBA23624/fastq/HTKC5BGX2_Cis_reg_F1_TF_7_17s002614-1-1_Kayserova_lane1152399Zelda242_1_sequence.txt.gz
/g/furlong/incoming/2017-06-16-HTKC5BGX2/lane1/LIB24172_RBA23624/fastq/HTKC5BGX2_Cis_reg_F1_TF_7_17s002614-1-1_Kayserova_lane1152399Zelda242_2_sequence.txt.gz
/g/furlong/incoming/2017-06-13-HTYTNBGX2/lane1/LIB24071_RBA23523/fastq/HTYTNBGX2_Cis_reg_F1_TF_3_17s002610-1-1_Kayserova_lane1102399Bin681_1_sequence.txt.gz
/g/furlong/incoming/2017-06-13-HTYTNBGX2/lane1/LIB24071_RBA23523/fastq/HTYTNBGX2_Cis_reg_F1_TF_3_17s002610-1-1_Kayserova_lane1102399Bin681_2_sequence.txt.gz
/g/furlong/incoming/2017-06-14-HTMLHBGX2/lane1/LIB24043_RBA23495/fastq/HTMLHBGX2_Cis_reg_F1_TF_1_17s002608-1-1_Kayserova_lane1103399CTCF681_1_sequence.txt.gz
/g/furlong/incoming/2017-06-14-HTMLHBGX2/lane1/LIB24043_RBA23495/fastq/HTMLHBGX2_Cis_reg_F1_TF_1_17s002608-1-1_Kayserova_lane1103399CTCF681_2_sequence.txt.gz
/g/furlong/incoming/2017-06-14-HTVM5BGX2/lane1/LIB24051_RBA23503/fastq/HTVM5BGX2_Cis_reg_F1_TF_2_17s002609-1-1_Kayserova_lane1101399Mef2681_1_sequence.txt.gz
/g/furlong/incoming/2017-06-14-HTVM5BGX2/lane1/LIB24051_RBA23503/fastq/HTVM5BGX2_Cis_reg_F1_TF_2_17s002609-1-1_Kayserova_lane1101399Mef2681_2_sequence.txt.gz
/g/furlong/incoming/2017-06-19-HTYYCBGX2/lane1/LIB24139_RBA23591/fastq/HTYYCBGX2_Cis_reg_F1_TF_6_17s002613-1-1_Kayserova_lane1223399Bin682_1_sequence.txt.gz
/g/furlong/incoming/2017-06-19-HTYYCBGX2/lane1/LIB24139_RBA23591/fastq/HTYYCBGX2_Cis_reg_F1_TF_6_17s002613-1-1_Kayserova_lane1223399Bin682_2_sequence.txt.gz
/g/furlong/incoming/2017-06-16-HTKC5BGX2/lane1/LIB24155_RBA23607/fastq/HTKC5BGX2_Cis_reg_F1_TF_7_17s002614-1-1_Kayserova_lane1136399CTCF682_1_sequence.txt.gz
/g/furlong/incoming/2017-06-16-HTKC5BGX2/lane1/LIB24155_RBA23607/fastq/HTKC5BGX2_Cis_reg_F1_TF_7_17s002614-1-1_Kayserova_lane1136399CTCF682_2_sequence.txt.gz
/g/furlong/incoming/2017-06-16-HTKC5BGX2/lane1/LIB24159_RBA23611/fastq/HTKC5BGX2_Cis_reg_F1_TF_7_17s002614-1-1_Kayserova_lane1134399Mef2682_1_sequence.txt.gz
/g/furlong/incoming/2017-06-16-HTKC5BGX2/lane1/LIB24159_RBA23611/fastq/HTKC5BGX2_Cis_reg_F1_TF_7_17s002614-1-1_Kayserova_lane1134399Mef2682_2_sequence.txt.gz
/g/furlong/incoming/2017-06-14-HTVM5BGX2/lane1/LIB24069_RBA23521/fastq/HTVM5BGX2_Cis_reg_F1_TF_2_17s002609-1-1_Kayserova_lane132vgnBiniou10121_1_sequence.txt.gz
/g/furlong/incoming/2017-06-14-HTVM5BGX2/lane1/LIB24069_RBA23521/fastq/HTVM5BGX2_Cis_reg_F1_TF_2_17s002609-1-1_Kayserova_lane132vgnBiniou10121_2_sequence.txt.gz
/g/furlong/incoming/2017-06-14-HTVM5BGX2/lane1/LIB24060_RBA23512/fastq/HTVM5BGX2_Cis_reg_F1_TF_2_17s002609-1-1_Kayserova_lane131vgnMef210121_1_sequence.txt.gz
/g/furlong/incoming/2017-06-14-HTVM5BGX2/lane1/LIB24060_RBA23512/fastq/HTVM5BGX2_Cis_reg_F1_TF_2_17s002609-1-1_Kayserova_lane131vgnMef210121_2_sequence.txt.gz
/g/furlong/incoming/2017-06-16-HTKC5BGX2/lane1/LIB24170_RBA23622/fastq/HTKC5BGX2_Cis_reg_F1_TF_7_17s002614-1-1_Kayserova_lane1226vgnBiniou10122_1_sequence.txt.gz
/g/furlong/incoming/2017-06-16-HTKC5BGX2/lane1/LIB24170_RBA23622/fastq/HTKC5BGX2_Cis_reg_F1_TF_7_17s002614-1-1_Kayserova_lane1226vgnBiniou10122_2_sequence.txt.gz
/g/furlong/incoming/2017-06-19-HV23YBGX2/lane1/LIB24126_RBA23578/fastq/HV23YBGX2_Cis_reg_F1_TF_5_17s002612-1-1_Kayserova_lane123vgnMef210122_1_sequence.txt.gz
/g/furlong/incoming/2017-06-19-HV23YBGX2/lane1/LIB24126_RBA23578/fastq/HV23YBGX2_Cis_reg_F1_TF_5_17s002612-1-1_Kayserova_lane123vgnMef210122_2_sequence.txt.gz
/g/furlong/incoming/2017-06-14-HTVM5BGX2/lane1/LIB24063_RBA23515/fastq/HTVM5BGX2_Cis_reg_F1_TF_2_17s002609-1-1_Kayserova_lane1175vgnTwi241_1_sequence.txt.gz
/g/furlong/incoming/2017-06-14-HTVM5BGX2/lane1/LIB24063_RBA23515/fastq/HTVM5BGX2_Cis_reg_F1_TF_2_17s002609-1-1_Kayserova_lane1175vgnTwi241_2_sequence.txt.gz
/g/furlong/incoming/2017-06-14-HTMLHBGX2/lane1/LIB24047_RBA23499/fastq/HTMLHBGX2_Cis_reg_F1_TF_1_17s002608-1-1_Kayserova_lane1176vgnZelda241_1_sequence.txt.gz
/g/furlong/incoming/2017-06-14-HTMLHBGX2/lane1/LIB24047_RBA23499/fastq/HTMLHBGX2_Cis_reg_F1_TF_1_17s002608-1-1_Kayserova_lane1176vgnZelda241_2_sequence.txt.gz
/g/furlong/incoming/2017-06-16-HV253BGX2/lane1/LIB24183_RBA23635/fastq/HV253BGX2_Cis_reg_F1_TF_8_17s002615-1-1_Kayserova_lane1203vgnTwi242_1_sequence.txt.gz
/g/furlong/incoming/2017-06-16-HV253BGX2/lane1/LIB24183_RBA23635/fastq/HV253BGX2_Cis_reg_F1_TF_8_17s002615-1-1_Kayserova_lane1203vgnTwi242_2_sequence.txt.gz
/g/furlong/incoming/2017-06-16-HV253BGX2/lane1/LIB24195_RBA23647/fastq/HV253BGX2_Cis_reg_F1_TF_8_17s002615-1-1_Kayserova_lane1204vgnZelda242_1_sequence.txt.gz
/g/furlong/incoming/2017-06-16-HV253BGX2/lane1/LIB24195_RBA23647/fastq/HV253BGX2_Cis_reg_F1_TF_8_17s002615-1-1_Kayserova_lane1204vgnZelda242_2_sequence.txt.gz
/g/furlong/incoming/2017-06-13-HTYTNBGX2/lane1/LIB24076_RBA23528/fastq/HTYTNBGX2_Cis_reg_F1_TF_3_17s002610-1-1_Kayserova_lane1118vgnBin681_1_sequence.txt.gz
/g/furlong/incoming/2017-06-13-HTYTNBGX2/lane1/LIB24076_RBA23528/fastq/HTYTNBGX2_Cis_reg_F1_TF_3_17s002610-1-1_Kayserova_lane1118vgnBin681_2_sequence.txt.gz
/g/furlong/incoming/2017-06-13-HTWLGBGX2/lane1/LIB24108_RBA23560/fastq/HTWLGBGX2_Cis_reg_F1_TF_4_17s002611-1-1_Kayserova_lane1119vgnCTCF681_1_sequence.txt.gz
/g/furlong/incoming/2017-06-13-HTWLGBGX2/lane1/LIB24108_RBA23560/fastq/HTWLGBGX2_Cis_reg_F1_TF_4_17s002611-1-1_Kayserova_lane1119vgnCTCF681_2_sequence.txt.gz
/g/furlong/incoming/2017-06-13-HTYTNBGX2/lane1/LIB24087_RBA23539/fastq/HTYTNBGX2_Cis_reg_F1_TF_3_17s002610-1-1_Kayserova_lane1117vgnMef2681_1_sequence.txt.gz
/g/furlong/incoming/2017-06-13-HTYTNBGX2/lane1/LIB24087_RBA23539/fastq/HTYTNBGX2_Cis_reg_F1_TF_3_17s002610-1-1_Kayserova_lane1117vgnMef2681_2_sequence.txt.gz
/g/furlong/incoming/2017-06-16-HTKC5BGX2/lane1/LIB24173_RBA23625/fastq/HTKC5BGX2_Cis_reg_F1_TF_7_17s002614-1-1_Kayserova_lane1122vgnBin682_1_sequence.txt.gz
/g/furlong/incoming/2017-06-16-HTKC5BGX2/lane1/LIB24173_RBA23625/fastq/HTKC5BGX2_Cis_reg_F1_TF_7_17s002614-1-1_Kayserova_lane1122vgnBin682_2_sequence.txt.gz
/g/furlong/incoming/2017-06-16-HTKC5BGX2/lane1/LIB24169_RBA23621/fastq/HTKC5BGX2_Cis_reg_F1_TF_7_17s002614-1-1_Kayserova_lane1123vgnCTCF682_1_sequence.txt.gz
/g/furlong/incoming/2017-06-16-HTKC5BGX2/lane1/LIB24169_RBA23621/fastq/HTKC5BGX2_Cis_reg_F1_TF_7_17s002614-1-1_Kayserova_lane1123vgnCTCF682_2_sequence.txt.gz
/g/furlong/incoming/2017-06-19-HTYYCBGX2/lane1/LIB24153_RBA23605/fastq/HTYYCBGX2_Cis_reg_F1_TF_6_17s002613-1-1_Kayserova_lane1121vgnMef2682_1_sequence.txt.gz
/g/furlong/incoming/2017-06-19-HTYYCBGX2/lane1/LIB24153_RBA23605/fastq/HTYYCBGX2_Cis_reg_F1_TF_6_17s002613-1-1_Kayserova_lane1121vgnMef2682_2_sequence.txt.gz
/g/furlong/incoming/2017-06-14-HTMLHBGX2/lane1/LIB24032_RBA23484/fastq/HTMLHBGX2_Cis_reg_F1_TF_1_17s002608-1-1_Kayserova_lane1228vgn28Biniou10121_1_sequence.txt.gz
/g/furlong/incoming/2017-06-14-HTMLHBGX2/lane1/LIB24032_RBA23484/fastq/HTMLHBGX2_Cis_reg_F1_TF_1_17s002608-1-1_Kayserova_lane1228vgn28Biniou10121_2_sequence.txt.gz
/g/furlong/incoming/2017-06-13-HTYTNBGX2/lane1/LIB24086_RBA23538/fastq/HTYTNBGX2_Cis_reg_F1_TF_3_17s002610-1-1_Kayserova_lane151vgn28Mef210121_1_sequence.txt.gz
/g/furlong/incoming/2017-06-13-HTYTNBGX2/lane1/LIB24086_RBA23538/fastq/HTYTNBGX2_Cis_reg_F1_TF_3_17s002610-1-1_Kayserova_lane151vgn28Mef210121_2_sequence.txt.gz
/g/furlong/incoming/2017-06-19-HV23YBGX2/lane1/LIB24112_RBA23564/fastq/HV23YBGX2_Cis_reg_F1_TF_5_17s002612-1-1_Kayserova_lane142vgn28Biniou10122_1_sequence.txt.gz
/g/furlong/incoming/2017-06-19-HV23YBGX2/lane1/LIB24112_RBA23564/fastq/HV23YBGX2_Cis_reg_F1_TF_5_17s002612-1-1_Kayserova_lane142vgn28Biniou10122_2_sequence.txt.gz
/g/furlong/incoming/2017-06-19-HV23YBGX2/lane1/LIB24132_RBA23584/fastq/HV23YBGX2_Cis_reg_F1_TF_5_17s002612-1-1_Kayserova_lane141vgn28Mef210122_1_sequence.txt.gz
/g/furlong/incoming/2017-06-19-HV23YBGX2/lane1/LIB24132_RBA23584/fastq/HV23YBGX2_Cis_reg_F1_TF_5_17s002612-1-1_Kayserova_lane141vgn28Mef210122_2_sequence.txt.gz
/g/furlong/incoming/2017-06-14-HTMLHBGX2/lane1/LIB24035_RBA23487/fastq/HTMLHBGX2_Cis_reg_F1_TF_1_17s002608-1-1_Kayserova_lane1177vgn28Twi241_1_sequence.txt.gz
/g/furlong/incoming/2017-06-14-HTMLHBGX2/lane1/LIB24035_RBA23487/fastq/HTMLHBGX2_Cis_reg_F1_TF_1_17s002608-1-1_Kayserova_lane1177vgn28Twi241_2_sequence.txt.gz
/g/furlong/incoming/2017-06-13-HTWLGBGX2/lane1/LIB24110_RBA23562/fastq/HTWLGBGX2_Cis_reg_F1_TF_4_17s002611-1-1_Kayserova_lane1178vgn28Zelda241_1_sequence.txt.gz
/g/furlong/incoming/2017-06-13-HTWLGBGX2/lane1/LIB24110_RBA23562/fastq/HTWLGBGX2_Cis_reg_F1_TF_4_17s002611-1-1_Kayserova_lane1178vgn28Zelda241_2_sequence.txt.gz
/g/furlong/incoming/2017-06-16-HV253BGX2/lane1/LIB24175_RBA23627/fastq/HV253BGX2_Cis_reg_F1_TF_8_17s002615-1-1_Kayserova_lane1232vgn28Twi242_1_sequence.txt.gz
/g/furlong/incoming/2017-06-16-HV253BGX2/lane1/LIB24175_RBA23627/fastq/HV253BGX2_Cis_reg_F1_TF_8_17s002615-1-1_Kayserova_lane1232vgn28Twi242_2_sequence.txt.gz
/g/furlong/incoming/2017-06-16-HV253BGX2/lane1/LIB24178_RBA23630/fastq/HV253BGX2_Cis_reg_F1_TF_8_17s002615-1-1_Kayserova_lane1192vgn28Zelda242_1_sequence.txt.gz
/g/furlong/incoming/2017-06-16-HV253BGX2/lane1/LIB24178_RBA23630/fastq/HV253BGX2_Cis_reg_F1_TF_8_17s002615-1-1_Kayserova_lane1192vgn28Zelda242_2_sequence.txt.gz
/g/furlong/incoming/2017-06-14-HTVM5BGX2/lane1/LIB24056_RBA23508/fastq/HTVM5BGX2_Cis_reg_F1_TF_2_17s002609-1-1_Kayserova_lane198vgn28Bin681_1_sequence.txt.gz
/g/furlong/incoming/2017-06-14-HTVM5BGX2/lane1/LIB24056_RBA23508/fastq/HTVM5BGX2_Cis_reg_F1_TF_2_17s002609-1-1_Kayserova_lane198vgn28Bin681_2_sequence.txt.gz
/g/furlong/incoming/2017-06-14-HTMLHBGX2/lane1/LIB24041_RBA23493/fastq/HTMLHBGX2_Cis_reg_F1_TF_1_17s002608-1-1_Kayserova_lane199vgn28CTCF681_1_sequence.txt.gz
/g/furlong/incoming/2017-06-14-HTMLHBGX2/lane1/LIB24041_RBA23493/fastq/HTMLHBGX2_Cis_reg_F1_TF_1_17s002608-1-1_Kayserova_lane199vgn28CTCF681_2_sequence.txt.gz
/g/furlong/incoming/2017-06-14-HTVM5BGX2/lane1/LIB24057_RBA23509/fastq/HTVM5BGX2_Cis_reg_F1_TF_2_17s002609-1-1_Kayserova_lane197vgn28Mef2681_1_sequence.txt.gz
/g/furlong/incoming/2017-06-14-HTVM5BGX2/lane1/LIB24057_RBA23509/fastq/HTVM5BGX2_Cis_reg_F1_TF_2_17s002609-1-1_Kayserova_lane197vgn28Mef2681_2_sequence.txt.gz
/g/furlong/incoming/2017-06-19-HV23YBGX2/lane1/LIB24115_RBA23567/fastq/HV23YBGX2_Cis_reg_F1_TF_5_17s002612-1-1_Kayserova_lane185vgn28Bin682_1_sequence.txt.gz
/g/furlong/incoming/2017-06-19-HV23YBGX2/lane1/LIB24115_RBA23567/fastq/HV23YBGX2_Cis_reg_F1_TF_5_17s002612-1-1_Kayserova_lane185vgn28Bin682_2_sequence.txt.gz
/g/furlong/incoming/2017-06-19-HTYYCBGX2/lane1/LIB24136_RBA23588/fastq/HTYYCBGX2_Cis_reg_F1_TF_6_17s002613-1-1_Kayserova_lane186vgn28CTCF682_1_sequence.txt.gz
/g/furlong/incoming/2017-06-19-HTYYCBGX2/lane1/LIB24136_RBA23588/fastq/HTYYCBGX2_Cis_reg_F1_TF_6_17s002613-1-1_Kayserova_lane186vgn28CTCF682_2_sequence.txt.gz
/g/furlong/incoming/2017-06-19-HV23YBGX2/lane1/LIB24113_RBA23565/fastq/HV23YBGX2_Cis_reg_F1_TF_5_17s002612-1-1_Kayserova_lane184vgn28Mef2682_1_sequence.txt.gz
/g/furlong/incoming/2017-06-19-HV23YBGX2/lane1/LIB24113_RBA23565/fastq/HV23YBGX2_Cis_reg_F1_TF_5_17s002612-1-1_Kayserova_lane184vgn28Mef2682_2_sequence.txt.gz
/g/furlong/incoming/2017-06-13-HTWLGBGX2/lane1/LIB24111_RBA23563/fastq/HTWLGBGX2_Cis_reg_F1_TF_4_17s002611-1-1_Kayserova_lane128vgn307Biniou10121_1_sequence.txt.gz
/g/furlong/incoming/2017-06-13-HTWLGBGX2/lane1/LIB24111_RBA23563/fastq/HTWLGBGX2_Cis_reg_F1_TF_4_17s002611-1-1_Kayserova_lane128vgn307Biniou10121_2_sequence.txt.gz
/g/furlong/incoming/2017-06-13-HTWLGBGX2/lane1/LIB24094_RBA23546/fastq/HTWLGBGX2_Cis_reg_F1_TF_4_17s002611-1-1_Kayserova_lane127vgn307Mef210121_1_sequence.txt.gz
/g/furlong/incoming/2017-06-13-HTWLGBGX2/lane1/LIB24094_RBA23546/fastq/HTWLGBGX2_Cis_reg_F1_TF_4_17s002611-1-1_Kayserova_lane127vgn307Mef210121_2_sequence.txt.gz
/g/furlong/incoming/2017-06-19-HTYYCBGX2/lane1/LIB24149_RBA23601/fastq/HTYYCBGX2_Cis_reg_F1_TF_6_17s002613-1-1_Kayserova_lane1212vgn307Biniou10122_1_sequence.txt.gz
/g/furlong/incoming/2017-06-19-HTYYCBGX2/lane1/LIB24149_RBA23601/fastq/HTYYCBGX2_Cis_reg_F1_TF_6_17s002613-1-1_Kayserova_lane1212vgn307Biniou10122_2_sequence.txt.gz
/g/furlong/incoming/2017-06-19-HTYYCBGX2/lane1/LIB24140_RBA23592/fastq/HTYYCBGX2_Cis_reg_F1_TF_6_17s002613-1-1_Kayserova_lane1211vgn307Mef210122_1_sequence.txt.gz
/g/furlong/incoming/2017-06-19-HTYYCBGX2/lane1/LIB24140_RBA23592/fastq/HTYYCBGX2_Cis_reg_F1_TF_6_17s002613-1-1_Kayserova_lane1211vgn307Mef210122_2_sequence.txt.gz
/g/furlong/incoming/2017-06-13-HTYTNBGX2/lane1/LIB24075_RBA23527/fastq/HTYTNBGX2_Cis_reg_F1_TF_3_17s002610-1-1_Kayserova_lane1165vgn307Twi241_1_sequence.txt.gz
/g/furlong/incoming/2017-06-13-HTYTNBGX2/lane1/LIB24075_RBA23527/fastq/HTYTNBGX2_Cis_reg_F1_TF_3_17s002610-1-1_Kayserova_lane1165vgn307Twi241_2_sequence.txt.gz
/g/furlong/incoming/2017-06-13-HTYTNBGX2/lane1/LIB24085_RBA23537/fastq/HTYTNBGX2_Cis_reg_F1_TF_3_17s002610-1-1_Kayserova_lane1166vgn307Zelda241_1_sequence.txt.gz
/g/furlong/incoming/2017-06-13-HTYTNBGX2/lane1/LIB24085_RBA23537/fastq/HTYTNBGX2_Cis_reg_F1_TF_3_17s002610-1-1_Kayserova_lane1166vgn307Zelda241_2_sequence.txt.gz
/g/furlong/incoming/2017-06-16-HTKC5BGX2/lane1/LIB24157_RBA23609/fastq/HTKC5BGX2_Cis_reg_F1_TF_7_17s002614-1-1_Kayserova_lane1187vgn307Twi242_1_sequence.txt.gz
/g/furlong/incoming/2017-06-16-HTKC5BGX2/lane1/LIB24157_RBA23609/fastq/HTKC5BGX2_Cis_reg_F1_TF_7_17s002614-1-1_Kayserova_lane1187vgn307Twi242_2_sequence.txt.gz
/g/furlong/incoming/2017-06-16-HV253BGX2/lane1/LIB24194_RBA23646/fastq/HV253BGX2_Cis_reg_F1_TF_8_17s002615-1-1_Kayserova_lane1188vgn307Zelda242_1_sequence.txt.gz
/g/furlong/incoming/2017-06-16-HV253BGX2/lane1/LIB24194_RBA23646/fastq/HV253BGX2_Cis_reg_F1_TF_8_17s002615-1-1_Kayserova_lane1188vgn307Zelda242_2_sequence.txt.gz
/g/furlong/incoming/2017-06-13-HTYTNBGX2/lane1/LIB24082_RBA23534/fastq/HTYTNBGX2_Cis_reg_F1_TF_3_17s002610-1-1_Kayserova_lane1142vgn307Bin681_1_sequence.txt.gz
/g/furlong/incoming/2017-06-13-HTYTNBGX2/lane1/LIB24082_RBA23534/fastq/HTYTNBGX2_Cis_reg_F1_TF_3_17s002610-1-1_Kayserova_lane1142vgn307Bin681_2_sequence.txt.gz
/g/furlong/incoming/2017-06-13-HTWLGBGX2/lane1/LIB24095_RBA23547/fastq/HTWLGBGX2_Cis_reg_F1_TF_4_17s002611-1-1_Kayserova_lane1143vgn307CTCF681_1_sequence.txt.gz
/g/furlong/incoming/2017-06-13-HTWLGBGX2/lane1/LIB24095_RBA23547/fastq/HTWLGBGX2_Cis_reg_F1_TF_4_17s002611-1-1_Kayserova_lane1143vgn307CTCF681_2_sequence.txt.gz
/g/furlong/incoming/2017-06-13-HTYTNBGX2/lane1/LIB24077_RBA23529/fastq/HTYTNBGX2_Cis_reg_F1_TF_3_17s002610-1-1_Kayserova_lane1141vgn307Mef2681_1_sequence.txt.gz
/g/furlong/incoming/2017-06-13-HTYTNBGX2/lane1/LIB24077_RBA23529/fastq/HTYTNBGX2_Cis_reg_F1_TF_3_17s002610-1-1_Kayserova_lane1141vgn307Mef2681_2_sequence.txt.gz
/g/furlong/incoming/2017-06-19-HV23YBGX2/lane1/LIB24127_RBA23579/fastq/HV23YBGX2_Cis_reg_F1_TF_5_17s002612-1-1_Kayserova_lane182vgn307Bin682_1_sequence.txt.gz
/g/furlong/incoming/2017-06-19-HV23YBGX2/lane1/LIB24127_RBA23579/fastq/HV23YBGX2_Cis_reg_F1_TF_5_17s002612-1-1_Kayserova_lane182vgn307Bin682_2_sequence.txt.gz
/g/furlong/incoming/2017-06-19-HV23YBGX2/lane1/LIB24121_RBA23573/fastq/HV23YBGX2_Cis_reg_F1_TF_5_17s002612-1-1_Kayserova_lane183vgn307CTCF682_1_sequence.txt.gz
/g/furlong/incoming/2017-06-19-HV23YBGX2/lane1/LIB24121_RBA23573/fastq/HV23YBGX2_Cis_reg_F1_TF_5_17s002612-1-1_Kayserova_lane183vgn307CTCF682_2_sequence.txt.gz
/g/furlong/incoming/2017-06-19-HV23YBGX2/lane1/LIB24117_RBA23569/fastq/HV23YBGX2_Cis_reg_F1_TF_5_17s002612-1-1_Kayserova_lane181vgn307Mef2682_1_sequence.txt.gz
/g/furlong/incoming/2017-06-19-HV23YBGX2/lane1/LIB24117_RBA23569/fastq/HV23YBGX2_Cis_reg_F1_TF_5_17s002612-1-1_Kayserova_lane181vgn307Mef2682_2_sequence.txt.gz
/g/furlong/incoming/2017-06-13-HTWLGBGX2/lane1/LIB24093_RBA23545/fastq/HTWLGBGX2_Cis_reg_F1_TF_4_17s002611-1-1_Kayserova_lane116vgn399Biniou10121_1_sequence.txt.gz
/g/furlong/incoming/2017-06-13-HTWLGBGX2/lane1/LIB24093_RBA23545/fastq/HTWLGBGX2_Cis_reg_F1_TF_4_17s002611-1-1_Kayserova_lane116vgn399Biniou10121_2_sequence.txt.gz
/g/furlong/incoming/2017-06-13-HTWLGBGX2/lane1/LIB24106_RBA23558/fastq/HTWLGBGX2_Cis_reg_F1_TF_4_17s002611-1-1_Kayserova_lane115vgn399Mef210121_1_sequence.txt.gz
/g/furlong/incoming/2017-06-13-HTWLGBGX2/lane1/LIB24106_RBA23558/fastq/HTWLGBGX2_Cis_reg_F1_TF_4_17s002611-1-1_Kayserova_lane115vgn399Mef210121_2_sequence.txt.gz
/g/furlong/incoming/2017-06-19-HTYYCBGX2/lane1/LIB24146_RBA23598/fastq/HTYYCBGX2_Cis_reg_F1_TF_6_17s002613-1-1_Kayserova_lane1216vgn399Biniou10122_1_sequence.txt.gz
/g/furlong/incoming/2017-06-19-HTYYCBGX2/lane1/LIB24146_RBA23598/fastq/HTYYCBGX2_Cis_reg_F1_TF_6_17s002613-1-1_Kayserova_lane1216vgn399Biniou10122_2_sequence.txt.gz
/g/furlong/incoming/2017-06-19-HTYYCBGX2/lane1/LIB24134_RBA23586/fastq/HTYYCBGX2_Cis_reg_F1_TF_6_17s002613-1-1_Kayserova_lane1215vgn399Mef210122_1_sequence.txt.gz
/g/furlong/incoming/2017-06-19-HTYYCBGX2/lane1/LIB24134_RBA23586/fastq/HTYYCBGX2_Cis_reg_F1_TF_6_17s002613-1-1_Kayserova_lane1215vgn399Mef210122_2_sequence.txt.gz
/g/furlong/incoming/2017-06-13-HTYTNBGX2/lane1/LIB24091_RBA23543/fastq/HTYTNBGX2_Cis_reg_F1_TF_3_17s002610-1-1_Kayserova_lane1153vgn399Twi241_1_sequence.txt.gz
/g/furlong/incoming/2017-06-13-HTYTNBGX2/lane1/LIB24091_RBA23543/fastq/HTYTNBGX2_Cis_reg_F1_TF_3_17s002610-1-1_Kayserova_lane1153vgn399Twi241_2_sequence.txt.gz
/g/furlong/incoming/2017-06-13-HTYTNBGX2/lane1/LIB24084_RBA23536/fastq/HTYTNBGX2_Cis_reg_F1_TF_3_17s002610-1-1_Kayserova_lane1154vgn399Zelda241_1_sequence.txt.gz
/g/furlong/incoming/2017-06-13-HTYTNBGX2/lane1/LIB24084_RBA23536/fastq/HTYTNBGX2_Cis_reg_F1_TF_3_17s002610-1-1_Kayserova_lane1154vgn399Zelda241_2_sequence.txt.gz
/g/furlong/incoming/2017-06-16-HV253BGX2/lane1/LIB24188_RBA23640/fastq/HV253BGX2_Cis_reg_F1_TF_8_17s002615-1-1_Kayserova_lane1183vgn399Twi242_1_sequence.txt.gz
/g/furlong/incoming/2017-06-16-HV253BGX2/lane1/LIB24188_RBA23640/fastq/HV253BGX2_Cis_reg_F1_TF_8_17s002615-1-1_Kayserova_lane1183vgn399Twi242_2_sequence.txt.gz
/g/furlong/incoming/2017-06-19-HTYYCBGX2/lane1/LIB24148_RBA23600/fastq/HTYYCBGX2_Cis_reg_F1_TF_6_17s002613-1-1_Kayserova_lane1184vgn399Zelda242_1_sequence.txt.gz
/g/furlong/incoming/2017-06-19-HTYYCBGX2/lane1/LIB24148_RBA23600/fastq/HTYYCBGX2_Cis_reg_F1_TF_6_17s002613-1-1_Kayserova_lane1184vgn399Zelda242_2_sequence.txt.gz
/g/furlong/incoming/2017-06-14-HTVM5BGX2/lane1/LIB24068_RBA23520/fastq/HTVM5BGX2_Cis_reg_F1_TF_2_17s002609-1-1_Kayserova_lane1112vgn399Bin681_1_sequence.txt.gz
/g/furlong/incoming/2017-06-14-HTVM5BGX2/lane1/LIB24068_RBA23520/fastq/HTVM5BGX2_Cis_reg_F1_TF_2_17s002609-1-1_Kayserova_lane1112vgn399Bin681_2_sequence.txt.gz
/g/furlong/incoming/2017-06-13-HTWLGBGX2/lane1/LIB24528_RBA23980/fastq/HTWLGBGX2_Cis_reg_F1_TF_4_17s002611-1-1_Kayserova_lane1113vgn399CTCF681_1_sequence.txt.gz
/g/furlong/incoming/2017-06-13-HTWLGBGX2/lane1/LIB24528_RBA23980/fastq/HTWLGBGX2_Cis_reg_F1_TF_4_17s002611-1-1_Kayserova_lane1113vgn399CTCF681_2_sequence.txt.gz
/g/furlong/incoming/2017-06-14-HTVM5BGX2/lane1/LIB24053_RBA23505/fastq/HTVM5BGX2_Cis_reg_F1_TF_2_17s002609-1-1_Kayserova_lane1111vgn399Mef2681_1_sequence.txt.gz
/g/furlong/incoming/2017-06-14-HTVM5BGX2/lane1/LIB24053_RBA23505/fastq/HTVM5BGX2_Cis_reg_F1_TF_2_17s002609-1-1_Kayserova_lane1111vgn399Mef2681_2_sequence.txt.gz
/g/furlong/incoming/2017-06-19-HTYYCBGX2/lane1/LIB24137_RBA23589/fastq/HTYYCBGX2_Cis_reg_F1_TF_6_17s002613-1-1_Kayserova_lane178vgn399Bin682_1_sequence.txt.gz
/g/furlong/incoming/2017-06-19-HTYYCBGX2/lane1/LIB24137_RBA23589/fastq/HTYYCBGX2_Cis_reg_F1_TF_6_17s002613-1-1_Kayserova_lane178vgn399Bin682_2_sequence.txt.gz
/g/furlong/incoming/2017-06-19-HV23YBGX2/lane1/LIB24123_RBA23575/fastq/HV23YBGX2_Cis_reg_F1_TF_5_17s002612-1-1_Kayserova_lane179vgn399CTCF682_1_sequence.txt.gz
/g/furlong/incoming/2017-06-19-HV23YBGX2/lane1/LIB24123_RBA23575/fastq/HV23YBGX2_Cis_reg_F1_TF_5_17s002612-1-1_Kayserova_lane179vgn399CTCF682_2_sequence.txt.gz
/g/furlong/incoming/2017-06-16-HTKC5BGX2/lane1/LIB24161_RBA23613/fastq/HTKC5BGX2_Cis_reg_F1_TF_7_17s002614-1-1_Kayserova_lane177vgn399Mef2682_1_sequence.txt.gz
/g/furlong/incoming/2017-06-16-HTKC5BGX2/lane1/LIB24161_RBA23613/fastq/HTKC5BGX2_Cis_reg_F1_TF_7_17s002614-1-1_Kayserova_lane177vgn399Mef2682_2_sequence.txt.gz
/g/furlong/incoming/2017-06-14-HTVM5BGX2/lane1/LIB24050_RBA23502/fastq/HTVM5BGX2_Cis_reg_F1_TF_2_17s002609-1-1_Kayserova_lane162vgn57Biniou10121_1_sequence.txt.gz
/g/furlong/incoming/2017-06-14-HTVM5BGX2/lane1/LIB24050_RBA23502/fastq/HTVM5BGX2_Cis_reg_F1_TF_2_17s002609-1-1_Kayserova_lane162vgn57Biniou10121_2_sequence.txt.gz
/g/furlong/incoming/2017-06-14-HTVM5BGX2/lane1/LIB24067_RBA23519/fastq/HTVM5BGX2_Cis_reg_F1_TF_2_17s002609-1-1_Kayserova_lane161vgn57Mef210121_1_sequence.txt.gz
/g/furlong/incoming/2017-06-14-HTVM5BGX2/lane1/LIB24067_RBA23519/fastq/HTVM5BGX2_Cis_reg_F1_TF_2_17s002609-1-1_Kayserova_lane161vgn57Mef210121_2_sequence.txt.gz
/g/furlong/incoming/2017-06-16-HV253BGX2/lane1/LIB24177_RBA23629/fastq/HV253BGX2_Cis_reg_F1_TF_8_17s002615-1-1_Kayserova_lane12110vgn57Biniou10122_1_sequence.txt.gz
/g/furlong/incoming/2017-06-16-HV253BGX2/lane1/LIB24177_RBA23629/fastq/HV253BGX2_Cis_reg_F1_TF_8_17s002615-1-1_Kayserova_lane12110vgn57Biniou10122_2_sequence.txt.gz
/g/furlong/incoming/2017-06-16-HV253BGX2/lane1/LIB24186_RBA23638/fastq/HV253BGX2_Cis_reg_F1_TF_8_17s002615-1-1_Kayserova_lane1219vgn57Mef210122_1_sequence.txt.gz
/g/furlong/incoming/2017-06-16-HV253BGX2/lane1/LIB24186_RBA23638/fastq/HV253BGX2_Cis_reg_F1_TF_8_17s002615-1-1_Kayserova_lane1219vgn57Mef210122_2_sequence.txt.gz
/g/furlong/incoming/2017-06-14-HTMLHBGX2/lane1/LIB24042_RBA23494/fastq/HTMLHBGX2_Cis_reg_F1_TF_1_17s002608-1-1_Kayserova_lane1193vgn57Twi241_1_sequence.txt.gz
/g/furlong/incoming/2017-06-14-HTMLHBGX2/lane1/LIB24042_RBA23494/fastq/HTMLHBGX2_Cis_reg_F1_TF_1_17s002608-1-1_Kayserova_lane1193vgn57Twi241_2_sequence.txt.gz
/g/furlong/incoming/2017-06-13-HTWLGBGX2/lane1/LIB24103_RBA23555/fastq/HTWLGBGX2_Cis_reg_F1_TF_4_17s002611-1-1_Kayserova_lane1194vgn57Zelda241_1_sequence.txt.gz
/g/furlong/incoming/2017-06-13-HTWLGBGX2/lane1/LIB24103_RBA23555/fastq/HTWLGBGX2_Cis_reg_F1_TF_4_17s002611-1-1_Kayserova_lane1194vgn57Zelda241_2_sequence.txt.gz
/g/furlong/incoming/2017-06-16-HTKC5BGX2/lane1/LIB24162_RBA23614/fastq/HTKC5BGX2_Cis_reg_F1_TF_7_17s002614-1-1_Kayserova_lane1167vgn57Twi242_1_sequence.txt.gz
/g/furlong/incoming/2017-06-16-HTKC5BGX2/lane1/LIB24162_RBA23614/fastq/HTKC5BGX2_Cis_reg_F1_TF_7_17s002614-1-1_Kayserova_lane1167vgn57Twi242_2_sequence.txt.gz
/g/furlong/incoming/2017-06-16-HTKC5BGX2/lane1/LIB24156_RBA23608/fastq/HTKC5BGX2_Cis_reg_F1_TF_7_17s002614-1-1_Kayserova_lane1168vgn57Zelda242_1_sequence.txt.gz
/g/furlong/incoming/2017-06-16-HTKC5BGX2/lane1/LIB24156_RBA23608/fastq/HTKC5BGX2_Cis_reg_F1_TF_7_17s002614-1-1_Kayserova_lane1168vgn57Zelda242_2_sequence.txt.gz
/g/furlong/incoming/2017-06-14-HTVM5BGX2/lane1/LIB24061_RBA23513/fastq/HTVM5BGX2_Cis_reg_F1_TF_2_17s002609-1-1_Kayserova_lane195vgn57Bin681_1_sequence.txt.gz
/g/furlong/incoming/2017-06-14-HTVM5BGX2/lane1/LIB24061_RBA23513/fastq/HTVM5BGX2_Cis_reg_F1_TF_2_17s002609-1-1_Kayserova_lane195vgn57Bin681_2_sequence.txt.gz
/g/furlong/incoming/2017-06-13-HTYTNBGX2/lane1/LIB24089_RBA23541/fastq/HTYTNBGX2_Cis_reg_F1_TF_3_17s002610-1-1_Kayserova_lane196vgn57CTCF681_1_sequence.txt.gz
/g/furlong/incoming/2017-06-13-HTYTNBGX2/lane1/LIB24089_RBA23541/fastq/HTYTNBGX2_Cis_reg_F1_TF_3_17s002610-1-1_Kayserova_lane196vgn57CTCF681_2_sequence.txt.gz
/g/furlong/incoming/2017-06-14-HTVM5BGX2/lane1/LIB24062_RBA23514/fastq/HTVM5BGX2_Cis_reg_F1_TF_2_17s002609-1-1_Kayserova_lane194vgn57Mef2681_1_sequence.txt.gz
/g/furlong/incoming/2017-06-14-HTVM5BGX2/lane1/LIB24062_RBA23514/fastq/HTVM5BGX2_Cis_reg_F1_TF_2_17s002609-1-1_Kayserova_lane194vgn57Mef2681_2_sequence.txt.gz
/g/furlong/incoming/2017-06-19-HV23YBGX2/lane1/LIB24118_RBA23570/fastq/HV23YBGX2_Cis_reg_F1_TF_5_17s002612-1-1_Kayserova_lane1105vgn57Bin682_1_sequence.txt.gz
/g/furlong/incoming/2017-06-19-HV23YBGX2/lane1/LIB24118_RBA23570/fastq/HV23YBGX2_Cis_reg_F1_TF_5_17s002612-1-1_Kayserova_lane1105vgn57Bin682_2_sequence.txt.gz
/g/furlong/incoming/2017-06-16-HV253BGX2/lane1/LIB24187_RBA23639/fastq/HV253BGX2_Cis_reg_F1_TF_8_17s002615-1-1_Kayserova_lane1106vgn57CTCF682_1_sequence.txt.gz
/g/furlong/incoming/2017-06-16-HV253BGX2/lane1/LIB24187_RBA23639/fastq/HV253BGX2_Cis_reg_F1_TF_8_17s002615-1-1_Kayserova_lane1106vgn57CTCF682_2_sequence.txt.gz
/g/furlong/incoming/2017-06-19-HV23YBGX2/lane1/LIB24124_RBA23576/fastq/HV23YBGX2_Cis_reg_F1_TF_5_17s002612-1-1_Kayserova_lane1104vgn57Mef2682_1_sequence.txt.gz
/g/furlong/incoming/2017-06-19-HV23YBGX2/lane1/LIB24124_RBA23576/fastq/HV23YBGX2_Cis_reg_F1_TF_5_17s002612-1-1_Kayserova_lane1104vgn57Mef2682_2_sequence.txt.gz
/g/furlong/incoming/2017-06-14-HTMLHBGX2/lane1/LIB24034_RBA23486/fastq/HTMLHBGX2_Cis_reg_F1_TF_1_17s002608-1-1_Kayserova_lane114vgn639Biniou10121_1_sequence.txt.gz
/g/furlong/incoming/2017-06-14-HTMLHBGX2/lane1/LIB24034_RBA23486/fastq/HTMLHBGX2_Cis_reg_F1_TF_1_17s002608-1-1_Kayserova_lane114vgn639Biniou10121_2_sequence.txt.gz
/g/furlong/incoming/2017-06-14-HTMLHBGX2/lane1/LIB24036_RBA23488/fastq/HTMLHBGX2_Cis_reg_F1_TF_1_17s002608-1-1_Kayserova_lane113vgn639Mef210121_1_sequence.txt.gz
/g/furlong/incoming/2017-06-14-HTMLHBGX2/lane1/LIB24036_RBA23488/fastq/HTMLHBGX2_Cis_reg_F1_TF_1_17s002608-1-1_Kayserova_lane113vgn639Mef210121_2_sequence.txt.gz
/g/furlong/incoming/2017-06-19-HV23YBGX2/lane1/LIB24125_RBA23577/fastq/HV23YBGX2_Cis_reg_F1_TF_5_17s002612-1-1_Kayserova_lane122vgn639Biniou10122_1_sequence.txt.gz
/g/furlong/incoming/2017-06-19-HV23YBGX2/lane1/LIB24125_RBA23577/fastq/HV23YBGX2_Cis_reg_F1_TF_5_17s002612-1-1_Kayserova_lane122vgn639Biniou10122_2_sequence.txt.gz
/g/furlong/incoming/2017-06-19-HV23YBGX2/lane1/LIB24120_RBA23572/fastq/HV23YBGX2_Cis_reg_F1_TF_5_17s002612-1-1_Kayserova_lane121vgn639Mef210122_1_sequence.txt.gz
/g/furlong/incoming/2017-06-19-HV23YBGX2/lane1/LIB24120_RBA23572/fastq/HV23YBGX2_Cis_reg_F1_TF_5_17s002612-1-1_Kayserova_lane121vgn639Mef210122_2_sequence.txt.gz
/g/furlong/incoming/2017-06-14-HTMLHBGX2/lane1/LIB24039_RBA23491/fastq/HTMLHBGX2_Cis_reg_F1_TF_1_17s002608-1-1_Kayserova_lane1171vgn639Twi241_1_sequence.txt.gz
/g/furlong/incoming/2017-06-14-HTMLHBGX2/lane1/LIB24039_RBA23491/fastq/HTMLHBGX2_Cis_reg_F1_TF_1_17s002608-1-1_Kayserova_lane1171vgn639Twi241_2_sequence.txt.gz
/g/furlong/incoming/2017-06-14-HTMLHBGX2/lane1/LIB24030_RBA23482/fastq/HTMLHBGX2_Cis_reg_F1_TF_1_17s002608-1-1_Kayserova_lane1172vgn639Zelda241_1_sequence.txt.gz
/g/furlong/incoming/2017-06-14-HTMLHBGX2/lane1/LIB24030_RBA23482/fastq/HTMLHBGX2_Cis_reg_F1_TF_1_17s002608-1-1_Kayserova_lane1172vgn639Zelda241_2_sequence.txt.gz
/g/furlong/incoming/2017-06-16-HTKC5BGX2/lane1/LIB24154_RBA23606/fastq/HTKC5BGX2_Cis_reg_F1_TF_7_17s002614-1-1_Kayserova_lane1181vgn639Twi242_1_sequence.txt.gz
/g/furlong/incoming/2017-06-16-HTKC5BGX2/lane1/LIB24154_RBA23606/fastq/HTKC5BGX2_Cis_reg_F1_TF_7_17s002614-1-1_Kayserova_lane1181vgn639Twi242_2_sequence.txt.gz
/g/furlong/incoming/2017-06-16-HTKC5BGX2/lane1/LIB24171_RBA23623/fastq/HTKC5BGX2_Cis_reg_F1_TF_7_17s002614-1-1_Kayserova_lane1182vgn639Zelda242_1_sequence.txt.gz
/g/furlong/incoming/2017-06-16-HTKC5BGX2/lane1/LIB24171_RBA23623/fastq/HTKC5BGX2_Cis_reg_F1_TF_7_17s002614-1-1_Kayserova_lane1182vgn639Zelda242_2_sequence.txt.gz
/g/furlong/incoming/2017-06-14-HTVM5BGX2/lane1/LIB24055_RBA23507/fastq/HTVM5BGX2_Cis_reg_F1_TF_2_17s002609-1-1_Kayserova_lane188vgn639Bin681_1_sequence.txt.gz
/g/furlong/incoming/2017-06-14-HTVM5BGX2/lane1/LIB24055_RBA23507/fastq/HTVM5BGX2_Cis_reg_F1_TF_2_17s002609-1-1_Kayserova_lane188vgn639Bin681_2_sequence.txt.gz
/g/furlong/incoming/2017-06-14-HTVM5BGX2/lane1/LIB24065_RBA23517/fastq/HTVM5BGX2_Cis_reg_F1_TF_2_17s002609-1-1_Kayserova_lane189vgn639CTCF681_1_sequence.txt.gz
/g/furlong/incoming/2017-06-14-HTVM5BGX2/lane1/LIB24065_RBA23517/fastq/HTVM5BGX2_Cis_reg_F1_TF_2_17s002609-1-1_Kayserova_lane189vgn639CTCF681_2_sequence.txt.gz
/g/furlong/incoming/2017-06-14-HTMLHBGX2/lane1/LIB24048_RBA23500/fastq/HTMLHBGX2_Cis_reg_F1_TF_1_17s002608-1-1_Kayserova_lane187vgn639Mef2681_1_sequence.txt.gz
/g/furlong/incoming/2017-06-14-HTMLHBGX2/lane1/LIB24048_RBA23500/fastq/HTMLHBGX2_Cis_reg_F1_TF_1_17s002608-1-1_Kayserova_lane187vgn639Mef2681_2_sequence.txt.gz
/g/furlong/incoming/2017-06-19-HTYYCBGX2/lane1/LIB24138_RBA23590/fastq/HTYYCBGX2_Cis_reg_F1_TF_6_17s002613-1-1_Kayserova_lane175vgn639Bin682_1_sequence.txt.gz
/g/furlong/incoming/2017-06-19-HTYYCBGX2/lane1/LIB24138_RBA23590/fastq/HTYYCBGX2_Cis_reg_F1_TF_6_17s002613-1-1_Kayserova_lane175vgn639Bin682_2_sequence.txt.gz
/g/furlong/incoming/2017-06-19-HV23YBGX2/lane1/LIB24116_RBA23568/fastq/HV23YBGX2_Cis_reg_F1_TF_5_17s002612-1-1_Kayserova_lane176vgn639CTCF682_1_sequence.txt.gz
/g/furlong/incoming/2017-06-19-HV23YBGX2/lane1/LIB24116_RBA23568/fastq/HV23YBGX2_Cis_reg_F1_TF_5_17s002612-1-1_Kayserova_lane176vgn639CTCF682_2_sequence.txt.gz
/g/furlong/incoming/2017-06-19-HTYYCBGX2/lane1/LIB24145_RBA23597/fastq/HTYYCBGX2_Cis_reg_F1_TF_6_17s002613-1-1_Kayserova_lane174vgn639Mef2682_1_sequence.txt.gz
/g/furlong/incoming/2017-06-19-HTYYCBGX2/lane1/LIB24145_RBA23597/fastq/HTYYCBGX2_Cis_reg_F1_TF_6_17s002613-1-1_Kayserova_lane174vgn639Mef2682_2_sequence.txt.gz
/g/furlong/incoming/2017-06-14-HTMLHBGX2/lane1/LIB24029_RBA23481/fastq/HTMLHBGX2_Cis_reg_F1_TF_1_17s002608-1-1_Kayserova_lane164vgn712Biniou10121_1_sequence.txt.gz
/g/furlong/incoming/2017-06-14-HTMLHBGX2/lane1/LIB24029_RBA23481/fastq/HTMLHBGX2_Cis_reg_F1_TF_1_17s002608-1-1_Kayserova_lane164vgn712Biniou10121_2_sequence.txt.gz
/g/furlong/incoming/2017-06-14-HTVM5BGX2/lane1/LIB24052_RBA23504/fastq/HTVM5BGX2_Cis_reg_F1_TF_2_17s002609-1-1_Kayserova_lane163vgn712Mef210121_1_sequence.txt.gz
/g/furlong/incoming/2017-06-14-HTVM5BGX2/lane1/LIB24052_RBA23504/fastq/HTVM5BGX2_Cis_reg_F1_TF_2_17s002609-1-1_Kayserova_lane163vgn712Mef210121_2_sequence.txt.gz
/g/furlong/incoming/2017-06-16-HTKC5BGX2/lane1/LIB24160_RBA23612/fastq/HTKC5BGX2_Cis_reg_F1_TF_7_17s002614-1-1_Kayserova_lane156vgn712Biniou10122_1_sequence.txt.gz
/g/furlong/incoming/2017-06-16-HTKC5BGX2/lane1/LIB24160_RBA23612/fastq/HTKC5BGX2_Cis_reg_F1_TF_7_17s002614-1-1_Kayserova_lane156vgn712Biniou10122_2_sequence.txt.gz
/g/furlong/incoming/2017-06-19-HV23YBGX2/lane1/LIB24128_RBA23580/fastq/HV23YBGX2_Cis_reg_F1_TF_5_17s002612-1-1_Kayserova_lane155vgn712Mef210122_1_sequence.txt.gz
/g/furlong/incoming/2017-06-19-HV23YBGX2/lane1/LIB24128_RBA23580/fastq/HV23YBGX2_Cis_reg_F1_TF_5_17s002612-1-1_Kayserova_lane155vgn712Mef210122_2_sequence.txt.gz
/g/furlong/incoming/2017-06-13-HTYTNBGX2/lane1/LIB24088_RBA23540/fastq/HTYTNBGX2_Cis_reg_F1_TF_3_17s002610-1-1_Kayserova_lane1231vgn712Twi241_1_sequence.txt.gz
/g/furlong/incoming/2017-06-13-HTYTNBGX2/lane1/LIB24088_RBA23540/fastq/HTYTNBGX2_Cis_reg_F1_TF_3_17s002610-1-1_Kayserova_lane1231vgn712Twi241_2_sequence.txt.gz
/g/furlong/incoming/2017-06-13-HTWLGBGX2/lane1/LIB24107_RBA23559/fastq/HTWLGBGX2_Cis_reg_F1_TF_4_17s002611-1-1_Kayserova_lane1186vgn712Zelda241_1_sequence.txt.gz
/g/furlong/incoming/2017-06-13-HTWLGBGX2/lane1/LIB24107_RBA23559/fastq/HTWLGBGX2_Cis_reg_F1_TF_4_17s002611-1-1_Kayserova_lane1186vgn712Zelda241_2_sequence.txt.gz
/g/furlong/incoming/2017-06-16-HV253BGX2/lane1/LIB24181_RBA23633/fastq/HV253BGX2_Cis_reg_F1_TF_8_17s002615-1-1_Kayserova_lane1201vgn712Twi242_1_sequence.txt.gz
/g/furlong/incoming/2017-06-16-HV253BGX2/lane1/LIB24181_RBA23633/fastq/HV253BGX2_Cis_reg_F1_TF_8_17s002615-1-1_Kayserova_lane1201vgn712Twi242_2_sequence.txt.gz
/g/furlong/incoming/2017-06-19-HTYYCBGX2/lane1/LIB24133_RBA23585/fastq/HTYYCBGX2_Cis_reg_F1_TF_6_17s002613-1-1_Kayserova_lane1202vgn712Zelda242_1_sequence.txt.gz
/g/furlong/incoming/2017-06-19-HTYYCBGX2/lane1/LIB24133_RBA23585/fastq/HTYYCBGX2_Cis_reg_F1_TF_6_17s002613-1-1_Kayserova_lane1202vgn712Zelda242_2_sequence.txt.gz
/g/furlong/incoming/2017-06-13-HTYTNBGX2/lane1/LIB24081_RBA23533/fastq/HTYTNBGX2_Cis_reg_F1_TF_3_17s002610-1-1_Kayserova_lane1115vgn712Bin681_1_sequence.txt.gz
/g/furlong/incoming/2017-06-13-HTYTNBGX2/lane1/LIB24081_RBA23533/fastq/HTYTNBGX2_Cis_reg_F1_TF_3_17s002610-1-1_Kayserova_lane1115vgn712Bin681_2_sequence.txt.gz
/g/furlong/incoming/2017-06-13-HTWLGBGX2/lane1/LIB24105_RBA23557/fastq/HTWLGBGX2_Cis_reg_F1_TF_4_17s002611-1-1_Kayserova_lane1116vgn712CTCF681_1_sequence.txt.gz
/g/furlong/incoming/2017-06-13-HTWLGBGX2/lane1/LIB24105_RBA23557/fastq/HTWLGBGX2_Cis_reg_F1_TF_4_17s002611-1-1_Kayserova_lane1116vgn712CTCF681_2_sequence.txt.gz
/g/furlong/incoming/2017-06-14-HTVM5BGX2/lane1/LIB24064_RBA23516/fastq/HTVM5BGX2_Cis_reg_F1_TF_2_17s002609-1-1_Kayserova_lane1114vgn712Mef2681_1_sequence.txt.gz
/g/furlong/incoming/2017-06-14-HTVM5BGX2/lane1/LIB24064_RBA23516/fastq/HTVM5BGX2_Cis_reg_F1_TF_2_17s002609-1-1_Kayserova_lane1114vgn712Mef2681_2_sequence.txt.gz
/g/furlong/incoming/2017-06-16-HTKC5BGX2/lane1/LIB24165_RBA23617/fastq/HTKC5BGX2_Cis_reg_F1_TF_7_17s002614-1-1_Kayserova_lane1224vgn712Bin682_1_sequence.txt.gz
/g/furlong/incoming/2017-06-16-HTKC5BGX2/lane1/LIB24165_RBA23617/fastq/HTKC5BGX2_Cis_reg_F1_TF_7_17s002614-1-1_Kayserova_lane1224vgn712Bin682_2_sequence.txt.gz
/g/furlong/incoming/2017-06-16-HV253BGX2/lane1/LIB24192_RBA23644/fastq/HV253BGX2_Cis_reg_F1_TF_8_17s002615-1-1_Kayserova_lane1109vgn712CTCF682_1_sequence.txt.gz
/g/furlong/incoming/2017-06-16-HV253BGX2/lane1/LIB24192_RBA23644/fastq/HV253BGX2_Cis_reg_F1_TF_8_17s002615-1-1_Kayserova_lane1109vgn712CTCF682_2_sequence.txt.gz
/g/furlong/incoming/2017-06-19-HTYYCBGX2/lane1/LIB24141_RBA23593/fastq/HTYYCBGX2_Cis_reg_F1_TF_6_17s002613-1-1_Kayserova_lane1107vgn712Mef2682_1_sequence.txt.gz
/g/furlong/incoming/2017-06-19-HTYYCBGX2/lane1/LIB24141_RBA23593/fastq/HTYYCBGX2_Cis_reg_F1_TF_6_17s002613-1-1_Kayserova_lane1107vgn712Mef2682_2_sequence.txt.gz
/g/furlong/incoming/2017-06-13-HTWLGBGX2/lane1/LIB24104_RBA23556/fastq/HTWLGBGX2_Cis_reg_F1_TF_4_17s002611-1-1_Kayserova_lane144vgn714Biniou10121_1_sequence.txt.gz
/g/furlong/incoming/2017-06-13-HTWLGBGX2/lane1/LIB24104_RBA23556/fastq/HTWLGBGX2_Cis_reg_F1_TF_4_17s002611-1-1_Kayserova_lane144vgn714Biniou10121_2_sequence.txt.gz
/g/furlong/incoming/2017-06-13-HTWLGBGX2/lane1/LIB24098_RBA23550/fastq/HTWLGBGX2_Cis_reg_F1_TF_4_17s002611-1-1_Kayserova_lane143vgn714Mef210121_1_sequence.txt.gz
/g/furlong/incoming/2017-06-13-HTWLGBGX2/lane1/LIB24098_RBA23550/fastq/HTWLGBGX2_Cis_reg_F1_TF_4_17s002611-1-1_Kayserova_lane143vgn714Mef210121_2_sequence.txt.gz
/g/furlong/incoming/2017-06-19-HTYYCBGX2/lane1/LIB24150_RBA23602/fastq/HTYYCBGX2_Cis_reg_F1_TF_6_17s002613-1-1_Kayserova_lane12112vgn714Biniou10122_1_sequence.txt.gz
/g/furlong/incoming/2017-06-19-HTYYCBGX2/lane1/LIB24150_RBA23602/fastq/HTYYCBGX2_Cis_reg_F1_TF_6_17s002613-1-1_Kayserova_lane12112vgn714Biniou10122_2_sequence.txt.gz
/g/furlong/incoming/2017-06-16-HV253BGX2/lane1/LIB24176_RBA23628/fastq/HV253BGX2_Cis_reg_F1_TF_8_17s002615-1-1_Kayserova_lane12111vgn714Mef210122_1_sequence.txt.gz
/g/furlong/incoming/2017-06-16-HV253BGX2/lane1/LIB24176_RBA23628/fastq/HV253BGX2_Cis_reg_F1_TF_8_17s002615-1-1_Kayserova_lane12111vgn714Mef210122_2_sequence.txt.gz
/g/furlong/incoming/2017-06-13-HTWLGBGX2/lane1/LIB24100_RBA23552/fastq/HTWLGBGX2_Cis_reg_F1_TF_4_17s002611-1-1_Kayserova_lane1233vgn714Twi241_1_sequence.txt.gz
/g/furlong/incoming/2017-06-13-HTWLGBGX2/lane1/LIB24100_RBA23552/fastq/HTWLGBGX2_Cis_reg_F1_TF_4_17s002611-1-1_Kayserova_lane1233vgn714Twi241_2_sequence.txt.gz
/g/furlong/incoming/2017-06-13-HTWLGBGX2/lane1/LIB24102_RBA23554/fastq/HTWLGBGX2_Cis_reg_F1_TF_4_17s002611-1-1_Kayserova_lane1198vgn714Zelda241_1_sequence.txt.gz
/g/furlong/incoming/2017-06-13-HTWLGBGX2/lane1/LIB24102_RBA23554/fastq/HTWLGBGX2_Cis_reg_F1_TF_4_17s002611-1-1_Kayserova_lane1198vgn714Zelda241_2_sequence.txt.gz
/g/furlong/incoming/2017-06-16-HV253BGX2/lane1/LIB24179_RBA23631/fastq/HV253BGX2_Cis_reg_F1_TF_8_17s002615-1-1_Kayserova_lane1205vgn714Twi242_1_sequence.txt.gz
/g/furlong/incoming/2017-06-16-HV253BGX2/lane1/LIB24179_RBA23631/fastq/HV253BGX2_Cis_reg_F1_TF_8_17s002615-1-1_Kayserova_lane1205vgn714Twi242_2_sequence.txt.gz
/g/furlong/incoming/2017-06-19-HTYYCBGX2/lane1/LIB24142_RBA23594/fastq/HTYYCBGX2_Cis_reg_F1_TF_6_17s002613-1-1_Kayserova_lane1206vgn714Zelda242_1_sequence.txt.gz
/g/furlong/incoming/2017-06-19-HTYYCBGX2/lane1/LIB24142_RBA23594/fastq/HTYYCBGX2_Cis_reg_F1_TF_6_17s002613-1-1_Kayserova_lane1206vgn714Zelda242_2_sequence.txt.gz
/g/furlong/incoming/2017-06-14-HTMLHBGX2/lane1/LIB24033_RBA23485/fastq/HTMLHBGX2_Cis_reg_F1_TF_1_17s002608-1-1_Kayserova_lane1138vgn714Bin681_1_sequence.txt.gz
/g/furlong/incoming/2017-06-14-HTMLHBGX2/lane1/LIB24033_RBA23485/fastq/HTMLHBGX2_Cis_reg_F1_TF_1_17s002608-1-1_Kayserova_lane1138vgn714Bin681_2_sequence.txt.gz
/g/furlong/incoming/2017-06-13-HTWLGBGX2/lane1/LIB24109_RBA23561/fastq/HTWLGBGX2_Cis_reg_F1_TF_4_17s002611-1-1_Kayserova_lane1139vgn714CTCF681_1_sequence.txt.gz
/g/furlong/incoming/2017-06-13-HTWLGBGX2/lane1/LIB24109_RBA23561/fastq/HTWLGBGX2_Cis_reg_F1_TF_4_17s002611-1-1_Kayserova_lane1139vgn714CTCF681_2_sequence.txt.gz
/g/furlong/incoming/2017-06-14-HTMLHBGX2/lane1/LIB24049_RBA23501/fastq/HTMLHBGX2_Cis_reg_F1_TF_1_17s002608-1-1_Kayserova_lane1137vgn714Mef2681_1_sequence.txt.gz
/g/furlong/incoming/2017-06-14-HTMLHBGX2/lane1/LIB24049_RBA23501/fastq/HTMLHBGX2_Cis_reg_F1_TF_1_17s002608-1-1_Kayserova_lane1137vgn714Mef2681_2_sequence.txt.gz
/g/furlong/incoming/2017-06-16-HV253BGX2/lane1/LIB24185_RBA23637/fastq/HV253BGX2_Cis_reg_F1_TF_8_17s002615-1-1_Kayserova_lane1222vgn714Bin682_1_sequence.txt.gz
/g/furlong/incoming/2017-06-16-HV253BGX2/lane1/LIB24185_RBA23637/fastq/HV253BGX2_Cis_reg_F1_TF_8_17s002615-1-1_Kayserova_lane1222vgn714Bin682_2_sequence.txt.gz
/g/furlong/incoming/2017-06-16-HTKC5BGX2/lane1/LIB24174_RBA23626/fastq/HTKC5BGX2_Cis_reg_F1_TF_7_17s002614-1-1_Kayserova_lane1146vgn714CTCF682_1_sequence.txt.gz
/g/furlong/incoming/2017-06-16-HTKC5BGX2/lane1/LIB24174_RBA23626/fastq/HTKC5BGX2_Cis_reg_F1_TF_7_17s002614-1-1_Kayserova_lane1146vgn714CTCF682_2_sequence.txt.gz
/g/furlong/incoming/2017-06-16-HV253BGX2/lane1/LIB24182_RBA23634/fastq/HV253BGX2_Cis_reg_F1_TF_8_17s002615-1-1_Kayserova_lane1221vgn714Mef2682_1_sequence.txt.gz
/g/furlong/incoming/2017-06-16-HV253BGX2/lane1/LIB24182_RBA23634/fastq/HV253BGX2_Cis_reg_F1_TF_8_17s002615-1-1_Kayserova_lane1221vgn714Mef2682_2_sequence.txt.gz
/g/furlong/incoming/2017-06-13-HTYTNBGX2/lane1/LIB24083_RBA23535/fastq/HTYTNBGX2_Cis_reg_F1_TF_3_17s002610-1-1_Kayserova_lane146vgn852Biniou10121_1_sequence.txt.gz
/g/furlong/incoming/2017-06-13-HTYTNBGX2/lane1/LIB24083_RBA23535/fastq/HTYTNBGX2_Cis_reg_F1_TF_3_17s002610-1-1_Kayserova_lane146vgn852Biniou10121_2_sequence.txt.gz
/g/furlong/incoming/2017-06-13-HTYTNBGX2/lane1/LIB24090_RBA23542/fastq/HTYTNBGX2_Cis_reg_F1_TF_3_17s002610-1-1_Kayserova_lane145vgn852Mef210121_1_sequence.txt.gz
/g/furlong/incoming/2017-06-13-HTYTNBGX2/lane1/LIB24090_RBA23542/fastq/HTYTNBGX2_Cis_reg_F1_TF_3_17s002610-1-1_Kayserova_lane145vgn852Mef210121_2_sequence.txt.gz
/g/furlong/incoming/2017-06-16-HTKC5BGX2/lane1/LIB24166_RBA23618/fastq/HTKC5BGX2_Cis_reg_F1_TF_7_17s002614-1-1_Kayserova_lane1227vgn852Biniou10122_1_sequence.txt.gz
/g/furlong/incoming/2017-06-16-HTKC5BGX2/lane1/LIB24166_RBA23618/fastq/HTKC5BGX2_Cis_reg_F1_TF_7_17s002614-1-1_Kayserova_lane1227vgn852Biniou10122_2_sequence.txt.gz
/g/furlong/incoming/2017-06-19-HV23YBGX2/lane1/LIB24129_RBA23581/fastq/HV23YBGX2_Cis_reg_F1_TF_5_17s002612-1-1_Kayserova_lane125vgn852Mef210122_1_sequence.txt.gz
/g/furlong/incoming/2017-06-19-HV23YBGX2/lane1/LIB24129_RBA23581/fastq/HV23YBGX2_Cis_reg_F1_TF_5_17s002612-1-1_Kayserova_lane125vgn852Mef210122_2_sequence.txt.gz
/g/furlong/incoming/2017-06-14-HTMLHBGX2/lane1/LIB24045_RBA23497/fastq/HTMLHBGX2_Cis_reg_F1_TF_1_17s002608-1-1_Kayserova_lane1173vgn852Twi241_1_sequence.txt.gz
/g/furlong/incoming/2017-06-14-HTMLHBGX2/lane1/LIB24045_RBA23497/fastq/HTMLHBGX2_Cis_reg_F1_TF_1_17s002608-1-1_Kayserova_lane1173vgn852Twi241_2_sequence.txt.gz
/g/furlong/incoming/2017-06-14-HTVM5BGX2/lane1/LIB24059_RBA23511/fastq/HTVM5BGX2_Cis_reg_F1_TF_2_17s002609-1-1_Kayserova_lane1174vgn852Zelda241_1_sequence.txt.gz
/g/furlong/incoming/2017-06-14-HTVM5BGX2/lane1/LIB24059_RBA23511/fastq/HTVM5BGX2_Cis_reg_F1_TF_2_17s002609-1-1_Kayserova_lane1174vgn852Zelda241_2_sequence.txt.gz
/g/furlong/incoming/2017-06-16-HTKC5BGX2/lane1/LIB24164_RBA23616/fastq/HTKC5BGX2_Cis_reg_F1_TF_7_17s002614-1-1_Kayserova_lane1157vgn852Twi242_1_sequence.txt.gz
/g/furlong/incoming/2017-06-16-HTKC5BGX2/lane1/LIB24164_RBA23616/fastq/HTKC5BGX2_Cis_reg_F1_TF_7_17s002614-1-1_Kayserova_lane1157vgn852Twi242_2_sequence.txt.gz
/g/furlong/incoming/2017-06-16-HV253BGX2/lane1/LIB24184_RBA23636/fastq/HV253BGX2_Cis_reg_F1_TF_8_17s002615-1-1_Kayserova_lane1158vgn852Zelda242_1_sequence.txt.gz
/g/furlong/incoming/2017-06-16-HV253BGX2/lane1/LIB24184_RBA23636/fastq/HV253BGX2_Cis_reg_F1_TF_8_17s002615-1-1_Kayserova_lane1158vgn852Zelda242_2_sequence.txt.gz
/g/furlong/incoming/2017-06-14-HTVM5BGX2/lane1/LIB24070_RBA23522/fastq/HTVM5BGX2_Cis_reg_F1_TF_2_17s002609-1-1_Kayserova_lane1132vgn852Bin681_1_sequence.txt.gz
/g/furlong/incoming/2017-06-14-HTVM5BGX2/lane1/LIB24070_RBA23522/fastq/HTVM5BGX2_Cis_reg_F1_TF_2_17s002609-1-1_Kayserova_lane1132vgn852Bin681_2_sequence.txt.gz
/g/furlong/incoming/2017-06-13-HTWLGBGX2/lane1/LIB24099_RBA23551/fastq/HTWLGBGX2_Cis_reg_F1_TF_4_17s002611-1-1_Kayserova_lane1133vgn852CTCF681_1_sequence.txt.gz
/g/furlong/incoming/2017-06-13-HTWLGBGX2/lane1/LIB24099_RBA23551/fastq/HTWLGBGX2_Cis_reg_F1_TF_4_17s002611-1-1_Kayserova_lane1133vgn852CTCF681_2_sequence.txt.gz
/g/furlong/incoming/2017-06-14-HTMLHBGX2/lane1/LIB24044_RBA23496/fastq/HTMLHBGX2_Cis_reg_F1_TF_1_17s002608-1-1_Kayserova_lane1131vgn852Mef2681_1_sequence.txt.gz
/g/furlong/incoming/2017-06-14-HTMLHBGX2/lane1/LIB24044_RBA23496/fastq/HTMLHBGX2_Cis_reg_F1_TF_1_17s002608-1-1_Kayserova_lane1131vgn852Mef2681_2_sequence.txt.gz
/g/furlong/incoming/2017-06-16-HTKC5BGX2/lane1/LIB24163_RBA23615/fastq/HTKC5BGX2_Cis_reg_F1_TF_7_17s002614-1-1_Kayserova_lane1125vgn852Bin682_1_sequence.txt.gz
/g/furlong/incoming/2017-06-16-HTKC5BGX2/lane1/LIB24163_RBA23615/fastq/HTKC5BGX2_Cis_reg_F1_TF_7_17s002614-1-1_Kayserova_lane1125vgn852Bin682_2_sequence.txt.gz
/g/furlong/incoming/2017-06-19-HV23YBGX2/lane1/LIB24119_RBA23571/fastq/HV23YBGX2_Cis_reg_F1_TF_5_17s002612-1-1_Kayserova_lane1126vgn852CTCF682_1_sequence.txt.gz
/g/furlong/incoming/2017-06-19-HV23YBGX2/lane1/LIB24119_RBA23571/fastq/HV23YBGX2_Cis_reg_F1_TF_5_17s002612-1-1_Kayserova_lane1126vgn852CTCF682_2_sequence.txt.gz
/g/furlong/incoming/2017-06-16-HTKC5BGX2/lane1/LIB24158_RBA23610/fastq/HTKC5BGX2_Cis_reg_F1_TF_7_17s002614-1-1_Kayserova_lane1124vgn852Mef2682_1_sequence.txt.gz
/g/furlong/incoming/2017-06-16-HTKC5BGX2/lane1/LIB24158_RBA23610/fastq/HTKC5BGX2_Cis_reg_F1_TF_7_17s002614-1-1_Kayserova_lane1124vgn852Mef2682_2_sequence.txt.gz
/g/furlong/incoming/2019-06-06-HHVVVBGXB/HHVVVBGXB_F1_Input_1A-B3_19s002444-1-1_Rodriguez-Viales_lane1399241input_1_sequence.txt.gz
/g/furlong/incoming/2019-06-06-HHVVVBGXB/HHVVVBGXB_F1_Input_1A-B3_19s002444-1-1_Rodriguez-Viales_lane1399241input_2_sequence.txt.gz
/g/furlong/incoming/2019-06-06-HHVVVBGXB/HHVVVBGXB_F1_Input_1A-B3_19s002444-1-1_Rodriguez-Viales_lane1399681input_1_sequence.txt.gz
/g/furlong/incoming/2019-06-06-HHVVVBGXB/HHVVVBGXB_F1_Input_1A-B3_19s002444-1-1_Rodriguez-Viales_lane1399681input_2_sequence.txt.gz
/g/furlong/incoming/2019-06-06-HHVVVBGXB/HHVVVBGXB_F1_Input_1A-B3_19s002444-1-1_Rodriguez-Viales_lane1vgn307681input_1_sequence.txt.gz
/g/furlong/incoming/2019-06-06-HHVVVBGXB/HHVVVBGXB_F1_Input_1A-B3_19s002444-1-1_Rodriguez-Viales_lane1vgn307681input_2_sequence.txt.gz
/g/furlong/incoming/2019-06-06-HHVVVBGXB/HHVVVBGXB_F1_Input_1A-B3_19s002444-1-1_Rodriguez-Viales_lane1vgn30710121input_1_sequence.txt.gz
/g/furlong/incoming/2019-06-06-HHVVVBGXB/HHVVVBGXB_F1_Input_1A-B3_19s002444-1-1_Rodriguez-Viales_lane1vgn30710121input_2_sequence.txt.gz
/g/furlong/incoming/2019-06-06-HHVVVBGXB/HHVVVBGXB_F1_Input_1A-B3_19s002444-1-1_Rodriguez-Viales_lane1vgn681input_1_sequence.txt.gz
/g/furlong/incoming/2019-06-06-HHVVVBGXB/HHVVVBGXB_F1_Input_1A-B3_19s002444-1-1_Rodriguez-Viales_lane1vgn681input_2_sequence.txt.gz
/g/furlong/incoming/2019-06-06-HHVVVBGXB/HHVVVBGXB_F1_Input_1A-B3_19s002444-1-1_Rodriguez-Viales_lane1vgn241input_1_sequence.txt.gz
/g/furlong/incoming/2019-06-06-HHVVVBGXB/HHVVVBGXB_F1_Input_1A-B3_19s002444-1-1_Rodriguez-Viales_lane1vgn241input_2_sequence.txt.gz
/g/furlong/incoming/2019-06-06-HHVVVBGXB/HHVVVBGXB_F1_Input_1A-B3_19s002444-1-1_Rodriguez-Viales_lane1vgn28241input_1_sequence.txt.gz
/g/furlong/incoming/2019-06-06-HHVVVBGXB/HHVVVBGXB_F1_Input_1A-B3_19s002444-1-1_Rodriguez-Viales_lane1vgn28241input_2_sequence.txt.gz
/g/furlong/incoming/2019-06-06-HHVVVBGXB/HHVVVBGXB_F1_Input_1A-B3_19s002444-1-1_Rodriguez-Viales_lane1vgn399241input_1_sequence.txt.gz
/g/furlong/incoming/2019-06-06-HHVVVBGXB/HHVVVBGXB_F1_Input_1A-B3_19s002444-1-1_Rodriguez-Viales_lane1vgn399241input_2_sequence.txt.gz
/g/furlong/incoming/2019-06-06-HHVVVBGXB/HHVVVBGXB_F1_Input_1A-B3_19s002444-1-1_Rodriguez-Viales_lane1vgn28681input_1_sequence.txt.gz
/g/furlong/incoming/2019-06-06-HHVVVBGXB/HHVVVBGXB_F1_Input_1A-B3_19s002444-1-1_Rodriguez-Viales_lane1vgn28681input_2_sequence.txt.gz
/g/furlong/incoming/2019-06-06-HHVVVBGXB/HHVVVBGXB_F1_Input_1A-B3_19s002444-1-1_Rodriguez-Viales_lane1Dsim241input_1_sequence.txt.gz
/g/furlong/incoming/2019-06-06-HHVVVBGXB/HHVVVBGXB_F1_Input_1A-B3_19s002444-1-1_Rodriguez-Viales_lane1Dsim241input_2_sequence.txt.gz
/g/furlong/incoming/2019-06-06-HHVVVBGXB/HHVVVBGXB_F1_Input_1A-B3_19s002444-1-1_Rodriguez-Viales_lane1vgn2810121input_1_sequence.txt.gz
/g/furlong/incoming/2019-06-06-HHVVVBGXB/HHVVVBGXB_F1_Input_1A-B3_19s002444-1-1_Rodriguez-Viales_lane1vgn2810121input_2_sequence.txt.gz
/g/furlong/incoming/2019-06-06-HHVVVBGXB/HHVVVBGXB_F1_Input_1A-B3_19s002444-1-1_Rodriguez-Viales_lane1vgn399681input_1_sequence.txt.gz
/g/furlong/incoming/2019-06-06-HHVVVBGXB/HHVVVBGXB_F1_Input_1A-B3_19s002444-1-1_Rodriguez-Viales_lane1vgn399681input_2_sequence.txt.gz
/g/furlong/incoming/2019-06-06-HHVVVBGXB/HHVVVBGXB_F1_Input_1A-B3_19s002444-1-1_Rodriguez-Viales_lane1Dsim10121input_1_sequence.txt.gz
/g/furlong/incoming/2019-06-06-HHVVVBGXB/HHVVVBGXB_F1_Input_1A-B3_19s002444-1-1_Rodriguez-Viales_lane1Dsim10121input_2_sequence.txt.gz
/g/furlong/incoming/2019-06-06-HHVVVBGXB/HHVVVBGXB_F1_Input_1A-B3_19s002444-1-1_Rodriguez-Viales_lane139910121input_1_sequence.txt.gz
/g/furlong/incoming/2019-06-06-HHVVVBGXB/HHVVVBGXB_F1_Input_1A-B3_19s002444-1-1_Rodriguez-Viales_lane139910121input_2_sequence.txt.gz
/g/furlong/incoming/2019-06-06-HHVVVBGXB/HHVVVBGXB_F1_Input_1A-B3_19s002444-1-1_Rodriguez-Viales_lane1Dsim681input_1_sequence.txt.gz
/g/furlong/incoming/2019-06-06-HHVVVBGXB/HHVVVBGXB_F1_Input_1A-B3_19s002444-1-1_Rodriguez-Viales_lane1Dsim681input_2_sequence.txt.gz
/g/furlong/incoming/2019-06-06-HHVVVBGXB/HHVVVBGXB_F1_Input_1A-B3_19s002444-1-1_Rodriguez-Viales_lane1vgn10121input_1_sequence.txt.gz
/g/furlong/incoming/2019-06-06-HHVVVBGXB/HHVVVBGXB_F1_Input_1A-B3_19s002444-1-1_Rodriguez-Viales_lane1vgn10121input_2_sequence.txt.gz
/g/furlong/incoming/2019-06-06-HHVVVBGXB/HHVVVBGXB_F1_Input_1A-B3_19s002444-1-1_Rodriguez-Viales_lane1vgn39910121input_1_sequence.txt.gz
/g/furlong/incoming/2019-06-06-HHVVVBGXB/HHVVVBGXB_F1_Input_1A-B3_19s002444-1-1_Rodriguez-Viales_lane1vgn39910121input_2_sequence.txt.gz
/g/furlong/incoming/2019-06-06-HHVVVBGXB/HHVVVBGXB_F1_Input_1A-B3_19s002444-1-1_Rodriguez-Viales_lane1vgn307241input_1_sequence.txt.gz
/g/furlong/incoming/2019-06-06-HHVVVBGXB/HHVVVBGXB_F1_Input_1A-B3_19s002444-1-1_Rodriguez-Viales_lane1vgn307241input_2_sequence.txt.gz
/g/furlong/incoming/2019-06-06-HL7CMBGXB/HL7CMBGXB_F1_Input_C3-D5_19s002445-1-2_Rodriguez-Viales_lane1vgn85210121input_1_sequence.txt.gz
/g/furlong/incoming/2019-06-06-HL7CMBGXB/HL7CMBGXB_F1_Input_C3-D5_19s002445-1-2_Rodriguez-Viales_lane1vgn85210121input_2_sequence.txt.gz
/g/furlong/incoming/2019-06-06-HL7CMBGXB/HL7CMBGXB_F1_Input_C3-D5_19s002445-1-2_Rodriguez-Viales_lane1vgn852681input_1_sequence.txt.gz
/g/furlong/incoming/2019-06-06-HL7CMBGXB/HL7CMBGXB_F1_Input_C3-D5_19s002445-1-2_Rodriguez-Viales_lane1vgn852681input_2_sequence.txt.gz
/g/furlong/incoming/2019-06-06-HL7CMBGXB/HL7CMBGXB_F1_Input_C3-D5_19s002445-1-2_Rodriguez-Viales_lane1vgn57241input_1_sequence.txt.gz
/g/furlong/incoming/2019-06-06-HL7CMBGXB/HL7CMBGXB_F1_Input_C3-D5_19s002445-1-2_Rodriguez-Viales_lane1vgn57241input_2_sequence.txt.gz
/g/furlong/incoming/2019-06-06-HL7CMBGXB/HL7CMBGXB_F1_Input_C3-D5_19s002445-1-2_Rodriguez-Viales_lane1vgn639241input_1_sequence.txt.gz
/g/furlong/incoming/2019-06-06-HL7CMBGXB/HL7CMBGXB_F1_Input_C3-D5_19s002445-1-2_Rodriguez-Viales_lane1vgn639241input_2_sequence.txt.gz
/g/furlong/incoming/2019-06-06-HL7CMBGXB/HL7CMBGXB_F1_Input_C3-D5_19s002445-1-2_Rodriguez-Viales_lane1vgn712681input_1_sequence.txt.gz
/g/furlong/incoming/2019-06-06-HL7CMBGXB/HL7CMBGXB_F1_Input_C3-D5_19s002445-1-2_Rodriguez-Viales_lane1vgn712681input_2_sequence.txt.gz
/g/furlong/incoming/2019-06-06-HL7CMBGXB/HL7CMBGXB_F1_Input_C3-D5_19s002445-1-2_Rodriguez-Viales_lane1vgn71410121input_1_sequence.txt.gz
/g/furlong/incoming/2019-06-06-HL7CMBGXB/HL7CMBGXB_F1_Input_C3-D5_19s002445-1-2_Rodriguez-Viales_lane1vgn71410121input_2_sequence.txt.gz
/g/furlong/incoming/2019-06-06-HL7CMBGXB/HL7CMBGXB_F1_Input_C3-D5_19s002445-1-2_Rodriguez-Viales_lane1vgnDsim10121input_1_sequence.txt.gz
/g/furlong/incoming/2019-06-06-HL7CMBGXB/HL7CMBGXB_F1_Input_C3-D5_19s002445-1-2_Rodriguez-Viales_lane1vgnDsim10121input_2_sequence.txt.gz
/g/furlong/incoming/2019-06-06-HL7CMBGXB/HL7CMBGXB_F1_Input_C3-D5_19s002445-1-2_Rodriguez-Viales_lane1vgn712241input_1_sequence.txt.gz
/g/furlong/incoming/2019-06-06-HL7CMBGXB/HL7CMBGXB_F1_Input_C3-D5_19s002445-1-2_Rodriguez-Viales_lane1vgn712241input_2_sequence.txt.gz
/g/furlong/incoming/2019-06-06-HL7CMBGXB/HL7CMBGXB_F1_Input_C3-D5_19s002445-1-2_Rodriguez-Viales_lane1vgn639681input_1_sequence.txt.gz
/g/furlong/incoming/2019-06-06-HL7CMBGXB/HL7CMBGXB_F1_Input_C3-D5_19s002445-1-2_Rodriguez-Viales_lane1vgn639681input_2_sequence.txt.gz
/g/furlong/incoming/2019-06-06-HL7CMBGXB/HL7CMBGXB_F1_Input_C3-D5_19s002445-1-2_Rodriguez-Viales_lane1vgnDsim241input_1_sequence.txt.gz
/g/furlong/incoming/2019-06-06-HL7CMBGXB/HL7CMBGXB_F1_Input_C3-D5_19s002445-1-2_Rodriguez-Viales_lane1vgnDsim241input_2_sequence.txt.gz
/g/furlong/incoming/2019-06-06-HL7CMBGXB/HL7CMBGXB_F1_Input_C3-D5_19s002445-1-2_Rodriguez-Viales_lane1vgn714241input_1_sequence.txt.gz
/g/furlong/incoming/2019-06-06-HL7CMBGXB/HL7CMBGXB_F1_Input_C3-D5_19s002445-1-2_Rodriguez-Viales_lane1vgn714241input_2_sequence.txt.gz
/g/furlong/incoming/2019-06-06-HL7CMBGXB/HL7CMBGXB_F1_Input_C3-D5_19s002445-1-2_Rodriguez-Viales_lane1vgn852241input_1_sequence.txt.gz
/g/furlong/incoming/2019-06-06-HL7CMBGXB/HL7CMBGXB_F1_Input_C3-D5_19s002445-1-2_Rodriguez-Viales_lane1vgn852241input_2_sequence.txt.gz
/g/furlong/incoming/2019-06-06-HL7CMBGXB/HL7CMBGXB_F1_Input_C3-D5_19s002445-1-2_Rodriguez-Viales_lane1vgn57681input_1_sequence.txt.gz
/g/furlong/incoming/2019-06-06-HL7CMBGXB/HL7CMBGXB_F1_Input_C3-D5_19s002445-1-2_Rodriguez-Viales_lane1vgn57681input_2_sequence.txt.gz
/g/furlong/incoming/2019-06-06-HL7CMBGXB/HL7CMBGXB_F1_Input_C3-D5_19s002445-1-2_Rodriguez-Viales_lane1vgn714681input_1_sequence.txt.gz
/g/furlong/incoming/2019-06-06-HL7CMBGXB/HL7CMBGXB_F1_Input_C3-D5_19s002445-1-2_Rodriguez-Viales_lane1vgn714681input_2_sequence.txt.gz
/g/furlong/incoming/2019-06-06-HL7CMBGXB/HL7CMBGXB_F1_Input_C3-D5_19s002445-1-2_Rodriguez-Viales_lane1vgn63910121input_1_sequence.txt.gz
/g/furlong/incoming/2019-06-06-HL7CMBGXB/HL7CMBGXB_F1_Input_C3-D5_19s002445-1-2_Rodriguez-Viales_lane1vgn63910121input_2_sequence.txt.gz
/g/furlong/incoming/2019-06-06-HL7CMBGXB/HL7CMBGXB_F1_Input_C3-D5_19s002445-1-2_Rodriguez-Viales_lane1vgnDsim681input_1_sequence.txt.gz
/g/furlong/incoming/2019-06-06-HL7CMBGXB/HL7CMBGXB_F1_Input_C3-D5_19s002445-1-2_Rodriguez-Viales_lane1vgnDsim681input_2_sequence.txt.gz
/g/furlong/incoming/2019-06-06-HL7CMBGXB/HL7CMBGXB_F1_Input_C3-D5_19s002445-1-2_Rodriguez-Viales_lane1vgn71210121input_1_sequence.txt.gz
/g/furlong/incoming/2019-06-06-HL7CMBGXB/HL7CMBGXB_F1_Input_C3-D5_19s002445-1-2_Rodriguez-Viales_lane1vgn71210121input_2_sequence.txt.gz
/g/furlong/incoming/2019-06-06-HL7CMBGXB/HL7CMBGXB_F1_Input_C3-D5_19s002445-1-2_Rodriguez-Viales_lane1vgn5710121input_1_sequence.txt.gz
/g/furlong/incoming/2019-06-06-HL7CMBGXB/HL7CMBGXB_F1_Input_C3-D5_19s002445-1-2_Rodriguez-Viales_lane1vgn5710121input_2_sequence.txt.gz
