# Supplementary material for: Integrating genetic variation with deep learning provides context for variants impacting transcription factor binding during embryogenesis
Source: Genome Res. 2025 May;35(5):1138–53. doi: 10.1101/gr.279652.124 (PMC12047541; doi:10.1101/gr.279652.124)
Supplement: Supplement 8 [file Supplemental_Code.zip › Code/Pipelines/1_preprocess_fastq_files/fastq_gDNA_list.txt]

/g/furlong/project/71_F1_parental_genotyping/data/fastq/parental_F1_DGRP-28_1.fastq.gz
/g/furlong/project/71_F1_parental_genotyping/data/fastq/parental_F1_DGRP-28_2.fastq.gz
/g/furlong/project/71_F1_parental_genotyping/data/fastq/parental_F1_DGRP-307_1.fastq.gz
/g/furlong/project/71_F1_parental_genotyping/data/fastq/parental_F1_DGRP-307_2.fastq.gz
/g/furlong/project/71_F1_parental_genotyping/data/fastq/parental_F1_DGRP-399_1.fastq.gz
/g/furlong/project/71_F1_parental_genotyping/data/fastq/parental_F1_DGRP-399_2.fastq.gz
/g/furlong/project/71_F1_parental_genotyping/data/fastq/parental_F1_DGRP-57_1.fastq.gz
/g/furlong/project/71_F1_parental_genotyping/data/fastq/parental_F1_DGRP-57_2.fastq.gz
/g/furlong/project/71_F1_parental_genotyping/data/fastq/parental_F1_DGRP-639_1.fastq.gz
/g/furlong/project/71_F1_parental_genotyping/data/fastq/parental_F1_DGRP-639_2.fastq.gz
/g/furlong/project/71_F1_parental_genotyping/data/fastq/parental_F1_DGRP-712_1.fastq.gz
/g/furlong/project/71_F1_parental_genotyping/data/fastq/parental_F1_DGRP-712_2.fastq.gz
/g/furlong/project/71_F1_parental_genotyping/data/fastq/parental_F1_DGRP-714_1.fastq.gz
/g/furlong/project/71_F1_parental_genotyping/data/fastq/parental_F1_DGRP-714_2.fastq.gz
/g/furlong/project/71_F1_parental_genotyping/data/fastq/parental_F1_DGRP-852_1.fastq.gz
/g/furlong/project/71_F1_parental_genotyping/data/fastq/parental_F1_DGRP-852_2.fastq.gz
/g/furlong/project/71_F1_parental_genotyping/data/fastq/parental_F1_vgn_1.fastq.gz
/g/furlong/project/71_F1_parental_genotyping/data/fastq/parental_F1_vgn_2.fastq.gz
