# Supplementary material for: Integrating genetic variation with deep learning provides context for variants impacting transcription factor binding during embryogenesis
Source: Genome Res. 2025 May;35(5):1138–53. doi: 10.1101/gr.279652.124 (PMC12047541; doi:10.1101/gr.279652.124)
Supplement: Supplement 8 [file Supplemental_Code.zip › Code/Pipelines/1_preprocess_fastq_files/runSnakefile.sh]

#!/bin/bash

########################
# PATHS AND PARAMETERS #
########################

# All parameters and paths are defined here:
. "./params.sh"


########################
# RUN AUTOMATED SCRIPT #
########################
. "/g/furlong/project/68_F1_cisreg_ichip/src/shared/runSnakemakeWrapper.sh"
# "/g/scb/zaugg/zaugg_shared/scripts/Christian/src/Snakemake/runSnakemakeWrapper.sh"
