# Supplementary material for: Integrating genetic variation with deep learning provides context for variants impacting transcription factor binding during embryogenesis
Source: Genome Res. 2025 May;35(5):1138–53. doi: 10.1101/gr.279652.124 (PMC12047541; doi:10.1101/gr.279652.124)
Supplement: Supplement 8 [file Supplemental_Code.zip › Code/Pipelines/2_mappability_filter/environment.yml]

name: wasp_env
channels:
  - bioconda
  - r
  - conda-forge
  - defaults
dependencies:
  - _libgcc_mutex=0.1=conda_forge
  - _openmp_mutex=4.5=1_gnu
  - _r-mutex=1.0.1=anacondar_1
  - aioeasywebdav=2.4.0=py38h32f6830_1001
  - aiohttp=3.7.3=py38h497a2fe_1
  - alsa-lib=1.2.3=h516909a_0
  - amply=0.1.4=py_0
  - appdirs=1.4.4=pyh9f0ad1d_0
  - async-timeout=3.0.1=py_1000
  - atk-1.0=2.36.0=h3371d22_4
  - attmap=0.12.11=py_0
  - attrs=20.3.0=pyhd3deb0d_0
  - backports=1.0=py_2
  - backports.functools_lru_cache=1.6.1=py_0
  - bcrypt=3.2.0=py38h497a2fe_1
  - binutils_impl_linux-64=2.35.1=h17ad2fc_1
  - binutils_linux-64=2.35=hc3fd857_29
  - boto3=1.16.58=pyhd8ed1ab_0
  - botocore=1.19.58=pyhd8ed1ab_0
  - brotlipy=0.7.0=py38h497a2fe_1001
  - bwa=0.7.17=hed695b0_7
  - bwidget=1.9.14=0
  - bzip2=1.0.8=h7f98852_4
  - c-ares=1.17.1=h36c2ea0_0
  - ca-certificates=2021.1.19=h06a4308_0
  - cachetools=4.2.0=pyhd3eb1b0_0
  - cairo=1.16.0=h7979940_1007
  - certifi=2020.12.5=py38h578d9bd_1
  - cffi=1.14.4=py38ha65f79e_1
  - chardet=3.0.4=py38h924ce5b_1008
  - coincbc=2.10.5=hcee13e7_1
  - configargparse=1.2.3=pyh9f0ad1d_0
  - cryptography=3.3.1=py38h2b97feb_1
  - curl=7.71.1=he644dc0_8
  - datrie=0.8.2=py38h1e0a361_1
  - decorator=4.4.2=py_0
  - docutils=0.16=py38h578d9bd_3
  - dropbox=10.10.0=py38h06a4308_0
  - expat=2.2.10=he6710b0_2
  - fftw=3.3.9=nompi_hcdd671c_100
  - filechunkio=1.8=py_2
  - font-ttf-dejavu-sans-mono=2.37=hab24e00_0
  - font-ttf-inconsolata=2.001=hab24e00_0
  - font-ttf-source-code-pro=2.030=hab24e00_0
  - font-ttf-ubuntu=0.83=hab24e00_0
  - fontconfig=2.13.1=hba837de_1004
  - fonts-conda-ecosystem=1=0
  - fonts-conda-forge=1=0
  - freetype=2.10.4=h0708190_1
  - fribidi=1.0.10=h516909a_0
  - ftputil=4.0.0=py_0
  - gcc_impl_linux-64=9.3.0=h70c0ae5_18
  - gcc_linux-64=9.3.0=h7247604_29
  - gdk-pixbuf=2.42.2=h0c95a7a_2
  - gettext=0.19.8.1=h0b5b191_1005
  - gfortran_impl_linux-64=9.3.0=hc4a2995_18
  - gfortran_linux-64=9.3.0=ha1c937c_29
  - ghostscript=9.53.3=h58526e2_2
  - giflib=5.2.1=h516909a_2
  - gitdb=4.0.5=py_0
  - gitpython=3.1.12=pyhd8ed1ab_0
  - glib=2.66.4=h709712a_1
  - google-api-core=1.22.4=pyh9f0ad1d_0
  - google-api-python-client=1.12.8=pyhd3deb0d_0
  - google-auth=1.24.0=pyhd3deb0d_0
  - google-auth-httplib2=0.0.4=pyh9f0ad1d_0
  - google-cloud-core=1.5.0=pyhd3deb0d_0
  - google-cloud-storage=1.31.2=pyh9f0ad1d_0
  - google-crc32c=1.1.1=py38h27cfd23_0
  - google-resumable-media=1.2.0=pyhd3deb0d_0
  - googleapis-common-protos=1.52.0=py38h578d9bd_1
  - graphite2=1.3.14=h23475e2_0
  - graphviz=2.42.3=h6939c30_2
  - grpcio=1.34.1=py38hdd6454d_0
  - gsl=2.6=he838d99_2
  - gtk2=2.24.33=hab0c2f8_0
  - gts=0.7.6=h1fc3fae_2
  - gxx_impl_linux-64=9.3.0=hd87eabc_18
  - gxx_linux-64=9.3.0=h0d07fa4_29
  - harfbuzz=2.7.4=h5cf4720_0
  - httplib2=0.18.1=pyh9f0ad1d_0
  - icu=68.1=h58526e2_0
  - idna=2.10=pyh9f0ad1d_0
  - imagemagick=7.0.10_28=pl5262hfcab4aa_4
  - importlib-metadata=3.4.0=py38h578d9bd_0
  - importlib_metadata=3.4.0=hd8ed1ab_0
  - iniconfig=1.1.1=pyh9f0ad1d_0
  - intervaltree=3.1.0=py_0
  - ipython_genutils=0.2.0=py_1
  - jbig=2.1=h516909a_2002
  - jinja2=2.11.2=pyh9f0ad1d_0
  - jmespath=0.10.0=pyh9f0ad1d_0
  - jpeg=9d=h516909a_0
  - jsonschema=3.2.0=py38h32f6830_1
  - jupyter_core=4.7.0=py38h578d9bd_1
  - kernel-headers_linux-64=2.6.32=h77966d4_13
  - krb5=1.17.2=h926e7f8_0
  - lcms2=2.11=hcbb858e_1
  - ld_impl_linux-64=2.35.1=hed1e6ac_1
  - libblas=3.9.0=7_openblas
  - libcblas=3.9.0=7_openblas
  - libcrc32c=1.1.1=he1b5a44_2
  - libcurl=7.71.1=hcdd3856_8
  - libdeflate=1.6=h516909a_0
  - libedit=3.1.20191231=he28a2e2_2
  - libev=4.33=h516909a_1
  - libffi=3.3=h58526e2_2
  - libgcc-devel_linux-64=9.3.0=h7864c58_18
  - libgcc-ng=9.3.0=h2828fa1_18
  - libgfortran-ng=9.3.0=hff62375_18
  - libgfortran5=9.3.0=hff62375_18
  - libglib=2.66.4=hf9edacf_1
  - libgomp=9.3.0=h2828fa1_18
  - libiconv=1.16=h516909a_0
  - liblapack=3.9.0=7_openblas
  - libnghttp2=1.41.0=h8cfc5f6_2
  - libopenblas=0.3.12=pthreads_h4812303_1
  - libpng=1.6.37=hed695b0_2
  - libprotobuf=3.14.0=h780b84a_0
  - librsvg=2.50.2=h115801e_2
  - libsodium=1.0.18=h516909a_1
  - libssh2=1.9.0=hab1572f_5
  - libstdcxx-devel_linux-64=9.3.0=hb016644_18
  - libstdcxx-ng=9.3.0=h6de172a_18
  - libtiff=4.2.0=hdc55705_0
  - libtool=2.4.6=h58526e2_1007
  - libuuid=2.32.1=h14c3975_1000
  - libwebp=1.1.0=h56121f0_4
  - libwebp-base=1.1.0=h516909a_3
  - libxcb=1.14=h7b6447c_0
  - libxml2=2.9.10=h72842e0_3
  - logmuse=0.2.6=pyh8c360ce_0
  - lz4-c=1.9.3=h9c3ff4c_0
  - make=4.3=hd18ef5c_1
  - markupsafe=1.1.1=py38h497a2fe_3
  - more-itertools=8.6.0=pyhd8ed1ab_0
  - multidict=5.1.0=py38h497a2fe_1
  - nbformat
  - ncurses=6.2=h58526e2_4
  - networkx=2.5=py_0
  - numpy=1.19.5=py38h18fd61f_1
  - oauth2client=4.1.3=py_0
  - openjdk=11.0.8=hacce0ff_0
  - openjpeg=2.4.0=hf7af979_0
  - openssl=1.1.1i=h7f98852_0
  - packaging=20.8=pyhd3deb0d_0
  - pandas=1.2.1=py38h51da96c_0
  - pango=1.42.4=h80147aa_5
  - paramiko=2.7.2=pyh9f0ad1d_0
  - pcre=8.44=he1b5a44_0
  - pcre2=10.36=h032f7d1_0
  - peppy=0.31.0=pyh9f0ad1d_0
  - perl=5.26.2=h36c2ea0_1008
  - picard=2.24.0=0
  - pip=20.3.3=pyhd8ed1ab_0
  - pixman=0.40.0=h36c2ea0_0
  - pkg-config=0.29.2=h516909a_1008
  - pluggy=0.13.1=py38h578d9bd_4
  - prettytable=2.0.0=pyhd8ed1ab_0
  - protobuf=3.14.0=py38h709712a_1
  - psutil=5.8.0=py38h497a2fe_1
  - pulp=2.3.1=py38h32f6830_0
  - py=1.10.0=pyhd3deb0d_0
  - pyasn1=0.4.8=py_0
  - pyasn1-modules=0.2.8=py_0
  - pycparser=2.20=pyh9f0ad1d_2
  - pygments=2.7.4=pyhd8ed1ab_0
  - pygraphviz=1.6=py38h25c7686_1
  - pynacl=1.4.0=py38h497a2fe_2
  - pyopenssl=20.0.1=pyhd8ed1ab_0
  - pyparsing=2.4.7=pyh9f0ad1d_0
  - pyrsistent=0.17.3=py38h497a2fe_2
  - pysam=0.16.0.1=py38hbdc2ae9_1
  - pysftp=0.2.9=py_1
  - pysocks=1.7.1=py38h578d9bd_3
  - pytest=6.2.1=py38h578d9bd_1
  - python=3.8.6=hffdb5ce_4_cpython
  - python-dateutil=2.8.1=py_0
  - python-irodsclient=0.8.2=py_0
  - python_abi=3.8=1_cp38
  - pytz=2020.5=pyhd8ed1ab_0
  - pyyaml=5.4.1=py38h497a2fe_0
  - r-base=4.0.3=hd23ff56_4
  - ratelimiter=1.2.0=py38h32f6830_1001
  - readline=8.0=he28a2e2_2
  - requests=2.25.1=pyhd3deb0d_0
  - rsa=4.7=pyhd3deb0d_0
  - s3transfer=0.3.4=pyhd8ed1ab_0
  - sed=4.8=he412f7d_0
  - setuptools=51.3.3=py38h06a4308_4
  - simplejson=3.17.2=py38h497a2fe_2
  - six=1.15.0=pyh9f0ad1d_0
  - slacker=0.14.0=py_0
  - smmap=3.0.4=pyh9f0ad1d_0
  - snakemake=5.32.0=0
  - snakemake-minimal=5.32.0=py_0
  - sortedcontainers=2.3.0=pyhd8ed1ab_0
  - sqlite=3.34.0=h74cdb3f_0
  - sysroot_linux-64=2.12=h77966d4_13
  - tk=8.6.10=hed695b0_1
  - tktable=2.10=hb7b940f_3
  - toml=0.10.2=pyhd8ed1ab_0
  - toposort=1.6=pyhd8ed1ab_0
  - traitlets=5.0.5=py_0
  - typing-extensions=3.7.4.3=0
  - typing_extensions=3.7.4.3=py_0
  - ubiquerg=0.6.1=pyh9f0ad1d_0
  - uritemplate=3.0.1=py_0
  - urllib3=1.26.2=pyhd8ed1ab_0
  - veracitools=0.1.3=py_0
  - wcwidth=0.2.5=pyh9f0ad1d_2
  - wheel=0.36.2=pyhd3deb0d_0
  - wrapt=1.12.1=py38h497a2fe_3
  - xmlrunner=1.7.7=py_0
  - xorg-fixesproto=5.0=h14c3975_1002
  - xorg-inputproto=2.3.2=h14c3975_1002
  - xorg-kbproto=1.0.7=h14c3975_1002
  - xorg-libice=1.0.10=h516909a_0
  - xorg-libsm=1.2.3=h84519dc_1000
  - xorg-libx11=1.6.12=h516909a_0
  - xorg-libxau=1.0.9=h14c3975_0
  - xorg-libxext=1.3.4=h516909a_0
  - xorg-libxfixes=5.0.3=h516909a_1004
  - xorg-libxi=1.7.10=h516909a_0
  - xorg-libxpm=3.5.13=h516909a_0
  - xorg-libxrender=0.9.10=h516909a_1002
  - xorg-libxt=1.1.5=h516909a_1003
  - xorg-libxtst=1.2.3=h516909a_1002
  - xorg-recordproto=1.14.2=h516909a_1002
  - xorg-renderproto=0.11.1=h14c3975_1002
  - xorg-xextproto=7.3.0=h14c3975_1002
  - xorg-xproto=7.0.31=h14c3975_1007
  - xz=5.2.5=h516909a_1
  - yaml=0.2.5=h516909a_0
  - yarl=1.6.3=py38h497a2fe_1
  - zipp=3.4.0=py_0
  - zlib=1.2.11=h516909a_1010
  - zstd=1.4.8=ha95c52a_1
prefix: /g/furlong/sigalova/software/anaconda3/envs/wasp_env
