# Supplementary material for: Integrating genetic variation with deep learning provides context for variants impacting transcription factor binding during embryogenesis
Source: Genome Res. 2025 May;35(5):1138–53. doi: 10.1101/gr.279652.124 (PMC12047541; doi:10.1101/gr.279652.124)
Supplement: Supplement 8 [file Supplemental_Code.zip › Code/Pipelines/2_mappability_filter/environment_min.yml]

name: wasp_test
channels:
  - bioconda
  - r
  - conda-forge
  - defaults
dependencies:
  - bwa=0.7.17
  - intervaltree=3.1.0
  - picard=2.24.0
  - pysam=0.16.0.1
  - python=3.8.6
  - snakemake=5.32.0
