# Supplementary material for: Integrating genetic variation with deep learning provides context for variants impacting transcription factor binding during embryogenesis
Source: Genome Res. 2025 May;35(5):1138–53. doi: 10.1101/gr.279652.124 (PMC12047541; doi:10.1101/gr.279652.124)
Supplement: Supplement 8 [file Supplemental_Code.zip › Code/Pipelines/2_mappability_filter/genotypes.yml]

name: pysam
channels:
  - conda-forge
  - bioconda
  - defaults
dependencies:
  - _libgcc_mutex=0.1=conda_forge
  - _openmp_mutex=4.5=2_gnu
  - bzip2=1.0.8=hd590300_5
  - c-ares=1.25.0=hd590300_0
  - ca-certificates=2023.11.17=hbcca054_0
  - gzip=1.13=hd590300_0
  - keyutils=1.6.1=h166bdaf_0
  - krb5=1.21.2=h659d440_0
  - ld_impl_linux-64=2.40=h41732ed_0
  - libblas=3.9.0=21_linux64_openblas
  - libcblas=3.9.0=21_linux64_openblas
  - libcurl=8.5.0=hca28451_0
  - libdeflate=1.18=h0b41bf4_0
  - libedit=3.1.20191231=he28a2e2_2
  - libev=4.33=hd590300_2
  - libffi=3.4.2=h7f98852_5
  - libgcc-ng=13.2.0=h807b86a_3
  - libgfortran-ng=13.2.0=h69a702a_3
  - libgfortran5=13.2.0=ha4646dd_3
  - libgomp=13.2.0=h807b86a_3
  - liblapack=3.9.0=21_linux64_openblas
  - libnghttp2=1.58.0=h47da74e_1
  - libnsl=2.0.1=hd590300_0
  - libopenblas=0.3.26=pthreads_h413a1c8_0
  - libsqlite=3.44.2=h2797004_0
  - libssh2=1.11.0=h0841786_0
  - libstdcxx-ng=13.2.0=h7e041cc_3
  - libuuid=2.38.1=h0b41bf4_0
  - libxcrypt=4.4.36=hd590300_1
  - libzlib=1.2.13=hd590300_5
  - ncurses=6.4=h59595ed_2
  - numpy=1.26.3=py310hb13e2d6_0
  - openssl=3.2.0=hd590300_1
  - pandas=2.2.0=py310hcc13569_0
  - pip=23.3.2=pyhd8ed1ab_0
  - pysam=0.22.0=py310h41dec4a_0
  - python=3.10.13=hd12c33a_1_cpython
  - python-dateutil=2.8.2=pyhd8ed1ab_0
  - python-tzdata=2023.4=pyhd8ed1ab_0
  - python_abi=3.10=4_cp310
  - pytz=2023.3.post1=pyhd8ed1ab_0
  - readline=8.2=h8228510_1
  - setuptools=69.0.3=pyhd8ed1ab_0
  - six=1.16.0=pyh6c4a22f_0
  - tk=8.6.13=noxft_h4845f30_101
  - tzdata=2023d=h0c530f3_0
  - wheel=0.42.0=pyhd8ed1ab_0
  - xz=5.2.6=h166bdaf_0
  - zlib=1.2.13=hd590300_5
  - zstd=1.5.5=hfc55251_0
prefix: /g/furlong/forneris/software/miniconda/envs/pysam
