# Supplementary material for: Integrating genetic variation with deep learning provides context for variants impacting transcription factor binding during embryogenesis
Source: Genome Res. 2025 May;35(5):1138–53. doi: 10.1101/gr.279652.124 (PMC12047541; doi:10.1101/gr.279652.124)
Supplement: Supplement 8 [file Supplemental_Code.zip › Code/Pipelines/3_peaks_and_signal/3.Signal/params.sh]

# Config file to use
configFile="config.yml"

snakefile="Snakefile"


# IGNORED NOW, AUTOMATICALLY SET TO 5 WHEN LOCAL 16 OTHERWISE
nCores=16 # Maximum number of CPUs per rule executed. See the separate cluster specification

# Enable various additional output of Snakemake such as verbose messages and printing shell commands
useVerbose=false

customJobStatusScript=true

useConda=true

useSingularity=false

abortAfterFirstError=true

ignoreZeroSizedFiles=true

# Use a dry run for testing purposes?
dryRun=false

forceRerunAll=true

# Use --notemp for developing purposes: Ignore temp() declarations. This is useful when running only a part of the workflow,
# since temp() would lead to deletion of probably needed files by other parts of the workflow.
ignoreTemp=false

# Default false
touchOutputFiles=false

# Default: Use all rules: Set to ""
allowedRules=""

# Start from only a specific rule? If yes, name the rule here, which has to correspond to the rule name in the Snakefile
runSpecificRule=""

# Run also all downstream rules when runSpecificRule is specified? If set to false, ONLY the specified rule will be run; otherwise, all downstream rules are also triggered
drunAlsoDownstreamRules=false

# Cluster options
submitToCluster=false

#useSLURM=true
clusterConfig="cluster.json"
# Maximum number of simultaenous jobs
maxJobsCluster=50


# Maximum number of times a job should be reexecuted when failing
maxRestartsPerJob=1

skipSummaryAndDAG=true

# You can usually leave this untouched unless you also suffer from the "bug" that dot has a problem producing PDF files. Then change to "svg" or "png"
workflowGraphFileType="pdf"
