# Supplementary material for: Integrating genetic variation with deep learning provides context for variants impacting transcription factor binding during embryogenesis
Source: Genome Res. 2025 May;35(5):1138–53. doi: 10.1101/gr.279652.124 (PMC12047541; doi:10.1101/gr.279652.124)
Supplement: Supplement 8 [file Supplemental_Code.zip › Code/Pipelines/4_CHT/cluster.json]

{
 "__default__" : {
        "queue"     : "htc",
        "qos"       : "high",
        "group"     : "furlong",
        "nCPUs"     : "{threads}",
        "memory"    : 4000,
        "maxTime"   : "2:00:00",
        "name"      : "{rule}.{wildcards}",
        "output"    : "cluster_log/{rule}.{wildcards}.%j.out",
        "error"     : "cluster_log/{rule}.{wildcards}.%j.err"
    },
    "extract_haplotype_read_counts" : {
        "memory"    : 4000,
        "maxTime"   : "5:00:00"
    },
    "adjust_read_counts" : {
        "memory"    : 30000,
        "maxTime"   : "2-00:00:00"
    },
    "adjust_read_counts_1012h" : {
        "memory"    : 30000,
        "maxTime"   : "2-00:00:00"
    },
    "fit_as_coef" : {
        "memory"    : 4000,
        "maxTime"   : "20:00:00"
    },
    "combined_test" : {
        "memory"    : 4000,
        "maxTime"   : "6-00:00:00"
    },
    "combined_test_permuted" : {
        "memory"    : 4000,
        "maxTime"   : "6-00:00:00"
    },
    "as_test" : {
        "memory"    : 4000,
        "maxTime"   : "7-00:00:00"
    },
    "as_test_permuted" : {
        "memory"    : 4000,
        "maxTime"   : "6-00:00:00"
    },
    "bnb_test" : {
        "memory"    : 4000,
        "maxTime"   : "6-00:00:00"
    },
    "bnb_test_permuted" : {
        "memory"    : 4000,
        "maxTime"   : "6-00:00:00"
    }
}
