# Supplementary material for: Integrating genetic variation with deep learning provides context for variants impacting transcription factor binding during embryogenesis
Source: Genome Res. 2025 May;35(5):1138–53. doi: 10.1101/gr.279652.124 (PMC12047541; doi:10.1101/gr.279652.124)
Supplement: Supplement 8 [file Supplemental_Code.zip › Code/Pipelines/5_Sequence_motifs/ProBound.Rmd]

---
title: "ProBound"
output:
   BiocStyle::html_document:
      toc: true
      df_print: paged
      self_contained: true
      code_download: true
      highlight: tango
#bibliography: knn_ml_intro.bib
editor_options: 
  chunk_output_type: inline
---

```{r style, echo=FALSE, results="asis"}
library("knitr")
options(digits = 2, width = 80)
options(bitmapType = 'cairo')
golden_ratio <- (1 + sqrt(5)) / 2
opts_chunk$set(echo = FALSE, tidy = FALSE, include = TRUE, cache = FALSE,
               dev=c('png', 'pdf'), comment = '  ', dpi = 300)

options(stringsAsFactors = FALSE)
knitr::opts_chunk$set(cache=FALSE)
options(digits = 5)         
```

# Setup and data

```{r}
source("../utils/utils.R")
config = load_config()

# load CHT results
cht_full = lapply(ab_tp_list, function(ab_tp) load_cht_results(ab_tp, remove_chr = F)) %>% bind_rows()
cht = cht_full %>% filter(!TEST.SNP.CHROM %in% c("chrX", "chrY", "chrM"))
cht_sign = cht %>% filter(signif_strongAI) 

# genes and promoters
genes = load_genes()
promoters = resize(genes, width = 1000, fix = "start")

# combined motif set (all TFs, peaks + alleles)
fimo = get_full_motif_sets(cht, ab_tp_list)
# only alleles
fimo_alleles  = lapply(ab_tp_list, function(ab_tp) parse_motifs_in_two_alleles(ab_tp, cht)) %>% bind_rows() 

p = list()
```


```{r}
ProBound_CTCF = read.table("/g/furlong/project/68_F1_cisreg_ichip/analysis/ProBound/ProBound_CTCF_REF_sequence_15bp_around_variants.txt", header=TRUE)
ProBound_CTCF$TF = "CTCF"
ProBound_Bin = read.table("/g/furlong/project/68_F1_cisreg_ichip/analysis/ProBound/ProBound_Bin_REF_sequence_15bp_around_variants.txt", header=TRUE)
ProBound_Bin$TF = "Bin"
ProBound_Mef2 = read.table("/g/furlong/project/68_F1_cisreg_ichip/analysis/ProBound/ProBound_Mef2_REF_sequence_15bp_around_variants.txt", header=TRUE)
ProBound_Mef2$TF = "Mef2"
ProBound_Twi = read.table("/g/furlong/project/68_F1_cisreg_ichip/analysis/ProBound/ProBound_Twi_REF_sequence_15bp_around_variants.txt", header=TRUE)
ProBound_Twi$TF = "Twi"

ProBound_results_REF = rbind(ProBound_CTCF, ProBound_Bin, ProBound_Mef2, ProBound_Twi)
colnames(ProBound_results_REF) = c("variant_chr", "variant_pos", "REF", "ALT", "ProBound_bed_REF", "ProBound_seq_REF", "ProBound_score_REF", "TF")
ProBound_results_REF = ProBound_results_REF %>%
        group_by(TF) %>%
        mutate(ProBound_score_scaled_REF = ProBound_score_REF / max(ProBound_score_REF))


ProBound_ALT_CTCF = read.table("/g/furlong/project/68_F1_cisreg_ichip/analysis/ProBound/ProBound_CTCF_ALT_sequence_15bp_around_variants.txt", header=TRUE)
ProBound_ALT_CTCF$TF = "CTCF"
ProBound_ALT_Bin = read.table("/g/furlong/project/68_F1_cisreg_ichip/analysis/ProBound/ProBound_Bin_ALT_sequence_15bp_around_variants.txt", header=TRUE)
ProBound_ALT_Bin$TF = "Bin"
ProBound_ALT_Mef2 = read.table("/g/furlong/project/68_F1_cisreg_ichip/analysis/ProBound/ProBound_Mef2_ALT_sequence_15bp_around_variants.txt", header=TRUE)
ProBound_ALT_Mef2$TF = "Mef2"
ProBound_ALT_Twi = read.table("/g/furlong/project/68_F1_cisreg_ichip/analysis/ProBound/ProBound_Twi_ALT_sequence_15bp_around_variants.txt", header=TRUE)
ProBound_ALT_Twi$TF = "Twi"

ProBound_results_ALT = rbind(ProBound_ALT_CTCF, ProBound_ALT_Bin, ProBound_ALT_Mef2, ProBound_ALT_Twi)
colnames(ProBound_results_ALT) = c("variant_chr", "variant_pos", "REF", "ALT", "ProBound_bed_ALT", "ProBound_seq_ALT", "ProBound_score_ALT", "TF")
ProBound_results_ALT = ProBound_results_ALT %>%
        group_by(TF) %>%
        mutate(ProBound_score_scaled_ALT = ProBound_score_ALT / max(ProBound_score_ALT))


ProBound_results = merge(ProBound_results_REF, ProBound_results_ALT, by = c("variant_chr", "variant_pos", "REF", "ALT", "TF"), all.x=TRUE)
ProBound_results$variant_ID = paste(ProBound_results$variant_chr, ProBound_results$variant_pos, ProBound_results$TF, sep="_")

ProBound_results$ProBound_score_max = pmax(ProBound_results$ProBound_score_ALT, ProBound_results$ProBound_score_REF)
ProBound_results$ProBound_AI = (((ProBound_results$ProBound_score_REF) / (ProBound_results$ProBound_score_REF + ProBound_results$ProBound_score_ALT)))
ProBound_results$FDiff_ProBound_score = (abs(ProBound_results$ProBound_score_ALT - ProBound_results$ProBound_score_REF) / pmin(ProBound_results$ProBound_score_ALT, ProBound_results$ProBound_score_REF)) + 1
ProBound_results$Diff_ProBound_score = abs(ProBound_results$ProBound_score_ALT - ProBound_results$ProBound_score_REF) 
ProBound_results$ProBound_AI_abs = abs(((ProBound_results$ProBound_score_REF) / (ProBound_results$ProBound_score_REF + ProBound_results$ProBound_score_ALT)) - 0.5)
ProBound_results$log2FC_ProBound_score = log2(ProBound_results$ProBound_score_ALT / ProBound_results$ProBound_score_REF)

```


# Distribution of ProBound scores REF

```{r}
ggplot(ProBound_results, aes(x=ProBound_score_scaled_REF)) + 
  geom_density() + 
  facet_wrap(~TF) +
  scale_x_log10() +
  xlab("-log10 ProBound score") +
  ylab("Density") +
  theme_minimal()+ 
  theme(axis.title=element_text(size=12),
        legend.text = element_text(size=12),
        panel.grid.major = element_line(colour = "lightgrey"),
        panel.grid.minor = element_line(colour = "lightgrey"))
```

# ProBound scores on fimo motifs

```{r}
fimo_alleles$variant_ID = paste(fimo_alleles$seqnames, fimo_alleles$variant_start, fimo_alleles$motif_alt_id, sep="_")
ProBound_results$fimo_motif = ifelse(ProBound_results$variant_ID %in% fimo_alleles$variant_ID, TRUE, FALSE)

ggplot(ProBound_results, aes(x=fimo_motif, y=ProBound_score_scaled_REF)) + 
     geom_boxplot() + 
     facet_wrap(~TF) +
     xlab("-log10 ProBound score") +
     ylab("Density") +
     theme_minimal()+ 
     theme(axis.title=element_text(size=12),
           legend.text = element_text(size=12),
           panel.grid.major = element_line(colour = "lightgrey"),
           panel.grid.minor = element_line(colour = "lightgrey"))
```

# ProBound "significantly bound"

```{r}
fimo_5percent_ProBound_scaled_CTCF = quantile(subset(ProBound_results, TF=="CTCF" & fimo_motif==TRUE)$ProBound_score_scaled_REF, 0.05)
fimo_5percent_ProBound_scaled_Bin = quantile(subset(ProBound_results, TF=="Bin" & fimo_motif==TRUE)$ProBound_score_scaled_REF, 0.05)
fimo_5percent_ProBound_scaled_Mef2 = quantile(subset(ProBound_results, TF=="Mef2" & fimo_motif==TRUE)$ProBound_score_scaled_REF, 0.05)
fimo_5percent_ProBound_scaled_Twi = quantile(subset(ProBound_results, TF=="Twi" & fimo_motif==TRUE)$ProBound_score_scaled_REF, 0.05)

ProBound_results = ProBound_results %>%
        group_by(TF) %>%
        mutate(ProBound_fimo_10percent_cutoff = quantile(ProBound_score_scaled_REF[fimo_motif==TRUE], 0.1),
        ProBound_fimo_10percent_signif = ifelse(ProBound_score_scaled_REF >= ProBound_fimo_10percent_cutoff, TRUE, FALSE),
        ProBound_hard_cutoff = ifelse(ProBound_score_scaled_REF >= 0.001, TRUE, FALSE))

table(ProBound_results[, c("TF", "ProBound_fimo_10percent_signif")]) %>% 
  as.data.frame() %>% 
  pivot_wider(names_from = ProBound_fimo_10percent_signif, values_from = Freq) %>% 
  mutate(percent = (`TRUE`)/(`FALSE`+`TRUE`) * 100)

table(ProBound_results[, c("TF", "ProBound_hard_cutoff")]) %>% 
  as.data.frame() %>% 
  pivot_wider(names_from = ProBound_hard_cutoff, values_from = Freq) %>% 
  mutate(percent = (`TRUE`)/(`FALSE`+`TRUE`) * 100)


#5% might be too relaxed!!

```


# ProBound score on AI variants vs non-AI variants (all peak)

```{r}
cht$variant_ID = paste(cht$snp_id, cht$ab, sep="_")
cht_ProBound = merge(cht, ProBound_results, by="variant_ID")
cht_ProBound$signif_strongAI = factor(cht_ProBound$signif_strongAI, levels=c(TRUE, FALSE))
cht_ProBound$ProBound_correct_prediction = ifelse(((cht_ProBound$ProBound_AI > 0.5 & cht_ProBound$AI > 0.5) | (cht_ProBound$ProBound_AI < 0.5 & cht_ProBound$AI < 0.5)), TRUE, FALSE)


ggplot(cht_ProBound, aes(x=signif_strongAI, y=ProBound_score_max, fill=signif_strongAI)) + 
      facet_wrap(~condition) +
      geom_violin(fill = "darkblue", alpha = 0.3) +
      geom_boxplot(width = 0.4, outlier.size = 0.1, fill = "darkblue", alpha = 0.5) +
      scale_y_log10() + 
      stat_compare_means(method = "wilcox") +
      xlab("Significant allelic imbalance") +
      ylab("-log(10) ProBound sscaled core") +
      theme_bw() +
      theme(axis.text.y = element_text(size=12), axis.text.x = element_text(size=12), 
        axis.title.x = element_text(size=16), axis.title.y = element_text(size=16),
        strip.text.x = element_text(size = 14), strip.text.y = element_text(size = 14),
        legend.position="none")
```


# Correlation between experimental AI and ProBound AI


```{r}
cht_ProBound_signif = subset(cht_ProBound, signif_strongAI==TRUE)
cht_ProBound_signif_best = cht_ProBound_signif %>%
    group_by(condition, peak_id) %>%
    mutate(rank_padj = dense_rank(padjust)) %>%
    filter(rank_padj == 1)
  
cht_ProBound_ProBoundAI_best = cht_ProBound_signif %>%
    group_by(condition, peak_id) %>%
    mutate(rank_padj = dense_rank(rev(ProBound_AI_abs))) %>%
    filter(rank_padj == 1)

cht_ProBound_ProBoundFDiffbest = cht_ProBound_signif %>%
    group_by(condition, peak_id) %>%
    mutate(rank_padj = dense_rank(rev(FDiff_ProBound_score))) %>%
    filter(rank_padj == 1)


ggplot(cht_ProBound_ProBoundAI_best, aes(x=AI, y=ProBound_AI)) + 
  geom_point() + 
  facet_wrap(~condition) +
  geom_smooth(method = "lm") 


cht_ProBound_signif_best_filt = subset(cht_ProBound_ProBoundAI_best, ProBound_AI > 0.6 | ProBound_AI < 0.4)
ggplot(cht_ProBound_signif_best_filt, aes(x=AI, y=ProBound_AI)) + 
  geom_point() + 
  facet_wrap(~condition) +
  geom_smooth(method = "lm")
```


# Reproducing Fig. 2B

```{r}

for(cond in ab_tp_list) {

  p[[cond]] = ggplot(subset(cht_ProBound_signif, condition == cond), aes(x=ProBound_score_max, y=abs(FDiff_ProBound_score), colour=ProBound_correct_prediction)) +
  facet_wrap(~condition, ncol = 3) + 
  geom_point() +
  scale_x_log10() +
  ggtitle(cond) +
  theme_bw() +
  scale_color_manual(values = c("orange", "grey40")) +
  xlab("ProBound max score") +
  ylab("Difference ProBound Score") +
  theme(axis.text.y = element_text(size=12), axis.text.x = element_text(size=12), 
        axis.title.x = element_text(size=16), axis.title.y = element_text(size=16),
        strip.text.x = element_text(size = 14), strip.text.y = element_text(size = 14),
        legend.position = "none")
}

ggarrange(p[[ab_tp_list[1]]], p[[ab_tp_list[2]]], p[[ab_tp_list[3]]], p[[ab_tp_list[4]]], p[[ab_tp_list[5]]], p[[ab_tp_list[6]]], ncol = 3, nrow=2)

```


# Reproducing Fig. 2C


```{r}

cht_ProBound_signif_correct_predictions = cht_ProBound_signif_best %>%
  filter(!is.na(ProBound_score_max) ) %>%
  group_by(condition) %>%
  summarize(ProBound_score_max_scaled = ProBound_score_max / max(ProBound_score_max),
            ProBound_score_max_bins = cut(ProBound_score_max_scaled, quantile(ProBound_score_max_scaled, seq(0, 1, 0.05)), include.lowest = TRUE),
            ProBound_correct_prediction = ProBound_correct_prediction,
            ProBound_score_max_scaled = ProBound_score_max_scaled) %>%
  group_by(condition, ProBound_score_max_bins) %>%
  reframe(correct_ratio = sum(ProBound_correct_prediction) / length(ProBound_correct_prediction),
          bin_average = mean(ProBound_score_max_scaled)) %>%
  unique()


for(cond in ab_tp_list) {

  p[[cond]] = ggplot(subset(cht_ProBound_signif_correct_predictions, condition == cond), aes(x=bin_average, y=correct_ratio)) + 
  facet_wrap(~condition, ncol = 3) + 
  geom_point() + 
  geom_line() + 
  ylim(0.4, 0.67) +
  scale_x_log10() +
  facet_wrap(~condition) +
  ggtitle(cond) 
}

ggarrange(p[[ab_tp_list[1]]], p[[ab_tp_list[2]]], p[[ab_tp_list[3]]], p[[ab_tp_list[4]]], p[[ab_tp_list[5]]], p[[ab_tp_list[6]]], ncol = 3, nrow=2)

```


# Reproducing Fig. 2D (Fold-Difference on x-axis)


```{r}

cht_ProBound_signif_correct_predictions = cht_ProBound_signif_best %>%
  filter(!is.na(FDiff_ProBound_score) ) %>%
  group_by(condition) %>%
  summarize(ProBound_FDiff_bins = cut(FDiff_ProBound_score, quantile(FDiff_ProBound_score, seq(0, 1, 0.05)), include.lowest = TRUE),
            ProBound_correct_prediction = ProBound_correct_prediction,
            FDiff_ProBound_score = FDiff_ProBound_score) %>%
  group_by(condition, ProBound_FDiff_bins) %>%
  reframe(correct_ratio = sum(ProBound_correct_prediction) / length(ProBound_correct_prediction),
          bin_average = mean(FDiff_ProBound_score)) %>%
  unique()


for(cond in ab_tp_list) {

  p[[cond]] = ggplot(subset(cht_ProBound_signif_correct_predictions, condition == cond), aes(x=bin_average, y=correct_ratio)) + 
  facet_wrap(~condition, ncol = 3) + 
  geom_point() + 
  geom_line() + 
  scale_x_log10() +
  ylim(0.4, 0.63) +
  facet_wrap(~condition) +
  ggtitle(cond) 
  
}
ggarrange(p[[ab_tp_list[1]]], p[[ab_tp_list[2]]], p[[ab_tp_list[3]]], p[[ab_tp_list[4]]], p[[ab_tp_list[5]]], p[[ab_tp_list[6]]], ncol = 3, nrow=2)
```


# Reproducing Fig. 2D (Difference on x-axis)

```{r}

cht_ProBound_signif_correct_predictions = cht_ProBound_signif_best %>%
  filter(!is.na(Diff_ProBound_score) ) %>%
  group_by(condition) %>%
  summarize(Diff_ProBound_score_scaled = Diff_ProBound_score / max(Diff_ProBound_score),
            ProBound_Diff_bins = cut(Diff_ProBound_score_scaled, quantile(Diff_ProBound_score_scaled, seq(0, 1, 0.05)), include.lowest = TRUE),
            ProBound_correct_prediction = ProBound_correct_prediction,
            Diff_ProBound_score_scaled = Diff_ProBound_score_scaled) %>%
  group_by(condition, ProBound_Diff_bins) %>%
  reframe(correct_ratio = sum(ProBound_correct_prediction) / length(ProBound_correct_prediction),
          bin_average = mean(Diff_ProBound_score_scaled)) %>%
  unique()


for(cond in ab_tp_list) {

  p[[cond]] = ggplot(subset(cht_ProBound_signif_correct_predictions, condition == cond), aes(x=bin_average, y=correct_ratio)) + 
  facet_wrap(~condition, ncol = 3) + 
  geom_point() + 
  geom_line() + 
  scale_x_log10() +
  ylim(0.37, 0.69) +
  facet_wrap(~condition) +
  ggtitle(cond) 
  
}
ggarrange(p[[ab_tp_list[1]]], p[[ab_tp_list[2]]], p[[ab_tp_list[3]]], p[[ab_tp_list[4]]], p[[ab_tp_list[5]]], p[[ab_tp_list[6]]], ncol = 3, nrow=2)

```


# Reproducing Fig. 2D (ProBound AI on x-axis)

```{r}

cht_ProBound_signif_correct_predictions = cht_ProBound_signif_best %>%
  filter(!is.na(ProBound_AI_abs) ) %>%
  group_by(condition) %>%
  summarize(ProBound_FDiff_bins = cut(ProBound_AI_abs, quantile(ProBound_AI_abs, seq(0, 0.5, 0.05)), include.lowest = TRUE),
            ProBound_correct_prediction = ProBound_correct_prediction,
            ProBound_AI_abs = ProBound_AI_abs) %>%
  group_by(condition, ProBound_FDiff_bins) %>%
  reframe(correct_ratio = sum(ProBound_correct_prediction) / length(ProBound_correct_prediction),
          bin_average = mean(ProBound_AI_abs)) %>%
  unique()


for(cond in ab_tp_list) {

  p[[cond]] = ggplot(subset(cht_ProBound_signif_correct_predictions, condition == cond), aes(x=bin_average, y=correct_ratio)) + 
  facet_wrap(~condition, ncol = 3) + 
  geom_point() + 
  geom_line() + 
  facet_wrap(~condition) +
  ylim(0.4, 0.65) +
  ggtitle(cond) 
  
}
ggarrange(p[[ab_tp_list[1]]], p[[ab_tp_list[2]]], p[[ab_tp_list[3]]], p[[ab_tp_list[4]]], p[[ab_tp_list[5]]], p[[ab_tp_list[6]]], ncol = 3, nrow=2)

```


# Reproducing Fig. 2D (ProBound log2FC on x-axis)


```{r}

cht_ProBound_signif_correct_predictions = cht_ProBound_signif_best %>%
  filter(!is.na(log2FC_ProBound_score) ) %>%
  group_by(condition) %>%
  summarize(ProBound_FDiff_bins = cut(abs(log2FC_ProBound_score), quantile(abs(log2FC_ProBound_score), seq(0, 0.5, 0.05)), include.lowest = TRUE),
            ProBound_correct_prediction = ProBound_correct_prediction,
            log2FC_ProBound_score = abs(log2FC_ProBound_score)) %>%
  group_by(condition, ProBound_FDiff_bins) %>%
  reframe(correct_ratio = sum(ProBound_correct_prediction) / length(ProBound_correct_prediction),
          bin_average = mean(abs(log2FC_ProBound_score))) %>%
  unique()


for(cond in ab_tp_list) {

  p[[cond]] = ggplot(subset(cht_ProBound_signif_correct_predictions, condition == cond), aes(x=bin_average, y=correct_ratio)) + 
  facet_wrap(~condition, ncol = 3) + 
  geom_point() + 
  geom_line() + 
  facet_wrap(~condition) +
  ylim(0.4, 0.65) +
  ggtitle(cond) 
  
}
ggarrange(p[[ab_tp_list[1]]], p[[ab_tp_list[2]]], p[[ab_tp_list[3]]], p[[ab_tp_list[4]]], p[[ab_tp_list[5]]], p[[ab_tp_list[6]]], ncol = 3, nrow=2)
```
