# Supplementary material for: Integrating genetic variation with deep learning provides context for variants impacting transcription factor binding during embryogenesis
Source: Genome Res. 2025 May;35(5):1138–53. doi: 10.1101/gr.279652.124 (PMC12047541; doi:10.1101/gr.279652.124)
Supplement: Supplement 8 [file Supplemental_Code.zip › Code/Pipelines/6.0_ReMap_bigwig/annotation/metatable_inputs.txt]

remap2022_GSE101365.Input.AGO2.Kc167:FBgn0087035_SRR5832220
remap2022_GSE101365.Input.AGO2.Kc167:FBgn0087035_SRR5832221
remap2022_GSE101365.Input.AGO2.Kc167_dslaminb:FBgn0087035_SRR5832222
remap2022_GSE101365.Input.AGO2.Kc167_dslaminb:FBgn0087035_SRR5832223
remap2022_GSE101554.Input.E-z.S2-DRSC_SC-dN-20:FBgn0000629_SRR5834731
remap2022_GSE101554.Input.E-z.S2-DRSC_SC-dN-20:FBgn0000629_SRR5834732
remap2022_GSE101554.Input.E-z.S2-DRSC_abd-A-HA_SC-dN-20:FBgn0000629_SRR5834734
remap2022_GSE101554.Input.E-z.S2-DRSC_abd-A-HA_SC-dN-20:FBgn0000629_SRR5834735
remap2022_GSE101554.Input.M1BP.S2-DRSC:FBgn0037621_SRR5834731
remap2022_GSE101554.Input.M1BP.S2-DRSC:FBgn0037621_SRR5834732
remap2022_GSE101554.Input.M1BP.S2-DRSC_abd-A-HA:FBgn0037621_SRR5834734
remap2022_GSE101554.Input.M1BP.S2-DRSC_abd-A-HA:FBgn0037621_SRR5834735
remap2022_GSE101554.Input.Sce.S2-DRSC:FBgn0003330_SRR5834731
remap2022_GSE101554.Input.Sce.S2-DRSC:FBgn0003330_SRR5834732
remap2022_GSE101554.Input.Sce.S2-DRSC_abd-A-HA:FBgn0003330_SRR5834734
remap2022_GSE101554.Input.Sce.S2-DRSC_abd-A-HA:FBgn0003330_SRR5834735
remap2022_GSE101554.Input.Trl.S2-DRSC:FBgn0013263_SRR5834731
remap2022_GSE101554.Input.Trl.S2-DRSC:FBgn0013263_SRR5834732
remap2022_GSE101554.Input.Trl.S2-DRSC_abd-A-HA:FBgn0013263_SRR5834733
remap2022_GSE101554.Input.abd-A.S2-DRSC:FBgn0000014_SRR5834733
remap2022_GSE102043.Input.Dp.pharate_flight-muscle:FBgn0011763_SRR5883310
remap2022_GSE102043.Input.Dp.pharate_flight-muscle:FBgn0011763_SRR5883311
remap2022_GSE102043.Input.Rbf.pharate_flight-muscle:FBgn0015799_SRR5883310
remap2022_GSE102043.Input.Rbf.pharate_flight-muscle:FBgn0015799_SRR5883311
remap2022_GSE102339.Input.E-z.third-instar_Spps-KO_imaginal-discs-and-brains:FBgn0000629_SRR5907459
remap2022_GSE102339.Input.E-z.third-instar_Spps-KO_imaginal-discs-and-brains:FBgn0000629_SRR5907460
remap2022_GSE102339.Input.E-z.third-instar_imaginal-discs-and-brains:FBgn0000629_SRR5907443
remap2022_GSE102339.Input.E-z.third-instar_imaginal-discs-and-brains:FBgn0000629_SRR5907444
remap2022_GSE102339.Input.Pc.third-instar_imaginal-discs-and-brains_SC-25762:FBgn0003042_SRR5907443
remap2022_GSE102339.Input.Pc.third-instar_imaginal-discs-and-brains_SC-25762:FBgn0003042_SRR5907444
remap2022_GSE102339.Input.Psc.third-instar_Spps-KO_imaginal-discs-and-brains:FBgn0005624_SRR5907459
remap2022_GSE102339.Input.Psc.third-instar_Spps-KO_imaginal-discs-and-brains:FBgn0005624_SRR5907460
remap2022_GSE102339.Input.Psc.third-instar_imaginal-discs-and-brains:FBgn0005624_SRR5907443
remap2022_GSE102339.Input.Psc.third-instar_imaginal-discs-and-brains:FBgn0005624_SRR5907444
remap2022_GSE102339.Input.Spps.third-instar_imaginal-discs-and-brains:FBgn0039169_SRR5907443
remap2022_GSE102339.Input.Spps.third-instar_imaginal-discs-and-brains:FBgn0039169_SRR5907444
remap2022_GSE102339.Input.ph.third-instar_Pho-KO_imaginal-discs-and-brains:FBgn0004861-FBgn0004860_SRR5907467
remap2022_GSE102339.Input.ph.third-instar_Pho-KO_imaginal-discs-and-brains:FBgn0004861-FBgn0004860_SRR5907468
remap2022_GSE102339.Input.ph.third-instar_Spps-KO_imaginal-discs-and-brains:FBgn0004861-FBgn0004860_SRR5907459
remap2022_GSE102339.Input.ph.third-instar_Spps-KO_imaginal-discs-and-brains:FBgn0004861-FBgn0004860_SRR5907460
remap2022_GSE102339.Input.ph.third-instar_imaginal-discs-and-brains:FBgn0004861-FBgn0004860_SRR5907443
remap2022_GSE102339.Input.ph.third-instar_imaginal-discs-and-brains:FBgn0004861-FBgn0004860_SRR5907444
remap2022_GSE102339.Input.pho.third-instar_Spps-KO_imaginal-discs-and-brains:FBgn0002521_SRR5907459
remap2022_GSE102339.Input.pho.third-instar_Spps-KO_imaginal-discs-and-brains:FBgn0002521_SRR5907460
remap2022_GSE102339.Input.pho.third-instar_imaginal-discs-and-brains:FBgn0002521_SRR5907443
remap2022_GSE102339.Input.pho.third-instar_imaginal-discs-and-brains:FBgn0002521_SRR5907444
remap2022_GSE102550.Input.grh.embryo_13h-16h:FBgn0259211_SRR5928310
remap2022_GSE103601.Input.Clamp.Kc167:FBgn0032979_SRR6014247
remap2022_GSE103601.Input.Clamp.Kc167:FBgn0032979_SRR6014248
remap2022_GSE103601.Input.Clamp.Kc167:FBgn0032979_SRR6014249
remap2022_GSE103601.Input.Clamp.Kc167_abcam:FBgn0032979_SRR6014258
remap2022_GSE103601.Input.Clamp.Kc167_abcam:FBgn0032979_SRR6014259
remap2022_GSE103601.Input.Cp190.Kc167:FBgn0000283_SRR6014256
remap2022_GSE103601.Input.mod-mdg4.Kc167:FBgn0002781_SRR6014248
remap2022_GSE103601.Input.mod-mdg4.Kc167:FBgn0002781_SRR6014257
remap2022_GSE103601.Input.su-Hw.Kc167:FBgn0003567_SRR6014247
remap2022_GSE103601.Input.su-Hw.Kc167:FBgn0003567_SRR6014248
remap2022_GSE103601.Input.su-Hw.Kc167:FBgn0003567_SRR6014249
remap2022_GSE103695.Input.bcd.embryo_stage-3-5:FBgn0000166_SRR6025850
remap2022_GSE104059.Input.Br140.Schneider-2:FBgn0033155_SRR6278161
remap2022_GSE104059.Input.Br140.embryo_12h-24h:FBgn0033155_SRR6278151
remap2022_GSE104059.Input.Br140.embryo_12h-24h:FBgn0033155_SRR6278153
remap2022_GSE104059.Input.fs-1-h.Schneider-2:FBgn0004656_SRR6278163
remap2022_GSE104059.Input.fs-1-h.Schneider-2:FBgn0004656_SRR6278165
remap2022_GSE104059.Input.fs-1-h.embryo_12h-24h:FBgn0004656_SRR6278155
remap2022_GSE104059.Input.fs-1-h.embryo_12h-24h:FBgn0004656_SRR6278157
remap2022_GSE104059.Input.fs-1-h.embryo_12h-24h:FBgn0004656_SRR6278159
remap2022_GSE104839.Input.cic.embryo_2h-4h_gd7:FBgn0262582_SRR6159398
remap2022_GSE104839.Input.cic.embryo_2h-4h_gd7:FBgn0262582_SRR6159399
remap2022_GSE104839.Input.cic.embryo_2h-4h_toll10b:FBgn0262582_SRR6159394
remap2022_GSE104839.Input.cic.embryo_2h-4h_toll10b:FBgn0262582_SRR6159395
remap2022_GSE104839.Input.dl.embryo_2h-4h_toll10b:FBgn0260632_SRR6159394
remap2022_GSE104839.Input.dl.embryo_2h-4h_toll10b:FBgn0260632_SRR6159395
remap2022_GSE107059.Input.Clamp.Schneider-2_GFP:FBgn0032979_SRR6303486
remap2022_GSE107059.Input.Clamp.Schneider-2_GFP:FBgn0032979_SRR6303490
remap2022_GSE107059.Input.Clamp.Schneider-2_GFP:FBgn0032979_SRR6303498
remap2022_GSE107059.Input.Clamp.Schneider-2_Trl:FBgn0032979_SRR6303502
remap2022_GSE107059.Input.Clamp.Schneider-2_Trl:FBgn0032979_SRR6303506
remap2022_GSE107059.Input.Trl.Schneider-2_Clamp:FBgn0013263_SRR6303518
remap2022_GSE107059.Input.Trl.Schneider-2_Clamp:FBgn0013263_SRR6303522
remap2022_GSE107059.Input.Trl.Schneider-2_Clamp:FBgn0013263_SRR6303526
remap2022_GSE107059.Input.Trl.Schneider-2_GFP:FBgn0013263_SRR6303486
remap2022_GSE107059.Input.Trl.Schneider-2_GFP:FBgn0013263_SRR6303490
remap2022_GSE107059.Input.Trl.Schneider-2_GFP:FBgn0013263_SRR6303494
remap2022_GSE107059.Input.Trl.Schneider-2_Trl:FBgn0013263_SRR6303502
remap2022_GSE107059.Input.Trl.Schneider-2_Trl:FBgn0013263_SRR6303506
remap2022_GSE107059.Input.msl-3.Schneider-2_GFP:FBgn0002775_SRR6303486
remap2022_GSE107059.Input.msl-3.Schneider-2_GFP:FBgn0002775_SRR6303490
remap2022_GSE107059.Input.msl-3.Schneider-2_GFP:FBgn0002775_SRR6303494
remap2022_GSE107059.Input.msl-3.Schneider-2_GFP:FBgn0002775_SRR6303498
remap2022_GSE107059.Input.msl-3.Schneider-2_Trl:FBgn0002775_SRR6303502
remap2022_GSE107059.Input.msl-3.Schneider-2_Trl:FBgn0002775_SRR6303506
remap2022_GSE107059.Input.msl-3.Schneider-2_Trl:FBgn0002775_SRR6303510
remap2022_GSE109898.Input.mle.third-instar_white-eyed_male:FBgn0002774_SRR6655559r1-SRR6655559r2
remap2022_GSE109898.Input.msl-2.third-instar_white-eyed_female:FBgn0005616_SRR6655532r1-SRR6655532r2
remap2022_GSE109898.Input.msl-2.third-instar_white-eyed_female:FBgn0005616_SRR6655533r1-SRR6655533r2
remap2022_GSE109898.Input.msl-2.third-instar_white-eyed_female:FBgn0005616_SRR6655534r1-SRR6655534r2
remap2022_GSE109898.Input.msl-2.third-instar_white-eyed_male:FBgn0005616_SRR6655564r1-SRR6655564r2
remap2022_GSE109898.Input.msl-2.third-instar_white-eyed_male:FBgn0005616_SRR6655565r1-SRR6655565r2
remap2022_GSE109898.Input.msl-2.third-instar_white-eyed_male:FBgn0005616_SRR6655566r1-SRR6655566r2
remap2022_GSE109898.Input.msl-2.third-instar_white-eyed_male:FBgn0005616_SRR6655567r1-SRR6655567r2
remap2022_GSE110331.Input.Lsd-1.adult_ovary:FBgn0039114_SRR6686976
remap2022_GSE110331.Input.Lsd-1.adult_ovary:FBgn0039114_SRR6686977
remap2022_GSE110331.Input.Lsd-1.adult_ovary:FBgn0039114_SRR6686978
remap2022_GSE110687.Input.ato.third-instar_Brain:FBgn0010433_SRR6750404
remap2022_GSE110687.Input.ato.third-instar_Brain:FBgn0010433_SRR6750405
remap2022_GSE110687.Input.ato.third-instar_Brain:FBgn0010433_SRR6750406
remap2022_GSE110687.Input.ato.third-instar_Brain:FBgn0010433_SRR6750407
remap2022_GSE110687.Input.ato.third-instar_Brain:FBgn0010433_SRR6750408
remap2022_GSE110687.Input.ato.third-instar_Brain:FBgn0010433_SRR6750409
remap2022_GSE110687.Input.ato.third-instar_Brain:FBgn0010433_SRR6750410
remap2022_GSE110687.Input.ato.third-instar_Brain:FBgn0010433_SRR6750411
remap2022_GSE112868.Input.ey.third-instar_eye-antennal-disc:FBgn0005558_SRR6967848
remap2022_GSE112868.Input.ey.third-instar_eye-antennal-disc:FBgn0005558_SRR6967849
remap2022_GSE113470.Input.Ssrp.Schneider-2_SSRP1dsRNA_a_homemade:FBgn0010278_SRR7050467
remap2022_GSE113470.Input.Ssrp.Schneider-2_SSRP1dsRNA_a_homemade:FBgn0010278_SRR7050468
remap2022_GSE113470.Input.Ssrp.Schneider-2_SSRP1dsRNA_a_homemade:FBgn0010278_SRR7050469
remap2022_GSE113470.Input.Ssrp.Schneider-2_SSRP1dsRNA_a_homemade:FBgn0010278_SRR7050470
remap2022_GSE113470.Input.Ssrp.Schneider-2_SSRP1dsRNA_a_homemade:FBgn0010278_SRR7050471
remap2022_GSE113470.Input.Ssrp.Schneider-2_SSRP1dsRNA_a_homemade:FBgn0010278_SRR7050472
remap2022_GSE113470.Input.Ssrp.Schneider-2_SSRP1dsRNA_a_homemade:FBgn0010278_SRR7050473
remap2022_GSE113470.Input.Ssrp.Schneider-2_SSRP1dsRNA_a_homemade:FBgn0010278_SRR7050474
remap2022_GSE113470.Input.Ssrp.Schneider-2_SSRP1dsRNA_b_homemade:FBgn0010278_SRR7050475
remap2022_GSE113470.Input.Ssrp.Schneider-2_SSRP1dsRNA_b_homemade:FBgn0010278_SRR7050476
remap2022_GSE113470.Input.Ssrp.Schneider-2_SSRP1dsRNA_b_homemade:FBgn0010278_SRR7050477
remap2022_GSE113470.Input.Ssrp.Schneider-2_SSRP1dsRNA_b_homemade:FBgn0010278_SRR7050478
remap2022_GSE113470.Input.Ssrp.Schneider-2_SSRP1dsRNA_b_homemade:FBgn0010278_SRR7050479
remap2022_GSE113470.Input.Ssrp.Schneider-2_SSRP1dsRNA_b_homemade:FBgn0010278_SRR7050480
remap2022_GSE113470.Input.Ssrp.Schneider-2_SSRP1dsRNA_b_homemade:FBgn0010278_SRR7050481
remap2022_GSE113470.Input.Ssrp.Schneider-2_SSRP1dsRNA_b_homemade:FBgn0010278_SRR7050482
remap2022_GSE113470.Input.Ssrp.Schneider-2_eGFPdsRNA_homemade:FBgn0010278_SRR7050459
remap2022_GSE113470.Input.Ssrp.Schneider-2_eGFPdsRNA_homemade:FBgn0010278_SRR7050460
remap2022_GSE113470.Input.Ssrp.Schneider-2_eGFPdsRNA_homemade:FBgn0010278_SRR7050461
remap2022_GSE113470.Input.Ssrp.Schneider-2_eGFPdsRNA_homemade:FBgn0010278_SRR7050462
remap2022_GSE113470.Input.Ssrp.Schneider-2_eGFPdsRNA_homemade:FBgn0010278_SRR7050463
remap2022_GSE113470.Input.Ssrp.Schneider-2_eGFPdsRNA_homemade:FBgn0010278_SRR7050464
remap2022_GSE113470.Input.Ssrp.Schneider-2_eGFPdsRNA_homemade:FBgn0010278_SRR7050465
remap2022_GSE113470.Input.Ssrp.Schneider-2_eGFPdsRNA_homemade:FBgn0010278_SRR7050466
remap2022_GSE113470.Input.dre4.Schneider-2_SSRP1dsRNA_a_homemade:FBgn0002183_SRR7050491
remap2022_GSE113470.Input.dre4.Schneider-2_SSRP1dsRNA_a_homemade:FBgn0002183_SRR7050492
remap2022_GSE113470.Input.dre4.Schneider-2_SSRP1dsRNA_a_homemade:FBgn0002183_SRR7050493
remap2022_GSE113470.Input.dre4.Schneider-2_SSRP1dsRNA_a_homemade:FBgn0002183_SRR7050494
remap2022_GSE113470.Input.dre4.Schneider-2_SSRP1dsRNA_a_homemade:FBgn0002183_SRR7050495
remap2022_GSE113470.Input.dre4.Schneider-2_SSRP1dsRNA_a_homemade:FBgn0002183_SRR7050496
remap2022_GSE113470.Input.dre4.Schneider-2_SSRP1dsRNA_a_homemade:FBgn0002183_SRR7050497
remap2022_GSE113470.Input.dre4.Schneider-2_SSRP1dsRNA_a_homemade:FBgn0002183_SRR7050498
remap2022_GSE113470.Input.dre4.Schneider-2_SSRP1dsRNA_b_homemade:FBgn0002183_SRR7050499
remap2022_GSE113470.Input.dre4.Schneider-2_SSRP1dsRNA_b_homemade:FBgn0002183_SRR7050500
remap2022_GSE113470.Input.dre4.Schneider-2_SSRP1dsRNA_b_homemade:FBgn0002183_SRR7050501
remap2022_GSE113470.Input.dre4.Schneider-2_SSRP1dsRNA_b_homemade:FBgn0002183_SRR7050502
remap2022_GSE113470.Input.dre4.Schneider-2_SSRP1dsRNA_b_homemade:FBgn0002183_SRR7050503
remap2022_GSE113470.Input.dre4.Schneider-2_SSRP1dsRNA_b_homemade:FBgn0002183_SRR7050504
remap2022_GSE113470.Input.dre4.Schneider-2_SSRP1dsRNA_b_homemade:FBgn0002183_SRR7050505
remap2022_GSE113470.Input.dre4.Schneider-2_SSRP1dsRNA_b_homemade:FBgn0002183_SRR7050506
remap2022_GSE113470.Input.dre4.Schneider-2_eGFPdsRNA_homemade:FBgn0002183_SRR7050483
remap2022_GSE113470.Input.dre4.Schneider-2_eGFPdsRNA_homemade:FBgn0002183_SRR7050484
remap2022_GSE113470.Input.dre4.Schneider-2_eGFPdsRNA_homemade:FBgn0002183_SRR7050485
remap2022_GSE113470.Input.dre4.Schneider-2_eGFPdsRNA_homemade:FBgn0002183_SRR7050486
remap2022_GSE113470.Input.dre4.Schneider-2_eGFPdsRNA_homemade:FBgn0002183_SRR7050487
remap2022_GSE113470.Input.dre4.Schneider-2_eGFPdsRNA_homemade:FBgn0002183_SRR7050488
remap2022_GSE113470.Input.dre4.Schneider-2_eGFPdsRNA_homemade:FBgn0002183_SRR7050489
remap2022_GSE113470.Input.dre4.Schneider-2_eGFPdsRNA_homemade:FBgn0002183_SRR7050490
remap2022_GSE114092.Input.aop.embryo_stage-11_pnt-Delta88:FBgn0000097_SRR7126158
remap2022_GSE114092.Input.aop.embryo_stage-11_w1118:FBgn0000097_SRR7126156
remap2022_GSE114092.Input.gro.embryo_stage-11_pnt-Delta88:FBgn0001139_SRR7126162
remap2022_GSE114092.Input.gro.embryo_stage-11_w1118:FBgn0001139_SRR7126160
remap2022_GSE114832.Input.pho.embryo_14h-16h:FBgn0002521_SRR7208346r1-SRR7208346r2
remap2022_GSE114832.Input.pho.embryo_2h-4h:FBgn0002521_SRR7208343r1-SRR7208343r2
remap2022_GSE116362.Input.Mrtf.adult_ovary_MAL:FBgn0052296_SRR7444500
remap2022_GSE116362.Input.Mrtf.adult_ovary_dMAL:FBgn0052296_SRR7444495
remap2022_GSE116882.Input.Cdk9.Kc167:FBgn0019949_SRR7506472
remap2022_GSE116882.Input.Cdk9.Kc167:FBgn0019949_SRR7506473
remap2022_GSE116882.Input.Cdk9.Kc167_siAGO2:FBgn0019949_SRR7506474
remap2022_GSE116882.Input.Cdk9.Kc167_siAGO2:FBgn0019949_SRR7506475
remap2022_GSE116887.Input.AGO2.Kc167:FBgn0087035_SRR7506520
remap2022_GSE116887.Input.AGO2.Kc167:FBgn0087035_SRR7506521
remap2022_GSE116887.Input.AGO2.Kc167_triptolide:FBgn0087035_SRR7506522
remap2022_GSE116887.Input.AGO2.Kc167_triptolide:FBgn0087035_SRR7506523
remap2022_GSE118291.Input.Hmr.Schneider-2_induced:FBgn0001206_SRR7659067
remap2022_GSE118291.Input.Hmr.Schneider-2_induced:FBgn0001206_SRR7659070
remap2022_GSE118291.Input.Hmr.Schneider-2_uninduced:FBgn0001206_SRR7659069
remap2022_GSE118699.Input.Clamp.Kc167:FBgn0032979_SRR7706251
remap2022_GSE118699.Input.Clamp.Kc167:FBgn0032979_SRR7706252
remap2022_GSE118699.Input.Clamp.Kc167_dsCP190:FBgn0032979_SRR7706253
remap2022_GSE118699.Input.Clamp.Kc167_dsCP190:FBgn0032979_SRR7706254
remap2022_GSE118699.Input.Cp190.Kc167:FBgn0000283_SRR7706251
remap2022_GSE118699.Input.Cp190.Kc167:FBgn0000283_SRR7706252
remap2022_GSE118699.Input.Cp190.Kc167_dsCP190:FBgn0000283_SRR7706253
remap2022_GSE118699.Input.Cp190.Kc167_dsCP190:FBgn0000283_SRR7706254
remap2022_GSE119708.Input.Clamp.Schneider-2_Clamp1_RNAi1:FBgn0032979_SRR7813077
remap2022_GSE119708.Input.Clamp.Schneider-2_Clamp1_RNAi3:FBgn0032979_SRR7813078
remap2022_GSE119708.Input.Clamp.Schneider-2_Clamp2_RNAi2:FBgn0032979_SRR7813079
remap2022_GSE119708.Input.Clamp.Schneider-2_Clamp2_RNAi3:FBgn0032979_SRR7813080
remap2022_GSE119708.Input.Clamp.Schneider-2_Trl_RNAi1:FBgn0032979_SRR7813084
remap2022_GSE119708.Input.Clamp.Schneider-2_Trl_RNAi2:FBgn0032979_SRR7813085
remap2022_GSE119708.Input.Clamp.Schneider-2_Trl_RNAi3:FBgn0032979_SRR7813086
remap2022_GSE119708.Input.Clamp.Schneider-2_gst_RNAi1:FBgn0032979_SRR7813081
remap2022_GSE119708.Input.Clamp.Schneider-2_gst_RNAi2:FBgn0032979_SRR7813082
remap2022_GSE119708.Input.Clamp.Schneider-2_gst_RNAi3:FBgn0032979_SRR7813083
remap2022_GSE119708.Input.msl-2.Schneider-2_Clamp1_RNAi1:FBgn0005616_SRR7813077
remap2022_GSE119708.Input.msl-2.Schneider-2_Clamp1_RNAi3:FBgn0005616_SRR7813078
remap2022_GSE119708.Input.msl-2.Schneider-2_Clamp2_RNAi2:FBgn0005616_SRR7813079
remap2022_GSE119708.Input.msl-2.Schneider-2_Clamp2_RNAi3:FBgn0005616_SRR7813080
remap2022_GSE119708.Input.msl-2.Schneider-2_Trl_RNAi1:FBgn0005616_SRR7813084
remap2022_GSE119708.Input.msl-2.Schneider-2_Trl_RNAi2:FBgn0005616_SRR7813085
remap2022_GSE119708.Input.msl-2.Schneider-2_Trl_RNAi3:FBgn0005616_SRR7813086
remap2022_GSE119708.Input.msl-2.Schneider-2_gst_RNAi1:FBgn0005616_SRR7813081
remap2022_GSE119708.Input.msl-2.Schneider-2_gst_RNAi2:FBgn0005616_SRR7813082
remap2022_GSE119708.Input.msl-2.Schneider-2_gst_RNAi3:FBgn0005616_SRR7813083
remap2022_GSE119777.Input.AGO2.adult_head_FLAG:FBgn0087035_SRR7817583
remap2022_GSE119777.Input.AGO2.adult_head_FLAG:FBgn0087035_SRR7817584
remap2022_GSE119777.Input.Su-var-205.adult_head_AGO2-mut:FBgn0003607_SRR7817576
remap2022_GSE119777.Input.Su-var-205.adult_head_AGO2-mut:FBgn0003607_SRR7817577
remap2022_GSE119777.Input.Su-var-205.adult_head_Top3b26:FBgn0003607_SRR7817578
remap2022_GSE119777.Input.Su-var-205.adult_head_Top3b26:FBgn0003607_SRR7817579
remap2022_GSE119777.Input.Su-var-205.adult_head_Top3b26:FBgn0003607_SRR7817580
remap2022_GSE119777.Input.Su-var-205.adult_head_Top3b26_AGO2-mut:FBgn0003607_SRR7817581
remap2022_GSE119777.Input.Su-var-205.adult_head_Top3b26_AGO2-mut:FBgn0003607_SRR7817582
remap2022_GSE119777.Input.Su-var-205.adult_head_Top3bWT_complementation:FBgn0003607_SRR7817592
remap2022_GSE119777.Input.Su-var-205.adult_head_Top3bY332F_complementation:FBgn0003607_SRR7817593
remap2022_GSE119777.Input.Su-var-205.adult_head_Top3bdRGG_complementation:FBgn0003607_SRR7817594
remap2022_GSE119777.Input.Su-var-205.adult_head_w1118:FBgn0003607_SRR7817573
remap2022_GSE119777.Input.Su-var-205.adult_head_w1118:FBgn0003607_SRR7817574
remap2022_GSE119777.Input.Su-var-205.adult_head_w1118:FBgn0003607_SRR7817575
remap2022_GSE119777.Input.Su-var-205.adult_head_w1118_complementation:FBgn0003607_SRR7817590
remap2022_GSE120880.Input.mago.S2R-plus:FBgn0002736_SRR7968385
remap2022_GSE120880.Input.mago.S2R-plus_mago-KO:FBgn0002736_SRR7968386
remap2022_GSE121102.Input.foxo.adult_whole-fly_young:FBgn0038197_SRR7997151
remap2022_GSE121102.Input.foxo.adult_whole-fly_young:FBgn0038197_SRR7997152
remap2022_GSE122573.Input.Abd-B.Kc167_Homothorax_stable:FBgn0000015_SRR8191487
remap2022_GSE122573.Input.Abd-B.Kc167_stable:FBgn0000015_SRR8191484
remap2022_GSE122573.Input.Dfd.Kc167_Gcm:FBgn0000439_SRR8191466
remap2022_GSE122573.Input.Dfd.Kc167_Homothorax:FBgn0000439_SRR8191463
remap2022_GSE122573.Input.Dfd.Kc167_Homothorax_Gcm:FBgn0000439_SRR8191469
remap2022_GSE122573.Input.Dfd.Kc167_stable:FBgn0000439_SRR8191460
remap2022_GSE122573.Input.Ubx.Kc167_Gcm:FBgn0003944_SRR8191478
remap2022_GSE122573.Input.Ubx.Kc167_Homothorax:FBgn0003944_SRR8191475
remap2022_GSE122573.Input.Ubx.Kc167_Homothorax_Gcm:FBgn0003944_SRR8191481
remap2022_GSE122573.Input.Ubx.Kc167_stable:FBgn0003944_SRR8191472
remap2022_GSE122573.Input.gcm.Kc167_stable:FBgn0014179_SRR8191490
remap2022_GSE122573.Input.hth.Kc167_stable:FBgn0001235_SRR8191493
remap2022_GSE122574.Input.Abd-B.Kc167:FBgn0000015_SRR8191538
remap2022_GSE122574.Input.Antp.Kc167:FBgn0260642_SRR8191520
remap2022_GSE122574.Input.Antp.Kc167_Hth:FBgn0260642_SRR8191523
remap2022_GSE122574.Input.Dfd.Kc167:FBgn0000439_SRR8191508
remap2022_GSE122574.Input.Dfd.Kc167_Hth:FBgn0000439_SRR8191511
remap2022_GSE122574.Input.Scr.Kc167:FBgn0003339_SRR8191514
remap2022_GSE122574.Input.Scr.Kc167_Hth:FBgn0003339_SRR8191517
remap2022_GSE122574.Input.Ubx.Kc167:FBgn0003944_SRR8191526
remap2022_GSE122574.Input.Ubx.Kc167_Hth:FBgn0003944_SRR8191529
remap2022_GSE122574.Input.abd-A.Kc167:FBgn0000014_SRR8191532
remap2022_GSE122574.Input.abd-A.Kc167_Hth:FBgn0000014_SRR8191535
remap2022_GSE122574.Input.exd.Kc167_Hth:FBgn0000611_SRR8191547
remap2022_GSE122574.Input.hth.Kc167:FBgn0001235_SRR8191544
remap2022_GSE122574.Input.lab.Kc167:FBgn0002522_SRR8191496
remap2022_GSE122574.Input.lab.Kc167_Hth:FBgn0002522_SRR8191499
remap2022_GSE122574.Input.pb.Kc167:FBgn0051481_SRR8191502
remap2022_GSE122574.Input.pb.Kc167_Hth:FBgn0051481_SRR8191505
remap2022_GSE122810.Input.EcR.Schneider-2:FBgn0000546_SRR8234812
remap2022_GSE125604.Input.EcR.adult_wing:FBgn0000546_SRR8483056
remap2022_GSE125604.Input.EcR.adult_wing:FBgn0000546_SRR8483060
remap2022_GSE125604.Input.hth.adult_wing:FBgn0001235_SRR8483066
remap2022_GSE126985.Input.Psc.third-instar_eye-disc:FBgn0005624_SRR8617257r1-SRR8617257r2
remap2022_GSE126985.Input.Psc.third-instar_eye-disc:FBgn0005624_SRR8617258r1-SRR8617258r2
remap2022_GSE126985.Input.Su-z-12.third-instar_eye-disc:FBgn0020887_SRR8617259
remap2022_GSE126985.Input.Su-z-12.third-instar_eye-disc:FBgn0020887_SRR8617260
remap2022_GSE128455.Input.Jasper.Kc:FBgn0039743_SRR8743299
remap2022_GSE128455.Input.Jasper.Schneider-2:FBgn0039743_SRR8743309
remap2022_GSE128455.Input.Jasper.Schneider-2:FBgn0039743_SRR8743310
remap2022_GSE128455.Input.Jasper.Schneider-2:FBgn0039743_SRR8743311
remap2022_GSE128455.Input.Jasper.Schneider-2:FBgn0039743_SRR8743312
remap2022_GSE128455.Input.Jasper.Schneider-2:FBgn0039743_SRR8743313
remap2022_GSE129795.Input.msl-2.third-instar_male:FBgn0005616_SRR8895573r1-SRR8895573r2
remap2022_GSE129795.Input.msl-2.third-instar_male:FBgn0005616_SRR8895574r1-SRR8895574r2
remap2022_GSE130112.Input.Jasper.Schneider-2_GFP:FBgn0039743_SRR8936397
remap2022_GSE130112.Input.Jasper.Schneider-2_GST:FBgn0039743_SRR8936398
remap2022_GSE130112.Input.Jasper.Schneider-2_GST:FBgn0039743_SRR8936399
remap2022_GSE130112.Input.Jasper.Schneider-2_JIL1:FBgn0039743_SRR8936400
remap2022_GSE130112.Input.Jasper.Schneider-2_JIL2:FBgn0039743_SRR8936401
remap2022_GSE130112.Input.Jasper.Schneider-2_JIL2:FBgn0039743_SRR8936402
remap2022_GSE130584.Input.cic.embryo_OptoSOS_1min:FBgn0262582_SRR8997122
remap2022_GSE130584.Input.cic.embryo_OptoSOS_1min:FBgn0262582_SRR8997123
remap2022_GSE130584.Input.cic.embryo_OptoSOS_30min:FBgn0262582_SRR8997133
remap2022_GSE130584.Input.cic.embryo_OptoSOS_30min:FBgn0262582_SRR8997134
remap2022_GSE130584.Input.cic.embryo_OptoSOS_30min:FBgn0262582_SRR8997135
remap2022_GSE130584.Input.cic.embryo_OptoSOS_5min:FBgn0262582_SRR8997127
remap2022_GSE130584.Input.cic.embryo_OptoSOS_5min:FBgn0262582_SRR8997128
remap2022_GSE130584.Input.cic.embryo_OptoSOS_5min:FBgn0262582_SRR8997129
remap2022_GSE130584.Input.cic.embryo_OptoSOS_NoLight:FBgn0262582_SRR8997117
remap2022_GSE130584.Input.cic.embryo_OptoSOS_NoLight:FBgn0262582_SRR8997118
remap2022_GSE130584.Input.cic.embryo_OptoSOS_NoLight:FBgn0262582_SRR8997119
remap2022_GSE130584.Input.cic.embryo_TorD:FBgn0262582_SRR8997139
remap2022_GSE130584.Input.cic.embryo_TorD:FBgn0262582_SRR8997140
remap2022_GSE130584.Input.cic.embryo_TorD:FBgn0262582_SRR8997141
remap2022_GSE130584.Input.cic.embryo_early-nuclear-cycle-14:FBgn0262582_SRR8997111
remap2022_GSE130584.Input.cic.embryo_early-nuclear-cycle-14:FBgn0262582_SRR8997112
remap2022_GSE130584.Input.cic.embryo_early-nuclear-cycle-14:FBgn0262582_SRR8997113
remap2022_GSE131160.Input.Elba1.embryo_2h-4h:FBgn0000227_SRR9051597
remap2022_GSE131160.Input.Elba1.embryo_2h-4h_Elba2-mut:FBgn0000227_SRR9051594
remap2022_GSE131160.Input.Elba1.embryo_2h-4h_Insv-mut:FBgn0000227_SRR9051596
remap2022_GSE131160.Input.Elba2.embryo_2h-4h:FBgn0031435_SRR9051597
remap2022_GSE131160.Input.Elba2.embryo_2h-4h_Elba1-mut:FBgn0031435_SRR9051593
remap2022_GSE131160.Input.Elba2.embryo_2h-4h_Elba2-mut:FBgn0031435_SRR9051594
remap2022_GSE131160.Input.Elba2.embryo_2h-4h_Elba3-mut:FBgn0031435_SRR9051595
remap2022_GSE131160.Input.Elba2.embryo_2h-4h_Insv-mut:FBgn0031435_SRR9051596
remap2022_GSE131160.Input.Elba3.embryo_2h-4h:FBgn0031621_SRR9051597
remap2022_GSE131160.Input.Elba3.embryo_2h-4h_Elba1-mut:FBgn0031621_SRR9051593
remap2022_GSE131160.Input.Elba3.embryo_2h-4h_Elba2-mut:FBgn0031621_SRR9051594
remap2022_GSE131160.Input.Elba3.embryo_2h-4h_Elba3-mut:FBgn0031621_SRR9051595
remap2022_GSE131160.Input.Elba3.embryo_2h-4h_Insv-mut:FBgn0031621_SRR9051596
remap2022_GSE131160.Input.insv.embryo_2h-4h:FBgn0031434_SRR9051597
remap2022_GSE131160.Input.insv.embryo_2h-4h_Elba1-mut:FBgn0031434_SRR9051593
remap2022_GSE131160.Input.insv.embryo_2h-4h_Elba2-mut:FBgn0031434_SRR9051594
remap2022_GSE131160.Input.insv.embryo_2h-4h_Elba3-mut:FBgn0031434_SRR9051595
remap2022_GSE131160.Input.insv.embryo_2h-4h_Insv-mut:FBgn0031434_SRR9051596
remap2022_GSE133637.Input.Clamp.embryo_female:FBgn0032979_SRR9624512r1-SRR9624512r2
remap2022_GSE133637.Input.Clamp.embryo_female_NC11:FBgn0032979_SRR9624455
remap2022_GSE133637.Input.Clamp.embryo_female_NC12:FBgn0032979_SRR9624464
remap2022_GSE133637.Input.Clamp.embryo_female_NC12:FBgn0032979_SRR9624465
remap2022_GSE133637.Input.Clamp.embryo_female_NC13:FBgn0032979_SRR9624480
remap2022_GSE133637.Input.Clamp.embryo_female_NC13:FBgn0032979_SRR9624481
remap2022_GSE133637.Input.Clamp.embryo_female_NC14:FBgn0032979_SRR9624496
remap2022_GSE133637.Input.Clamp.embryo_female_NC14:FBgn0032979_SRR9624497
remap2022_GSE133637.Input.Clamp.embryo_male_NC11:FBgn0032979_SRR9624459
remap2022_GSE133637.Input.Clamp.embryo_male_NC12:FBgn0032979_SRR9624471
remap2022_GSE133637.Input.Clamp.embryo_male_NC12:FBgn0032979_SRR9624472
remap2022_GSE133637.Input.Clamp.embryo_male_NC13:FBgn0032979_SRR9624487
remap2022_GSE133637.Input.Clamp.embryo_male_NC13:FBgn0032979_SRR9624488
remap2022_GSE133637.Input.Clamp.embryo_male_NC14:FBgn0032979_SRR9624503
remap2022_GSE133637.Input.Clamp.embryo_male_NC14:FBgn0032979_SRR9624504
remap2022_GSE133637.Input.msl-3.embryo_male_NC13:FBgn0002775_SRR9624487
remap2022_GSE133637.Input.msl-3.embryo_male_NC13:FBgn0002775_SRR9624488
remap2022_GSE133637.Input.msl-3.embryo_male_NC14:FBgn0002775_SRR9624503
remap2022_GSE133637.Input.msl-3.embryo_male_NC14:FBgn0002775_SRR9624504
remap2022_GSE135771.Input.fs-1-h.Schneider-2:FBgn0004656_SRR9960699r1-SRR9960699r2
remap2022_GSE135771.Input.fs-1-h.Schneider-2:FBgn0004656_SRR9960703r1-SRR9960703r2
remap2022_GSE135771.Input.fs-1-h.Schneider-2_GST:FBgn0004656_SRR9960700r1-SRR9960700r2
remap2022_GSE135771.Input.fs-1-h.Schneider-2_GST:FBgn0004656_SRR9960704r1-SRR9960704r2
remap2022_GSE135771.Input.fs-1-h.Schneider-2_MOF:FBgn0004656_SRR9960702r1-SRR9960702r2
remap2022_GSE135771.Input.fs-1-h.Schneider-2_MOF:FBgn0004656_SRR9960706r1-SRR9960706r2
remap2022_GSE135771.Input.fs-1-h.Schneider-2_NSL1:FBgn0004656_SRR9960701r1-SRR9960701r2
remap2022_GSE135771.Input.fs-1-h.Schneider-2_NSL1:FBgn0004656_SRR9960705r1-SRR9960705r2
remap2022_GSE135771.Input.fs-1-h.Schneider-2_ab:FBgn0004656_SRR9960715r1-SRR9960715r2
remap2022_GSE135771.Input.fs-1-h.Schneider-2_ab:FBgn0004656_SRR9960716r1-SRR9960716r2
remap2022_GSE138553.Input.ato.third-instar_eye-disc:FBgn0010433_SRR10244307
remap2022_GSE138553.Input.ato.third-instar_eye-disc:FBgn0010433_SRR10244308
remap2022_GSE138553.Input.ato.third-instar_eye-disc:FBgn0010433_SRR10244309
remap2022_GSE138553.Input.ato.third-instar_eye-disc:FBgn0010433_SRR10244310
remap2022_GSE138553.Input.ato.third-instar_eye-disc:FBgn0010433_SRR10244311
remap2022_GSE138553.Input.ato.third-instar_eye-disc:FBgn0010433_SRR10244312
remap2022_GSE138553.Input.ato.third-instar_eye-disc:FBgn0010433_SRR10244313
remap2022_GSE138553.Input.ato.third-instar_eye-disc:FBgn0010433_SRR10244314
remap2022_GSE139316.Input.Cp190.Schneider-2_0h_CP190:FBgn0000283_SRR10340364r1-SRR10340364r2
remap2022_GSE139316.Input.Cp190.Schneider-2_1h_CP190:FBgn0000283_SRR10340363r1-SRR10340363r2
remap2022_GSE139316.Input.Cp190.prepupa_white:FBgn0000283_SRR10340366r1-SRR10340366r2
remap2022_GSE139316.Input.EcR.Schneider-2:FBgn0000546_SRR10340363r1-SRR10340363r2
remap2022_GSE139316.Input.usp.Schneider-2:FBgn0003964_SRR10340363r1-SRR10340363r2
remap2022_GSE139316.Input.usp.Schneider-2_APEX2:FBgn0003964_SRR10340363r1-SRR10340363r2
remap2022_GSE139316.Input.usp.Schneider-2_BioID2:FBgn0003964_SRR10340363r1-SRR10340363r2
remap2022_GSE140722.Input.opa.embryo_early_homemade:FBgn0003002_SRR10502456
remap2022_GSE140722.Input.opa.embryo_early_homemade:FBgn0003002_SRR10502457
remap2022_GSE140722.Input.opa.embryo_late_homemade:FBgn0003002_SRR10502460
remap2022_GSE140722.Input.opa.embryo_late_homemade:FBgn0003002_SRR10502461
remap2022_GSE141738.Input.Eip93F.adult_wing:FBgn0264490_SRR10620139
remap2022_GSE141738.Input.Eip93F.adult_wing_HA:FBgn0264490_SRR10620139
remap2022_GSE143747.Input.Lpt.Schneider-2:FBgn0263667_SRR10901256
remap2022_GSE143747.Input.Lpt.third-instar:FBgn0263667_SRR10901258
remap2022_GSE145282.Input.ph.adult_ovary_pclGLKD:FBgn0004861-FBgn0004860_SRR11084674
remap2022_GSE145282.Input.pho.adult_ovary:FBgn0002521_SRR11084667
remap2022_GSE150297.Input.Clamp.embryo_DWT:FBgn0032979_SRR11772148r1-SRR11772148r2
remap2022_GSE150297.Input.Clamp.embryo_DWT:FBgn0032979_SRR11772149r1-SRR11772149r2
remap2022_GSE150297.Input.Clamp.embryo_PR:FBgn0032979_SRR11772154r1-SRR11772154r2
remap2022_GSE150297.Input.Clamp.embryo_PR:FBgn0032979_SRR11772155r1-SRR11772155r2
remap2022_GSE150642.Input.CoRest.mushroom-body_naive_CS-2278:FBgn0261573_SRR11795474r1-SRR11795474r2
remap2022_GSE150642.Input.HDAC1.mushroom-body_naive_homemade:FBgn0015805_SRR11795474r1-SRR11795474r2
remap2022_GSE150642.Input.nej.mushroom-body_naive_homemade:FBgn0261617_SRR11795474r1-SRR11795474r2
remap2022_GSE156892.Input.Fer2.adult_14d_head:FBgn0038402_SRR12518272
remap2022_GSE156892.Input.Fer2.adult_14d_head:FBgn0038402_SRR12518273
remap2022_GSE16013.Input.nej.adult_female:FBgn0261617_SRR030314
remap2022_GSE16013.Input.nej.adult_male:FBgn0261617_SRR030316
remap2022_GSE16013.Input.nej.embryo_0h-4h:FBgn0261617_SRR030270
remap2022_GSE16013.Input.nej.embryo_12h-16h:FBgn0261617_SRR030318
remap2022_GSE16013.Input.nej.embryo_16h-20h:FBgn0261617_SRR030272
remap2022_GSE16013.Input.nej.embryo_20h-24h:FBgn0261617_SRR030286
remap2022_GSE16013.Input.nej.embryo_8h-12h:FBgn0261617_SRR030382
remap2022_GSE16013.Input.nej.pupa:FBgn0261617_SRR030326
remap2022_GSE16013.Input.nej.third-instar:FBgn0261617_SRR030324
remap2022_GSE17729.Input.msl-3-tap.larva:FBgn0002775-FBgn0015550_SRR028000
remap2022_GSE19025.Input.Hsf.S2-DRSC:FBgn0001222_SRR039090
remap2022_GSE19025.Input.Hsf.S2-DRSC:FBgn0001222_SRR039091
remap2022_GSE19025.Input.Hsf.S2-DRSC:FBgn0001222_SRR039092
remap2022_GSE19025.Input.Hsf.S2-DRSC_KD:FBgn0001222_SRR039090
remap2022_GSE19025.Input.Hsf.S2-DRSC_KD:FBgn0001222_SRR039091
remap2022_GSE19025.Input.Hsf.S2-DRSC_KD:FBgn0001222_SRR039092
remap2022_GSE19025.Input.Hsf.S2-DRSC_NHS:FBgn0001222_SRR039090
remap2022_GSE19025.Input.Hsf.S2-DRSC_NHS:FBgn0001222_SRR039091
remap2022_GSE19025.Input.Hsf.S2-DRSC_NHS:FBgn0001222_SRR039092
remap2022_GSE19025.Input.Hsf.S2-DRSC_NHS_KD:FBgn0001222_SRR039090
remap2022_GSE19025.Input.Hsf.S2-DRSC_NHS_KD:FBgn0001222_SRR039091
remap2022_GSE19025.Input.Hsf.S2-DRSC_NHS_KD:FBgn0001222_SRR039092
remap2022_GSE20000.Input.CTCF.Schneider-2_200:FBgn0035769_SRR034722
remap2022_GSE20000.Input.CTCF.Schneider-2_500:FBgn0035769_SRR034725
remap2022_GSE20000.Input.EcR.prepupa_WPP30-33:FBgn0000546_SRR034729
remap2022_GSE20000.Input.EcR.prepupa_WPP30-33:FBgn0000546_SRR034730
remap2022_GSE20000.Input.EcR.prepupa_WPP30-33:FBgn0000546_SRR034731
remap2022_GSE20000.Input.EcR.prepupa_WPP:FBgn0000546_SRR034735
remap2022_GSE20000.Input.EcR.prepupa_WPP:FBgn0000546_SRR034736
remap2022_GSE20000.Input.EcR.prepupa_WPP:FBgn0000546_SRR034737
remap2022_GSE20000.Input.HDAC4.embryo_0h-12h:FBgn0041210_SRR034695
remap2022_GSE20000.Input.HDAC4.embryo_0h-12h_493:FBgn0041210_SRR034695
remap2022_GSE20000.Input.HDAC4.embryo_0h-12h_494:FBgn0041210_SRR034695
remap2022_GSE20000.Input.HDAC4.embryo_0h-12h_495:FBgn0041210_SRR034695
remap2022_GSE20000.Input.HDAC4.embryo_0h-12h_496:FBgn0041210_SRR034695
remap2022_GSE20000.Input.HDAC4.embryo_0h-12h_497:FBgn0041210_SRR034695
remap2022_GSE20000.Input.HDAC4.embryo_0h-12h_498:FBgn0041210_SRR034695
remap2022_GSE20000.Input.HDAC4.embryo_0h-12h_499:FBgn0041210_SRR034695
remap2022_GSE20000.Input.HDAC4.embryo_0h-12h_500:FBgn0041210_SRR034695
remap2022_GSE20000.Input.HDAC4.embryo_0h-12h_501:FBgn0041210_SRR034695
remap2022_GSE20000.Input.cad.embryo:FBgn0000251_SRR034692
remap2022_GSE20000.Input.cad.embryo_0h-4h:FBgn0000251_SRR034716
remap2022_GSE20000.Input.cad.embryo_0h-4h:FBgn0000251_SRR034717
remap2022_GSE20000.Input.cad.embryo_0h-8h:FBgn0000251_SRR034719
remap2022_GSE20000.Input.cad.third-instar:FBgn0000251_SRR034741
remap2022_GSE20000.Input.cad.third-instar:FBgn0000251_SRR034742
remap2022_GSE20000.Input.cad.third-instar:FBgn0000251_SRR034743
remap2022_GSE20887.Input.Orc2.S2-DRSC:FBgn0015270_SRR037521
remap2022_GSE20888.Input.Orc2.third-instar:FBgn0015270_SRR037524
remap2022_GSE20889.Input.Orc2.Kc167:FBgn0015270_SRR037530
remap2022_GSE22623.Input.AGO2.Schneider-2:FBgn0087035_SRR059123
remap2022_GSE22623.Input.AGO2.Schneider-2_Mueller:FBgn0087035_SRR167349
remap2022_GSE22623.Input.AGO2.Schneider-3:FBgn0087035_SRR059125
remap2022_GSE24449.Input.CTCF.prepupa_white_homemade:FBgn0035769_SRR066834
remap2022_GSE24449.Input.CTCF.prepupa_white_homemade:FBgn0035769_SRR066835
remap2022_GSE24449.Input.CTCF.prepupa_white_homemade:FBgn0035769_SRR066836
remap2022_GSE24521.Input.Pc.S2-DRSC:FBgn0003042_SRR067914
remap2022_GSE24521.Input.Pc.S2-DRSC:FBgn0003042_SRR067915
remap2022_GSE24521.Input.Psc.S2-DRSC:FBgn0005624_SRR067914
remap2022_GSE24521.Input.Psc.S2-DRSC:FBgn0005624_SRR067915
remap2022_GSE24521.Input.ph.S2-DRSC:FBgn0004861-FBgn0004860_SRR067914
remap2022_GSE24521.Input.ph.S2-DRSC:FBgn0004861-FBgn0004860_SRR067915
remap2022_GSE24521.Input.trx.S2-DRSC:FBgn0003862_SRR067914
remap2022_GSE24521.Input.trx.S2-DRSC:FBgn0003862_SRR067915
remap2022_GSE27679.Input.su-Hw.Schneider-2_p1a-p1b:FBgn0003567_SRR121524r1-SRR121524r2
remap2022_GSE27679.Input.su-Hw.Schneider-2_s1-s7:FBgn0003567_SRR121517
remap2022_GSE27679.Input.su-Hw.Schneider-2_s1-s7:FBgn0003567_SRR121518
remap2022_GSE27679.Input.su-Hw.Schneider-2_s1-s7:FBgn0003567_SRR121519
remap2022_GSE27679.Input.su-Hw.Schneider-2_s1-s7:FBgn0003567_SRR121520
remap2022_GSE27679.Input.su-Hw.Schneider-2_s1-s7:FBgn0003567_SRR121521
remap2022_GSE27679.Input.su-Hw.Schneider-2_s1-s7:FBgn0003567_SRR121522
remap2022_GSE27679.Input.su-Hw.Schneider-2_s1-s7:FBgn0003567_SRR121523
remap2022_GSE29513.Input.Ada2b.embryo_stage-15-16_muscle:FBgn0037555_SRR222079
remap2022_GSE29513.Input.Ada2b.embryo_stage-15-16_neuron:FBgn0037555_SRR222080
remap2022_GSE30740.Input.BEAF-32.Kc167_0h:FBgn0015602_SRR317188
remap2022_GSE30740.Input.BEAF-32.Kc167_0h:FBgn0015602_SRR317189
remap2022_GSE30740.Input.CTCF.Kc167_0h:FBgn0035769_SRR317188
remap2022_GSE30740.Input.CTCF.Kc167_0h:FBgn0035769_SRR317189
remap2022_GSE30740.Input.su-Hw.Kc167_0h:FBgn0003567_SRR317188
remap2022_GSE30740.Input.su-Hw.Kc167_0h:FBgn0003567_SRR317189
remap2022_GSE31226.Input.Hsp83.S2-DRSC:FBgn0001233_SRR504969
remap2022_GSE31226.Input.Hsp83.S2-DRSC:FBgn0001233_SRR504970
remap2022_GSE32120.Input.Ice1.Schneider-2:FBgn0034853_SRR345570
remap2022_GSE32120.Input.Su-Tpl.Schneider-2:FBgn0014037_SRR345570
remap2022_GSE32120.Input.Su-Tpl.Schneider-2_309:FBgn0014037_SRR345572
remap2022_GSE32120.Input.lilli.Schneider-2:FBgn0041111_SRR345570
remap2022_GSE33052.Input.su-Hw.adult_ovary:FBgn0003567_SRR353681
remap2022_GSE33052.Input.su-Hw.adult_ovary_fv-strain:FBgn0003567_SRR353684
remap2022_GSE33052.Input.su-Hw.adult_ovary_preimmune:FBgn0003567_SRR353681
remap2022_GSE33052.Input.su-Hw.adult_ovary_preimmune_fv-strain:FBgn0003567_SRR353684
remap2022_GSE33546.Input.Jarid2.third-instar:FBgn0036004_SRR363409
remap2022_GSE33546.Input.Jarid2.third-instar:FBgn0036004_SRR363410
remap2022_GSE33546.Input.Jarid2.third-instar_e0:FBgn0036004_SRR363420
remap2022_GSE33546.Input.Jarid2.third-instar_mb:FBgn0036004_SRR363419
remap2022_GSE33546.Input.Su-z-12.larva_eye-antenna-imaginal-disc:FBgn0020887_SRR363426
remap2022_GSE33546.Input.Su-z-12.larva_eye-antenna-imaginal-disc_mb:FBgn0020887_SRR363428
remap2022_GSE33546.Input.Su-z-12.third-instar:FBgn0020887_SRR363409
remap2022_GSE33546.Input.Su-z-12.third-instar:FBgn0020887_SRR363410
remap2022_GSE33546.Input.Su-z-12.third-instar_e0:FBgn0020887_SRR363420
remap2022_GSE33546.Input.Su-z-12.third-instar_mb:FBgn0020887_SRR363419
remap2022_GSE34040.Input.aop.embryo_stage-11:FBgn0000097_SRR385749
remap2022_GSE35648.Input.BEAF-32.embryo_0h-8h:FBgn0015602_SRR407387
remap2022_GSE36735.Input.BEAF-32.third-instar_wing-imaginal-disc:FBgn0015602_SRR447746
remap2022_GSE36735.Input.BEAF-32.third-instar_wing-imaginal-disc:FBgn0015602_SRR447747
remap2022_GSE37864.Input.mof.Schneider-2:FBgn0014340_SRR495378
remap2022_GSE37864.Input.mof.Schneider-2:FBgn0014340_SRR495379
remap2022_GSE37864.Input.mof.Schneider-2:FBgn0014340_SRR495380r1-SRR495380r2
remap2022_GSE38166.Input.Psc.Schneider-2:FBgn0005624_SRR500155
remap2022_GSE38166.Input.Psc.Schneider-2:FBgn0005624_SRR500156
remap2022_GSE38166.Input.ph.Schneider-2:FBgn0004861-FBgn0004860_SRR500160
remap2022_GSE38166.Input.ph.Schneider-2_mitotic:FBgn0004861-FBgn0004860_SRR500159
remap2022_GSE38402.Input.lmd.embryo_stage-11-12_primary-mesodermal:FBgn0039039_SRR503392r1-SRR503392r2
remap2022_GSE38594.Input.Trl.embryo_8h-16h:FBgn0013263_SRR504954
remap2022_GSE38594.Input.Trl.third-instar_wing-imaginal-disc:FBgn0013263_SRR504958
remap2022_GSE38594.Input.Trl.third-instar_wing-imaginal-disc:FBgn0013263_SRR504959
remap2022_GSE38594.Input.yki.embryo_8h-16h:FBgn0034970_SRR504954
remap2022_GSE38594.Input.yki.third-instar_wing-imaginal-disc:FBgn0034970_SRR504958
remap2022_GSE38594.Input.yki.third-instar_wing-imaginal-disc:FBgn0034970_SRR504959
remap2022_GSE39271.Input.Clamp.Kc:FBgn0032979_SRR520444
remap2022_GSE39271.Input.Clamp.Kc:FBgn0032979_SRR520446
remap2022_GSE39271.Input.Clamp.Schneider-2:FBgn0032979_SRR520452
remap2022_GSE39271.Input.Clamp.Schneider-2:FBgn0032979_SRR520454
remap2022_GSE39271.Input.Clamp.Schneider-2_msl-2-RNAi:FBgn0032979_SRR520448
remap2022_GSE39271.Input.Clamp.Schneider-2_msl-2-RNAi:FBgn0032979_SRR520450
remap2022_GSE39393.Input.Dp1.S2R-plus:FBgn0027835_SRR522008
remap2022_GSE40467.Input.Clk.adult_5-10d_body:FBgn0023076_SRR548169
remap2022_GSE40467.Input.Clk.adult_5-10d_body:FBgn0023076_SRR548171
remap2022_GSE40467.Input.Clk.adult_5-10d_head:FBgn0023076_SRR548157
remap2022_GSE40467.Input.Clk.adult_5-10d_head:FBgn0023076_SRR548159
remap2022_GSE40467.Input.cyc.adult_5-10d_body:FBgn0023094_SRR548173
remap2022_GSE40467.Input.cyc.adult_5-10d_body:FBgn0023094_SRR548175
remap2022_GSE40467.Input.cyc.adult_5-10d_head:FBgn0023094_SRR548161
remap2022_GSE40467.Input.cyc.adult_5-10d_head:FBgn0023094_SRR548163
remap2022_GSE40467.Input.w.adult_5-10d_head:FBgn0003996_SRR548165
remap2022_GSE40467.Input.w.adult_5-10d_head:FBgn0003996_SRR548167
remap2022_GSE40797.Input.mod-mdg4.ML-DmBG3-c2:FBgn0002781_SRR567585
remap2022_GSE40797.Input.mod-mdg4.ML-DmBG3-c2_alternate-ab:FBgn0002781_SRR567585
remap2022_GSE40797.Input.shep.ML-DmBG3-c2:FBgn0052423_SRR567585
remap2022_GSE40797.Input.shep.ML-DmBG3-c2_alternate-ab:FBgn0052423_SRR567585
remap2022_GSE40797.Input.su-Hw.ML-DmBG3-c2:FBgn0003567_SRR567585
remap2022_GSE41354.Input.CTCF.S2-DRSC:FBgn0035769_SRR580345
remap2022_GSE41354.Input.CTCF.S2-DRSC_3AB:FBgn0035769_SRR580346
remap2022_GSE41354.Input.Cp190.S2-DRSC:FBgn0000283_SRR580345
remap2022_GSE41354.Input.Cp190.S2-DRSC_3AB:FBgn0000283_SRR580346
remap2022_GSE41354.Input.mod-mdg4.S2-DRSC:FBgn0002781_SRR580345
remap2022_GSE41354.Input.mod-mdg4.S2-DRSC_3AB:FBgn0002781_SRR580346
remap2022_GSE41354.Input.su-Hw.S2-DRSC:FBgn0003567_SRR580345
remap2022_GSE41354.Input.su-Hw.S2-DRSC_3AB:FBgn0003567_SRR580346
remap2022_GSE41440.Input.Lpt.Schneider-2:FBgn0263667_SRR585060
remap2022_GSE41440.Input.Lpt.Schneider-2_WT:FBgn0263667_SRR585043
remap2022_GSE41440.Input.trr.Schneider-2_WT:FBgn0023518_SRR585046
remap2022_GSE41700.Input.Tbp.embryo_MBT:FBgn0003687_SRR597000
remap2022_GSE41700.Input.Tbp.embryo_pre-MBT:FBgn0003687_SRR597013
remap2022_GSE42086.Input.fs-1-h.Kc167_L:FBgn0004656_SRR611537
remap2022_GSE42086.Input.fs-1-h.Kc167_LS:FBgn0004656_SRR611537
remap2022_GSE42928.Input.ab.larva_eye-antennal-imaginal-disc:FBgn0264442_SRR631788
remap2022_GSE42928.Input.ab.larva_eye-antennal-imaginal-disc_scrib1:FBgn0264442_SRR631789
remap2022_GSE44686.Input.foxo.adult_15d_whole-fly_female_IPC-mut:FBgn0038197_SRR765857
remap2022_GSE44686.Input.foxo.adult_15d_whole-fly_female_IPC-mut:FBgn0038197_SRR765859
remap2022_GSE44686.Input.foxo.adult_whole-fly_female_chico-mut:FBgn0038197_SRR765853
remap2022_GSE44686.Input.foxo.adult_whole-fly_female_chico-mut:FBgn0038197_SRR765855
remap2022_GSE45293.Input.BEAF-32.Kc167:FBgn0015602_SRR786750r1-SRR786750r2
remap2022_GSE45293.Input.CTCF.Kc167:FBgn0035769_SRR786750r1-SRR786750r2
remap2022_GSE45293.Input.Cp190.Kc167:FBgn0000283_SRR786750r1-SRR786750r2
remap2022_GSE45293.Input.su-Hw.Kc167:FBgn0003567_SRR786750r1-SRR786750r2
remap2022_GSE46614.Input.Cp190.Schneider-2:FBgn0000283_SRR837790
remap2022_GSE46614.Input.Ibf1.Schneider-2:FBgn0037670_SRR837790
remap2022_GSE46614.Input.Ibf2.Schneider-2:FBgn0037669_SRR837790
remap2022_GSE49102.Input.pzg.Schneider-2:FBgn0259785_SRR942041
remap2022_GSE49102.Input.pzg.Schneider-2:FBgn0259785_SRR942042
remap2022_GSE49102.Input.row.Schneider-2:FBgn0033998_SRR942041
remap2022_GSE49102.Input.row.Schneider-2:FBgn0033998_SRR942042
remap2022_GSE49102.Input.woc.Schneider-2:FBgn0010328_SRR942041
remap2022_GSE49102.Input.woc.Schneider-2:FBgn0010328_SRR942042
remap2022_GSE50771.Input.Kr.embryo_blastoderm:FBgn0001325_SRR976143
remap2022_GSE50771.Input.Kr.embryo_blastoderm:FBgn0001325_SRR976144
remap2022_GSE50771.Input.bcd.embryo_blastoderm:FBgn0000166_SRR976143
remap2022_GSE50771.Input.bcd.embryo_blastoderm:FBgn0000166_SRR976144
remap2022_GSE50771.Input.gt.embryo_blastoderm:FBgn0001150_SRR976143
remap2022_GSE50771.Input.gt.embryo_blastoderm:FBgn0001150_SRR976144
remap2022_GSE50771.Input.hb.embryo_blastoderm:FBgn0001180_SRR976143
remap2022_GSE50771.Input.hb.embryo_blastoderm:FBgn0001180_SRR976144
remap2022_GSE50771.Input.hb.embryo_blastoderm_V46:FBgn0001180_SRR976143
remap2022_GSE50771.Input.hb.embryo_blastoderm_V46:FBgn0001180_SRR976144
remap2022_GSE51134.Input.AGO2.Schneider-2:FBgn0087035_SRR1002328
remap2022_GSE51462.Input.Cp190.Kc167:FBgn0000283_SRR1013776
remap2022_GSE51462.Input.mod-mdg4.Kc167_guinea-pig:FBgn0002781_SRR1013775
remap2022_GSE51462.Input.mod-mdg4.Kc167_rabbit:FBgn0002781_SRR1013775
remap2022_GSE51462.Input.shep.Kc167_guinea-pig:FBgn0052423_SRR1013775
remap2022_GSE51462.Input.shep.Kc167_rabbit:FBgn0052423_SRR1013775
remap2022_GSE51462.Input.su-Hw.Kc167_rabbit:FBgn0003567_SRR1013775
remap2022_GSE52240.Input.Cp190.third-instar:FBgn0000283_SRR1027842
remap2022_GSE52240.Input.Cp190.third-instar_Ibf2-cg9740-KO:FBgn0000283_SRR1027844
remap2022_GSE52886.Input.Cp190.Schneider-2:FBgn0000283_SRR1041450
remap2022_GSE52886.Input.Cp190.Schneider-2_mut:FBgn0000283_SRR1041450
remap2022_GSE54337.Input.ZIPIC.Schneider-2:FBgn0039740_SRR1141010
remap2022_GSE54337.Input.pita.Schneider-2:FBgn0034878_SRR1141010
remap2022_GSE54438.Input.JIL-1.third-instar_salivary-gland:FBgn0020412_SRR1145612
remap2022_GSE54438.Input.JIL-1.third-instar_salivary-gland:FBgn0020412_SRR1145613
remap2022_GSE54438.Input.JIL-1.third-instar_salivary-gland:FBgn0020412_SRR1145614
remap2022_GSE54529.Input.Cap-H2.Kc167_CTCF-RNAi:FBgn0037831_SRR1217610r1-SRR1217610r2
remap2022_GSE54529.Input.Cp190.Kc167_CTCF-RNAi:FBgn0000283_SRR1217610r1-SRR1217610r2
remap2022_GSE54529.Input.TfIIIC.Kc167_CTCF-RNAi:FBgn0017460_SRR1217610r1-SRR1217610r2
remap2022_GSE54529.Input.vtd.Kc167_CTCF-RNAi:FBgn0260987_SRR1217610r1-SRR1217610r2
remap2022_GSE54601.Input.sd.third-instar_eye-disk:FBgn0003345_SRR1153275
remap2022_GSE54601.Input.yki.third-instar_eye-disk:FBgn0034970_SRR1153275
remap2022_GSE55257.Input.CTCF.embryo_5h-13h_PS7:FBgn0035769_SRR1174456r1-SRR1174456r2
remap2022_GSE55257.Input.CTCF.embryo_5h-13h_PS7:FBgn0035769_SRR1174457r1-SRR1174457r2
remap2022_GSE55257.Input.CTCF.embryo_5h-13h_mixed:FBgn0035769_SRR1174455r1-SRR1174455r2
remap2022_GSE55257.Input.CTCF.embryo_5h-13h_mixed:FBgn0035769_SRR1538988r1-SRR1538988r2
remap2022_GSE55257.Input.Cp190.embryo_5h-13h_PS7:FBgn0000283_SRR1554225r1-SRR1554225r2
remap2022_GSE55257.Input.Cp190.embryo_5h-13h_PS7:FBgn0000283_SRR1554226r1-SRR1554226r2
remap2022_GSE55257.Input.Cp190.embryo_5h-13h_mixed:FBgn0000283_SRR1554223r1-SRR1554223r2
remap2022_GSE55257.Input.Cp190.embryo_5h-13h_mixed:FBgn0000283_SRR1554224r1-SRR1554224r2
remap2022_GSE55257.Input.Pc.embryo_5h-13h_PS7:FBgn0003042_SRR1538992r1-SRR1538992r2
remap2022_GSE55257.Input.Pc.embryo_5h-13h_PS7:FBgn0003042_SRR1538993r1-SRR1538993r2
remap2022_GSE55257.Input.Pc.embryo_5h-13h_mixed:FBgn0003042_SRR1538994r1-SRR1538994r2
remap2022_GSE55257.Input.Pc.embryo_5h-13h_mixed:FBgn0003042_SRR1538995r1-SRR1538995r2
remap2022_GSE55257.Input.Su-z-12.embryo_5h-13h_PS7:FBgn0020887_SRR1538996r1-SRR1538996r2
remap2022_GSE55257.Input.Su-z-12.embryo_5h-13h_PS7:FBgn0020887_SRR1538997r1-SRR1538997r2
remap2022_GSE55257.Input.Su-z-12.embryo_5h-13h_mixed:FBgn0020887_SRR1538999r1-SRR1538999r2
remap2022_GSE55257.Input.ph.embryo_5h-13h_PS7:FBgn0004861-FBgn0004860_SRR1174467r1-SRR1174467r2
remap2022_GSE55257.Input.ph.embryo_5h-13h_PS7:FBgn0004861-FBgn0004860_SRR1174468r1-SRR1174468r2
remap2022_GSE55257.Input.ph.embryo_5h-13h_mixed:FBgn0004861-FBgn0004860_SRR1174466r1-SRR1174466r2
remap2022_GSE55303.Input.Pc.Schneider-2:FBgn0003042_SRR1175664
remap2022_GSE55303.Input.Pc.Schneider-2:FBgn0003042_SRR1175665
remap2022_GSE55303.Input.Pc.Schneider-2:FBgn0003042_SRR1175666
remap2022_GSE55303.Input.Pc.Schneider-2:FBgn0003042_SRR1175667
remap2022_GSE55303.Input.Pc.Schneider-2:FBgn0003042_SRR1175668
remap2022_GSE55303.Input.Pc.Schneider-2:FBgn0003042_SRR1175669
remap2022_GSE55303.Input.Pc.Schneider-2:FBgn0003042_SRR1175670
remap2022_GSE55303.Input.Pc.Schneider-2:FBgn0003042_SRR1175671
remap2022_GSE55303.Input.Pc.Schneider-2:FBgn0003042_SRR1175672
remap2022_GSE55303.Input.Pc.Schneider-2:FBgn0003042_SRR1175673
remap2022_GSE55303.Input.Pc.Schneider-2:FBgn0003042_SRR1175674
remap2022_GSE55303.Input.smt3.Schneider-2:FBgn0264922_SRR1175664
remap2022_GSE55303.Input.smt3.Schneider-2:FBgn0264922_SRR1175665
remap2022_GSE55303.Input.smt3.Schneider-2:FBgn0264922_SRR1175666
remap2022_GSE55303.Input.smt3.Schneider-2:FBgn0264922_SRR1175667
remap2022_GSE55303.Input.smt3.Schneider-2:FBgn0264922_SRR1175668
remap2022_GSE55303.Input.smt3.Schneider-2:FBgn0264922_SRR1175669
remap2022_GSE55303.Input.smt3.Schneider-2:FBgn0264922_SRR1175670
remap2022_GSE55303.Input.smt3.Schneider-2:FBgn0264922_SRR1175671
remap2022_GSE55303.Input.smt3.Schneider-2:FBgn0264922_SRR1175672
remap2022_GSE55303.Input.smt3.Schneider-2:FBgn0264922_SRR1175673
remap2022_GSE55303.Input.smt3.Schneider-2:FBgn0264922_SRR1175674
remap2022_GSE55303.Input.velo.Schneider-2:FBgn0035713_SRR1175664
remap2022_GSE55303.Input.velo.Schneider-2:FBgn0035713_SRR1175665
remap2022_GSE55303.Input.velo.Schneider-2:FBgn0035713_SRR1175666
remap2022_GSE55303.Input.velo.Schneider-2:FBgn0035713_SRR1175667
remap2022_GSE55303.Input.velo.Schneider-2:FBgn0035713_SRR1175668
remap2022_GSE55303.Input.velo.Schneider-2:FBgn0035713_SRR1175669
remap2022_GSE55303.Input.velo.Schneider-2:FBgn0035713_SRR1175670
remap2022_GSE55303.Input.velo.Schneider-2:FBgn0035713_SRR1175671
remap2022_GSE55303.Input.velo.Schneider-2:FBgn0035713_SRR1175672
remap2022_GSE55303.Input.velo.Schneider-2:FBgn0035713_SRR1175673
remap2022_GSE55303.Input.velo.Schneider-2:FBgn0035713_SRR1175674
remap2022_GSE56101.Input.ADD1.Schneider-2:FBgn0026573_SRR1217233
remap2022_GSE56101.Input.ADD1.Schneider-2:FBgn0026573_SRR1217235
remap2022_GSE56101.Input.HIPP1.Schneider-2:FBgn0037027_SRR1217237
remap2022_GSE56101.Input.HIPP1.Schneider-2:FBgn0037027_SRR1217239
remap2022_GSE56101.Input.Su-var-205.Schneider-2_priming:FBgn0003607_SRR1391068
remap2022_GSE56101.Input.Su-var-205.Schneider-2_priming:FBgn0003607_SRR1391070
remap2022_GSE56101.Input.msl-3.Schneider-2:FBgn0002775_SRR1217229
remap2022_GSE56101.Input.msl-3.Schneider-2_priming:FBgn0002775_SRR1391064
remap2022_GSE56101.Input.msl-3.Schneider-2_priming:FBgn0002775_SRR1391066
remap2022_GSE56347.Input.Su-var-205.third-instar_male:FBgn0003607_SRR1213172
remap2022_GSE56347.Input.Su-var-205.third-instar_male_piwi-mut:FBgn0003607_SRR1213180
remap2022_GSE58821.Input.msl-1.third-instar_salivary-glands_female_AA1-584:FBgn0005617_SRR1737836
remap2022_GSE58821.Input.msl-1.third-instar_salivary-glands_male_AA1-584:FBgn0005617_SRR1737834
remap2022_GSE58935.Input.zld.embryo:FBgn0259789_SRR1505738
remap2022_GSE58935.Input.zld.embryo_zld-mut:FBgn0259789_SRR1505738
remap2022_GSE59078.Input.CTCF.third-instar_eye-antennal-disc:FBgn0035769_SRR1506119
remap2022_GSE59192.Input.E-z.embryo_0h-16h_rev:FBgn0000629_SRR1508955
remap2022_GSE59726.Input.Su-H.embryo_2h-4h_goat-ab_sc-15813:FBgn0004837_SRR1524301
remap2022_GSE59726.Input.Su-H.embryo_2h-4h_goat-ab_sc-15813:FBgn0004837_SRR1524302
remap2022_GSE59726.Input.Su-H.embryo_2h-4h_goat-ab_sc-15813:FBgn0004837_SRR1524303
remap2022_GSE59726.Input.Su-H.embryo_2h-4h_rabbit-ab_sc-15813:FBgn0004837_SRR1524301
remap2022_GSE59726.Input.Su-H.embryo_2h-4h_rabbit-ab_sc-15813:FBgn0004837_SRR1524302
remap2022_GSE59726.Input.Su-H.embryo_2h-4h_rabbit-ab_sc-15813:FBgn0004837_SRR1524303
remap2022_GSE60428.Input.Dsp1.embryo_4h-12h:FBgn0278608_SRR1552243
remap2022_GSE60428.Input.Dsp1.embryo_4h-12h:FBgn0278608_SRR1552267
remap2022_GSE60428.Input.Pc.embryo_4h-12h:FBgn0003042_SRR1552243
remap2022_GSE60428.Input.Pc.embryo_4h-12h:FBgn0003042_SRR1552267
remap2022_GSE60428.Input.Pc.embryo_4h-12h_Phdel:FBgn0003042_SRR1552293
remap2022_GSE60428.Input.Pc.embryo_4h-12h_Phdel:FBgn0003042_SRR1552299
remap2022_GSE60428.Input.Pc.embryo_4h-12h_WT:FBgn0003042_SRR1552296
remap2022_GSE60428.Input.ph.embryo_16h-18h:FBgn0004861-FBgn0004860_SRR3712754
remap2022_GSE60428.Input.ph.embryo_16h-18h:FBgn0004861-FBgn0004860_SRR3712755
remap2022_GSE60428.Input.ph.embryo_4h-12h:FBgn0004861-FBgn0004860_SRR1552243
remap2022_GSE60428.Input.ph.embryo_4h-12h:FBgn0004861-FBgn0004860_SRR1552267
remap2022_GSE60428.Input.pho.embryo_4h-12h:FBgn0002521_SRR1552243
remap2022_GSE60428.Input.pho.embryo_4h-12h:FBgn0002521_SRR1552267
remap2022_GSE60428.Input.pho.embryo_4h-12h_Phdel:FBgn0002521_SRR1552293
remap2022_GSE60428.Input.pho.embryo_4h-12h_Phdel:FBgn0002521_SRR1552299
remap2022_GSE60428.Input.pho.embryo_4h-12h_WT:FBgn0002521_SRR1552296
remap2022_GSE60686.Input.ph.Schneider-2:FBgn0004861-FBgn0004860_SRR1556387
remap2022_GSE60686.Input.ph.Schneider-2:FBgn0004861-FBgn0004860_SRR1556388
remap2022_GSE60686.Input.ph.Schneider-2_ph-ML:FBgn0004861-FBgn0004860_SRR1556389
remap2022_GSE60686.Input.ph.Schneider-2_ph-ML:FBgn0004861-FBgn0004860_SRR1556390
remap2022_GSE61340.Input.msl-1.third-instar_salivary-glands_female_AA1-584:FBgn0005617_SRR1573541
remap2022_GSE61340.Input.msl-1.third-instar_salivary-glands_male_AA1-584:FBgn0005617_SRR1573543
remap2022_GSE61340.Input.msl-1.third-instar_salivary-glands_mof2-mut_AA1-584:FBgn0005617_SRR1573545
remap2022_GSE62557.Input.grh.third-instar_eye-antennal-disc:FBgn0259211_SRR1617601
remap2022_GSE62904.Input.BEAF-32.Kc167_HS:FBgn0015602_SRR1636784r1-SRR1636784r2
remap2022_GSE62904.Input.BEAF-32.Kc167_NT:FBgn0015602_SRR1636785r1-SRR1636785r2
remap2022_GSE62904.Input.BEAF-32.Kc167_NT:FBgn0015602_SRR1636786r1-SRR1636786r2
remap2022_GSE62904.Input.CBP.Kc167_HS:FBgn0026144_SRR1636784r1-SRR1636784r2
remap2022_GSE62904.Input.CBP.Kc167_NT:FBgn0026144_SRR1636785r1-SRR1636785r2
remap2022_GSE62904.Input.CBP.Kc167_NT:FBgn0026144_SRR1636786r1-SRR1636786r2
remap2022_GSE62904.Input.CTCF.Kc167_HS:FBgn0035769_SRR1636784r1-SRR1636784r2
remap2022_GSE62904.Input.CTCF.Kc167_NT:FBgn0035769_SRR1636785r1-SRR1636785r2
remap2022_GSE62904.Input.CTCF.Kc167_NT:FBgn0035769_SRR1636786r1-SRR1636786r2
remap2022_GSE62904.Input.Cap-H2.Kc167_HS:FBgn0037831_SRR1636784r1-SRR1636784r2
remap2022_GSE62904.Input.Cap-H2.Kc167_NT:FBgn0037831_SRR1636785r1-SRR1636785r2
remap2022_GSE62904.Input.Cap-H2.Kc167_NT:FBgn0037831_SRR1636786r1-SRR1636786r2
remap2022_GSE62904.Input.Chro.Kc167_HS:FBgn0044324_SRR1636784r1-SRR1636784r2
remap2022_GSE62904.Input.Chro.Kc167_NT:FBgn0044324_SRR1636785r1-SRR1636785r2
remap2022_GSE62904.Input.Chro.Kc167_NT:FBgn0044324_SRR1636786r1-SRR1636786r2
remap2022_GSE62904.Input.Cp190.Kc167_HS:FBgn0000283_SRR1636784r1-SRR1636784r2
remap2022_GSE62904.Input.Cp190.Kc167_NT:FBgn0000283_SRR1636785r1-SRR1636785r2
remap2022_GSE62904.Input.Cp190.Kc167_NT:FBgn0000283_SRR1636786r1-SRR1636786r2
remap2022_GSE62904.Input.Dref.Kc167_HS:FBgn0015664_SRR1636784r1-SRR1636784r2
remap2022_GSE62904.Input.Dref.Kc167_NT:FBgn0015664_SRR1636785r1-SRR1636785r2
remap2022_GSE62904.Input.Dref.Kc167_NT:FBgn0015664_SRR1636786r1-SRR1636786r2
remap2022_GSE62904.Input.Pc.Kc167_HS:FBgn0003042_SRR1636784r1-SRR1636784r2
remap2022_GSE62904.Input.Pc.Kc167_NT:FBgn0003042_SRR1636785r1-SRR1636785r2
remap2022_GSE62904.Input.Pc.Kc167_NT:FBgn0003042_SRR1636786r1-SRR1636786r2
remap2022_GSE62904.Input.Pc.Kc167_NT_VP:FBgn0003042_SRR1636785r1-SRR1636785r2
remap2022_GSE62904.Input.Pc.Kc167_NT_VP:FBgn0003042_SRR1636786r1-SRR1636786r2
remap2022_GSE62904.Input.TfIIIC.Kc167_HS:FBgn0017460_SRR1636784r1-SRR1636784r2
remap2022_GSE62904.Input.TfIIIC.Kc167_NT:FBgn0017460_SRR1636785r1-SRR1636785r2
remap2022_GSE62904.Input.TfIIIC.Kc167_NT:FBgn0017460_SRR1636786r1-SRR1636786r2
remap2022_GSE62904.Input.fs-1-h.Kc167_HS:FBgn0004656_SRR1636784r1-SRR1636784r2
remap2022_GSE62904.Input.fs-1-h.Kc167_NT:FBgn0004656_SRR1636785r1-SRR1636785r2
remap2022_GSE62904.Input.fs-1-h.Kc167_NT:FBgn0004656_SRR1636786r1-SRR1636786r2
remap2022_GSE62904.Input.l-3-mbt.Kc167_HS:FBgn0002441_SRR1636784r1-SRR1636784r2
remap2022_GSE62904.Input.l-3-mbt.Kc167_NT:FBgn0002441_SRR1636785r1-SRR1636785r2
remap2022_GSE62904.Input.l-3-mbt.Kc167_NT:FBgn0002441_SRR1636786r1-SRR1636786r2
remap2022_GSE62904.Input.mod-mdg4.Kc167_HS:FBgn0002781_SRR1636784r1-SRR1636784r2
remap2022_GSE62904.Input.pzg.Kc167_HS:FBgn0259785_SRR1636784r1-SRR1636784r2
remap2022_GSE62904.Input.pzg.Kc167_NT:FBgn0259785_SRR1636785r1-SRR1636785r2
remap2022_GSE62904.Input.pzg.Kc167_NT:FBgn0259785_SRR1636786r1-SRR1636786r2
remap2022_GSE62904.Input.su-Hw.Kc167_HS:FBgn0003567_SRR1636784r1-SRR1636784r2
remap2022_GSE62904.Input.vtd.Kc167_HS:FBgn0260987_SRR1636784r1-SRR1636784r2
remap2022_GSE62904.Input.vtd.Kc167_NT:FBgn0260987_SRR1636785r1-SRR1636785r2
remap2022_GSE62904.Input.vtd.Kc167_NT:FBgn0260987_SRR1636786r1-SRR1636786r2
remap2022_GSE63011.Input.Cdk12.third-instar:FBgn0037093_SRR2053191
remap2022_GSE63011.Input.Cdk12.third-instar:FBgn0037093_SRR2205088
remap2022_GSE64284.Input.Ubx.embryo_0h-16h:FBgn0003944_SRR1721316
remap2022_GSE64284.Input.Ubx.embryo_0h-16h:FBgn0003944_SRR1721320
remap2022_GSE65150.Input.Su-H.S2-DRSC:FBgn0004837_SRR1768051
remap2022_GSE65441.Input.dl.embryo_2h-3h:FBgn0260632_SRR1779556
remap2022_GSE65441.Input.dl.embryo_2h-3h:FBgn0260632_SRR1779560
remap2022_GSE65441.Input.dl.embryo_2h-3h_zld-neg:FBgn0260632_SRR1779558
remap2022_GSE65441.Input.dl.embryo_2h-3h_zld-neg:FBgn0260632_SRR1779562
remap2022_GSE65441.Input.zld.embryo_2h-3h:FBgn0259789_SRR1779548
remap2022_GSE65441.Input.zld.embryo_2h-3h:FBgn0259789_SRR1779552
remap2022_GSE65441.Input.zld.embryo_2h-3h_gd7:FBgn0259789_SRR1779550
remap2022_GSE65441.Input.zld.embryo_2h-3h_gd7:FBgn0259789_SRR1779554
remap2022_GSE65566.Input.E-z.third-instar:FBgn0000629_SRR1785672
remap2022_GSE65566.Input.E-z.third-instar:FBgn0000629_SRR1785674
remap2022_GSE65566.Input.E-z.third-instar_psc-min:FBgn0000629_SRR1785668
remap2022_GSE65566.Input.E-z.third-instar_psc-min:FBgn0000629_SRR1785670
remap2022_GSE66183.Input.E-z.embryo_12h-24h:FBgn0000629_SRR1813236
remap2022_GSE66183.Input.E-z.embryo_12h-24h:FBgn0000629_SRR1813238r1-SRR1813238r2
remap2022_GSE66183.Input.Pc.Schneider-2:FBgn0003042_SRR1813248r1-SRR1813248r2
remap2022_GSE66183.Input.Pc.embryo_12h-24h:FBgn0003042_SRR1813240r1-SRR1813240r2
remap2022_GSE66183.Input.Pc.embryo_12h-24h:FBgn0003042_SRR1813242
remap2022_GSE66183.Input.Scm.Schneider-2:FBgn0003334_SRR1813244r1-SRR1813244r2
remap2022_GSE66183.Input.Scm.Schneider-2:FBgn0003334_SRR1813246r1-SRR1813246r2
remap2022_GSE66183.Input.Scm.embryo_12h-24h:FBgn0003334_SRR1813234
remap2022_GSE67323.Input.Acf.embryo_0h-2h_Rb1:FBgn0027620_SRR1931643
remap2022_GSE67323.Input.Acf.embryo_0h-2h_Rb1:FBgn0027620_SRR1931644
remap2022_GSE67323.Input.Acf.embryo_0h-2h_Rb1_WT:FBgn0027620_SRR1931640
remap2022_GSE67323.Input.Acf.embryo_0h-2h_Rb1_WT:FBgn0027620_SRR1931641
remap2022_GSE67323.Input.Acf.embryo_0h-2h_Rb1_WT:FBgn0027620_SRR1931642
remap2022_GSE67323.Input.Acf.embryo_0h-2h_Rb2:FBgn0027620_SRR1931643
remap2022_GSE67323.Input.Acf.embryo_0h-2h_Rb2:FBgn0027620_SRR1931644
remap2022_GSE67323.Input.Acf.embryo_0h-2h_Rb2_WT:FBgn0027620_SRR1931640
remap2022_GSE67323.Input.Acf.embryo_0h-2h_Rb2_WT:FBgn0027620_SRR1931641
remap2022_GSE67323.Input.Acf.embryo_0h-2h_Rb2_WT:FBgn0027620_SRR1931642
remap2022_GSE67323.Input.Acf.embryo_0h-2h_Rb2_preimmune:FBgn0027620_SRR1931640
remap2022_GSE67323.Input.Acf.embryo_0h-2h_Rb2_preimmune:FBgn0027620_SRR1931641
remap2022_GSE67323.Input.Acf.embryo_0h-2h_Rb2_preimmune:FBgn0027620_SRR1931642
remap2022_GSE67323.Input.Acf.embryo_0h-2h_Rb_preimmune:FBgn0027620_SRR1931640
remap2022_GSE67323.Input.Acf.embryo_0h-2h_Rb_preimmune:FBgn0027620_SRR1931641
remap2022_GSE67323.Input.Acf.embryo_0h-2h_Rb_preimmune:FBgn0027620_SRR1931642
remap2022_GSE67323.Input.Rsf1.embryo_0h-2h_Rb:FBgn0011305_SRR1931648
remap2022_GSE67323.Input.Rsf1.embryo_0h-2h_Rb_WT:FBgn0011305_SRR1931640
remap2022_GSE67323.Input.Rsf1.embryo_0h-2h_Rb_WT:FBgn0011305_SRR1931641
remap2022_GSE67323.Input.Rsf1.embryo_0h-2h_Rb_WT:FBgn0011305_SRR1931642
remap2022_GSE67346.Input.Stat92E.adult_intestine:FBgn0016917_SRR1943298r1-SRR1943298r2
remap2022_GSE67805.Input.kn.embryo_stage-13-14_homemade:FBgn0001319_SRR1970915
remap2022_GSE68654.Input.Mad.Kc167_untreated:FBgn0011648_SRR2013423r1-SRR2013423r2
remap2022_GSE68654.Input.Med.Kc167_untreated:FBgn0011655_SRR2013423r1-SRR2013423r2
remap2022_GSE68654.Input.Smox.Kc167_untreated_AF7948:FBgn0025800_SRR2013423r1-SRR2013423r2
remap2022_GSE68654.Input.shn.Kc167_untreated:FBgn0003396_SRR2013423r1-SRR2013423r2
remap2022_GSE68983.Input.CBP.embryo_orer:FBgn0026144_SRR2031906
remap2022_GSE68983.Input.Dl.embryo_tl10b:FBgn0000463_SRR2031917
remap2022_GSE68983.Input.Dl.embryo_tl10b:FBgn0000463_SRR2031918
remap2022_GSE68983.Input.Dl.embryo_tl10b:FBgn0000463_SRR2031919
remap2022_GSE68983.Input.Dl.embryo_tl10b:FBgn0000463_SRR2031920
remap2022_GSE68983.Input.Mad.embryo_gd7:FBgn0011648_SRR2031896
remap2022_GSE68983.Input.Mad.embryo_gd7:FBgn0011648_SRR2031897
remap2022_GSE68983.Input.Mad.embryo_gd7:FBgn0011648_SRR2031898
remap2022_GSE68983.Input.Pc.embryo_orer_sc-25762:FBgn0003042_SRR2031906
remap2022_GSE68983.Input.Trl.embryo_orer:FBgn0013263_SRR2031906
remap2022_GSE68983.Input.twi.embryo_tl10b:FBgn0003900_SRR2031917
remap2022_GSE68983.Input.twi.embryo_tl10b:FBgn0003900_SRR2031918
remap2022_GSE68983.Input.twi.embryo_tl10b:FBgn0003900_SRR2031919
remap2022_GSE68983.Input.twi.embryo_tl10b:FBgn0003900_SRR2031920
remap2022_GSE68983.Input.zen.embryo_gd7:FBgn0004053_SRR2031896
remap2022_GSE68983.Input.zen.embryo_gd7:FBgn0004053_SRR2031897
remap2022_GSE68983.Input.zen.embryo_gd7:FBgn0004053_SRR2031898
remap2022_GSE68983.Input.zld.embryo_gd7:FBgn0259789_SRR2031896
remap2022_GSE68983.Input.zld.embryo_gd7:FBgn0259789_SRR2031897
remap2022_GSE68983.Input.zld.embryo_gd7:FBgn0259789_SRR2031898
remap2022_GSE68983.Input.zld.embryo_tl10b:FBgn0259789_SRR2031917
remap2022_GSE68983.Input.zld.embryo_tl10b:FBgn0259789_SRR2031918
remap2022_GSE68983.Input.zld.embryo_tl10b:FBgn0259789_SRR2031919
remap2022_GSE68983.Input.zld.embryo_tl10b:FBgn0259789_SRR2031920
remap2022_GSE69796.Input.Abd-B.Kc167:FBgn0000015_SRR2060652r1-SRR2060652r2
remap2022_GSE69796.Input.Abd-B.Kc167:FBgn0000015_SRR2060653r1-SRR2060653r2
remap2022_GSE69796.Input.Ubx.Kc167:FBgn0003944_SRR2060652r1-SRR2060652r2
remap2022_GSE69796.Input.Ubx.Kc167:FBgn0003944_SRR2060653r1-SRR2060653r2
remap2022_GSE69796.Input.Ubx.Kc167_Hth:FBgn0003944_SRR2060652r1-SRR2060652r2
remap2022_GSE69796.Input.Ubx.Kc167_Hth:FBgn0003944_SRR2060653r1-SRR2060653r2
remap2022_GSE69796.Input.Ubx.Kc167_mut:FBgn0003944_SRR2060652r1-SRR2060652r2
remap2022_GSE69796.Input.Ubx.Kc167_mut:FBgn0003944_SRR2060653r1-SRR2060653r2
remap2022_GSE69796.Input.abd-A.Kc167:FBgn0000014_SRR2060652r1-SRR2060652r2
remap2022_GSE69796.Input.abd-A.Kc167:FBgn0000014_SRR2060653r1-SRR2060653r2
remap2022_GSE70632.Input.Trl.third-instar_imaginal-disc_salivary-gland:FBgn0013263_SRR2090178
remap2022_GSE70744.Input.Psc.S2-DRSC:FBgn0005624_SRR2096477
remap2022_GSE70744.Input.Psc.S2-DRSC:FBgn0005624_SRR2096479
remap2022_GSE70744.Input.Psc.S2-DRSC_Suz12-min:FBgn0005624_SRR2096473
remap2022_GSE70744.Input.Psc.S2-DRSC_Suz12-min:FBgn0005624_SRR2096475
remap2022_GSE72171.Input.Sin3A.Schneider-2_187HA:FBgn0022764_SRR2173465
remap2022_GSE72171.Input.Sin3A.Schneider-2_187HA:FBgn0022764_SRR2173467
remap2022_GSE72171.Input.Sin3A.Schneider-2_220HA:FBgn0022764_SRR2173469
remap2022_GSE72171.Input.Sin3A.Schneider-2_220HA:FBgn0022764_SRR2173471
remap2022_GSE72666.Input.CBP.Schneider-2_homemade:FBgn0026144_SRR2232432r1-SRR2232432r2
remap2022_GSE72666.Input.Etl1.Schneider-2_homemade:FBgn0032157_SRR2232432r1-SRR2232432r2
remap2022_GSE73780.Input.rib.embryo_stage-11-16:FBgn0003254_SRR2566781
remap2022_GSE73780.Input.rib.embryo_stage-11-16:FBgn0003254_SRR2566782
remap2022_GSE73780.Input.rib.embryo_stage-11-16_fkh:FBgn0003254_SRR2566775
remap2022_GSE73780.Input.rib.embryo_stage-11-16_fkh:FBgn0003254_SRR2566776
remap2022_GSE74080.Input.Pc.third-instar_eye-disc:FBgn0003042_SRR2723983
remap2022_GSE74080.Input.Pc.third-instar_eye-disc:FBgn0003042_SRR2723984
remap2022_GSE74080.Input.Pc.third-instar_wing-disc:FBgn0003042_SRR2672983
remap2022_GSE74080.Input.Pc.third-instar_wing-disc:FBgn0003042_SRR2672984
remap2022_GSE74080.Input.ph.third-instar_eye-disc:FBgn0004861-FBgn0004860_SRR2723983
remap2022_GSE74080.Input.ph.third-instar_eye-disc:FBgn0004861-FBgn0004860_SRR2723984
remap2022_GSE74080.Input.ph.third-instar_wing-disc:FBgn0004861-FBgn0004860_SRR2672983
remap2022_GSE74080.Input.ph.third-instar_wing-disc:FBgn0004861-FBgn0004860_SRR2672984
remap2022_GSE75031.Input.msl-2.Kc_gfp_3d:FBgn0005616_SRR2919818
remap2022_GSE75031.Input.msl-2.Kc_gfp_3d:FBgn0005616_SRR2919819
remap2022_GSE75031.Input.msl-2.Kc_sxl1_3d:FBgn0005616_SRR2919820
remap2022_GSE75031.Input.msl-2.Kc_sxl1_3d:FBgn0005616_SRR2919821
remap2022_GSE75031.Input.msl-2.Kc_sxl1_6d:FBgn0005616_SRR2919822
remap2022_GSE75031.Input.msl-2.Kc_sxl1_6d:FBgn0005616_SRR2919823
remap2022_GSE75031.Input.msl-2.Kc_sxl1_9d:FBgn0005616_SRR2919824
remap2022_GSE75031.Input.msl-2.Kc_sxl1_9d:FBgn0005616_SRR2919825
remap2022_GSE75031.Input.msl-2.Kc_sxl2_3d:FBgn0005616_SRR2919826
remap2022_GSE75031.Input.msl-2.Kc_sxl2_3d:FBgn0005616_SRR2919827
remap2022_GSE75031.Input.msl-2.Kc_sxl2_6d:FBgn0005616_SRR2919828
remap2022_GSE75031.Input.msl-2.Kc_sxl2_6d:FBgn0005616_SRR2919829
remap2022_GSE75031.Input.msl-2.Kc_sxl2_9d:FBgn0005616_SRR2919830
remap2022_GSE75031.Input.msl-2.Kc_sxl2_9d:FBgn0005616_SRR2919831
remap2022_GSE76892.Input.en.third-instar_CNS_imaginal-disk:FBgn0000577_SRR3102822
remap2022_GSE76892.Input.ph.third-instar_CNS_imaginal-disk:FBgn0004861-FBgn0004860_SRR3102822
remap2022_GSE76892.Input.pho.third-instar_CNS_imaginal-disk:FBgn0002521_SRR3102819
remap2022_GSE76997.Input.ZIPIC.embryo:FBgn0039740_SRR3109313
remap2022_GSE76997.Input.dwg.embryo:FBgn0000520_SRR3109313
remap2022_GSE76997.Input.pita.embryo:FBgn0034878_SRR3109313
remap2022_GSE77341.Input.ph.third-instar_CNS_imaginal-disk_en:FBgn0004861-FBgn0004860_SRR3130878
remap2022_GSE77341.Input.ph.third-instar_CNS_imaginal-disk_en:FBgn0004861-FBgn0004860_SRR3130879
remap2022_GSE77341.Input.ph.third-instar_CNS_imaginal-disk_en:FBgn0004861-FBgn0004860_SRR3130880
remap2022_GSE77341.Input.ph.third-instar_CNS_imaginal-disk_en:FBgn0004861-FBgn0004860_SRR3130881
remap2022_GSE77341.Input.ph.third-instar_CNS_imaginal-disk_inv:FBgn0004861-FBgn0004860_SRR3130884
remap2022_GSE77341.Input.ph.third-instar_CNS_imaginal-disk_inv:FBgn0004861-FBgn0004860_SRR3130885
remap2022_GSE77341.Input.ph.third-instar_CNS_imaginal-disk_inv:FBgn0004861-FBgn0004860_SRR3130886
remap2022_GSE77341.Input.ph.third-instar_CNS_imaginal-disk_inv:FBgn0004861-FBgn0004860_SRR3130887
remap2022_GSE77341.Input.ph.third-instar_CNS_imaginal-disk_inv:FBgn0004861-FBgn0004860_SRR3130888
remap2022_GSE77582.Input.cg.third-instar_CNS_imaginal-disk_homemade:FBgn0000289_SRR3145072
remap2022_GSE81434.Input.Su-var-205.ovarian-somatic-cell_ctrl_C1A9-DSHB:FBgn0003607_SRR3503050
remap2022_GSE81456.Input.CrebB.mushroom-body_naive_homemade:FBgn0265784_SRR3509716r1-SRR3509716r2
remap2022_GSE81456.Input.CrebB.mushroom-body_spaced_homemade:FBgn0265784_SRR3509716r1-SRR3509716r2
remap2022_GSE81456.Input.Crtc.mushroom-body_naive_homemade:FBgn0036746_SRR3509716r1-SRR3509716r2
remap2022_GSE81456.Input.Crtc.mushroom-body_spaced_homemade:FBgn0036746_SRR3509716r1-SRR3509716r2
remap2022_GSE81795.Input.Set1.Schneider-2_homemade:FBgn0040022_SRR3575261
remap2022_GSE81795.Input.Set1.Schneider-2_homemade:FBgn0040022_SRR3575262
remap2022_GSE81795.Input.trr.Schneider-2_homemade:FBgn0023518_SRR3575262
remap2022_GSE81795.Input.trx.Schneider-2_CT_homemade:FBgn0003862_SRR3575261
remap2022_GSE81795.Input.trx.Schneider-2_CT_homemade:FBgn0003862_SRR3575262
remap2022_GSE81795.Input.trx.Schneider-2_NT_homemade:FBgn0003862_SRR3575261
remap2022_GSE81795.Input.trx.Schneider-2_NT_homemade:FBgn0003862_SRR3575262
remap2022_GSE82151.Input.grh.third-instar_eye-antennal-disc:FBgn0259211_SRR3620838
remap2022_GSE83247.Input.Pc.Schneider-2_Suz12-min:FBgn0003042_SRR3658917
remap2022_GSE83247.Input.Pc.Schneider-2_Suz12-min:FBgn0003042_SRR3658919
remap2022_GSE83305.Input.grh.embryo_11h-12h:FBgn0259211_SRR3661303
remap2022_GSE83305.Input.grh.embryo_11h-12h_1-441:FBgn0259211_SRR3661303
remap2022_GSE83305.Input.grh.embryo_15h-16h:FBgn0259211_SRR3661304
remap2022_GSE83305.Input.grh.embryo_15h-16h_1-441:FBgn0259211_SRR3661304
remap2022_GSE83305.Input.grh.embryo_2h-3h:FBgn0259211_SRR3661301
remap2022_GSE83305.Input.grh.embryo_2h-3h_1-441:FBgn0259211_SRR3661301
remap2022_GSE83305.Input.grh.embryo_5h-6h:FBgn0259211_SRR3661302
remap2022_GSE83305.Input.grh.embryo_5h-6h_1-441:FBgn0259211_SRR3661302
remap2022_GSE83305.Input.grh.third-instar_wing-disc:FBgn0259211_SRR5244308
remap2022_GSE84283.Input.esg.adult_intestine:FBgn0287768_SRR3845163r1-SRR3845163r2
remap2022_GSE84502.Input.pho.Schneider-2:FBgn0002521_SRR3928903r1-SRR3928903r2
remap2022_GSE85404.Input.CTCF.embryo:FBgn0035769_SRR4017019
remap2022_GSE86106.Input.Hmr.S2-DRSC_2C10:FBgn0001206_SRR4069178
remap2022_GSE86106.Input.Hmr.S2-DRSC_2C10:FBgn0001206_SRR4069182
remap2022_GSE86106.Input.Hmr.S2-DRSC_2C10:FBgn0001206_SRR4069184
remap2022_GSE86106.Input.Hmr.S2-DRSC_CP190RNAi_2C10:FBgn0001206_SRR4069195
remap2022_GSE86106.Input.Hmr.S2-DRSC_CtrlRNAi_2C10:FBgn0001206_SRR4069189
remap2022_GSE86106.Input.Hmr.S2-DRSC_CtrlRNAi_2C10:FBgn0001206_SRR4069197
remap2022_GSE86243.Input.su-Hw.adult_ovary:FBgn0003567_SRR4101019
remap2022_GSE86243.Input.su-Hw.adult_ovary:FBgn0003567_SRR4101021
remap2022_GSE87022.Input.DnaJ-1.Schneider-2:FBgn0263106_SRR4252435
remap2022_GSE87022.Input.DnaJ-1.Schneider-2:FBgn0263106_SRR4252437
remap2022_GSE87022.Input.Mlf.Schneider-2:FBgn0034051_SRR4252437
remap2022_GSE87022.Input.Mlf.Schneider-2:FBgn0034051_SRR4252441
remap2022_GSE87509.Input.Gug.Schneider-2_SG2524:FBgn0010825_SRR4309625r1-SRR4309625r2
remap2022_GSE87509.Input.Gug.Schneider-2_SG2524:FBgn0010825_SRR4309626r1-SRR4309626r2
remap2022_GSE87509.Input.Gug.Schneider-2_SG2524:FBgn0010825_SRR4309627r1-SRR4309627r2
remap2022_GSE89381.Input.kmg.adult_testis_KD:FBgn0032473_SRR4896328r1-SRR4896328r2
remap2022_GSE89381.Input.kmg.adult_testis_KD:FBgn0032473_SRR4896332
remap2022_GSE89459.Input.trr.adult_0-5d_head:FBgn0023518_SRR4841811
remap2022_GSE90703.Input.upSET.embryo_12h-24h:FBgn0036398_SRR5064690
remap2022_GSE90703.Input.upSET.embryo_12h-24h:FBgn0036398_SRR5064691
remap2022_GSE90916.Input.Orc2.second-instar_fat-body_3WL:FBgn0015270_SRR5078069r1-SRR5078069r2
remap2022_GSE90916.Input.Orc2.second-instar_fat-body_3WL:FBgn0015270_SRR5078071r1-SRR5078071r2
remap2022_GSE90916.Input.Orc2.second-instar_fat-body_68h:FBgn0015270_SRR5078061r1-SRR5078061r2
remap2022_GSE90916.Input.Orc2.second-instar_fat-body_68h:FBgn0015270_SRR5078063r1-SRR5078063r2
remap2022_GSE90916.Input.Orc2.second-instar_fat-body_92h:FBgn0015270_SRR5078065r1-SRR5078065r2
remap2022_GSE90916.Input.Orc2.second-instar_fat-body_92h:FBgn0015270_SRR5078067r1-SRR5078067r2
remap2022_GSE93100.Input.MRG15.Schneider-2_WT:FBgn0027378_SRR5140284
remap2022_GSE93100.Input.MRG15.Schneider-2_siAsh1:FBgn0027378_SRR6019820
remap2022_GSE93100.Input.MRG15.Schneider-2_siMrg15:FBgn0027378_SRR6019821
remap2022_GSE93100.Input.ash1.Schneider-2_WT:FBgn0005386_SRR5140284
remap2022_GSE93100.Input.ash1.Schneider-2_siMrg15:FBgn0005386_SRR6019821
remap2022_GSE93828.Input.E-Pc.adult_5d_testis_ab290:FBgn0000581_SRR5188371
remap2022_GSE93828.Input.E-Pc.adult_5d_testis_ab290:FBgn0000581_SRR5188373
remap2022_GSE94115.Input.msl-2.Schneider-2:FBgn0005616_SRR5206750
remap2022_GSE94115.Input.msl-2.Schneider-2:FBgn0005616_SRR5206753
remap2022_GSE94115.Input.msl-2.Schneider-2:FBgn0005616_SRR5206755
remap2022_GSE94115.Input.msl-2.Schneider-2:FBgn0005616_SRR5206757
remap2022_GSE94922.Input.Elys.third-instar_brain:FBgn0031052_SRR5259260
remap2022_GSE94922.Input.Elys.third-instar_brain:FBgn0031052_SRR5259261
remap2022_GSE94922.Input.Nup98-96.third-instar_brain:FBgn0039120_SRR5259260
remap2022_GSE94922.Input.Nup98-96.third-instar_brain:FBgn0039120_SRR5259261
remap2022_GSE94922.Input.Nup98-96.third-instar_brain:FBgn0039120_SRR5259262
remap2022_GSE95236.Input.brm.Schneider-2:FBgn0000212_SRR5279384
remap2022_GSE95236.Input.brm.Schneider-2:FBgn0000212_SRR5279385
remap2022_GSE95781.Input.Lpt.adult_2-4d_brain_ca_homemade:FBgn0263667_SRR5319079
remap2022_GSE95781.Input.Lpt.adult_2-4d_brain_yf_homemade:FBgn0263667_SRR5319081
remap2022_GSE95781.Input.Lpt.adult_brain_WT_homemade:FBgn0263667_SRR5319080
remap2022_GSE95781.Input.trr.adult_brain_WT_homemade:FBgn0023518_SRR5319049
remap2022_GSE96581.Input.CTCF.Schneider-2_control:FBgn0035769_SRR5341693
remap2022_GSE96581.Input.CTCF.Schneider-2_induced:FBgn0035769_SRR5341694
remap2022_GSE96581.Input.Cp190.Schneider-2_control:FBgn0000283_SRR5341693
remap2022_GSE96581.Input.Cp190.Schneider-2_induced:FBgn0000283_SRR5341694
remap2022_GSE96581.Input.wg.Schneider-2_control:FBgn0284084_SRR5341693
remap2022_GSE96581.Input.wg.Schneider-2_induced:FBgn0284084_SRR5341694
remap2022_GSE96959.Input.BigH1.adult_testis:FBgn0038252_SRR5368386
remap2022_GSE97162.Input.Gal.adult_5d_whole-fly_IP:FBgn0001089_SRR5398175
remap2022_GSE97162.Input.glu.adult_5d_whole-fly_IP:FBgn0015391_SRR5398173
remap2022_GSE97719.Input.rhi.adult_ovary_moonshiner:FBgn0004400_SRR5445347
remap2022_GSE97719.Input.rhi.adult_ovary_rhino:FBgn0004400_SRR5445346
remap2022_GSE97719.Input.rhi.adult_ovary_w1118:FBgn0004400_SRR5445345
remap2022_GSE97956.Input.Eip93F.adult_wing_ab290:FBgn0264490_SRR5457524
remap2022_GSE98484.Input.E-Pc.Schneider-2_ab290:FBgn0000581_SRR5499062
remap2022_GSE98484.Input.E-Pc.Schneider-2_ab290:FBgn0000581_SRR5499064
remap2022_GSE98862.Input.Ada2b.embryo_1h-3h_1530:FBgn0037555_SRR5534650
remap2022_GSE98862.Input.Ada2b.embryo_1h-3h_1530:FBgn0037555_SRR5534652
remap2022_GSE98862.Input.Ada2b.embryo_1h-3h_1530:FBgn0037555_SRR5534654
remap2022_GSE98862.Input.Ada2b.embryo_1h-3h_1760:FBgn0037555_SRR5534656
remap2022_GSE98862.Input.Sgf11.embryo_1h-3h_1377:FBgn0036804_SRR5534641
remap2022_GSE98862.Input.Sgf11.embryo_1h-3h_1377:FBgn0036804_SRR5534643
remap2022_GSE98862.Input.Sgf11.embryo_1h-3h_1924:FBgn0036804_SRR5534645
remap2022_GSE98862.Input.not.embryo_1h-3h_1924:FBgn0013717_SRR5534647
remap2022_GSE99461.Input.CycG.third-instar_UAS-Myc-CycG:FBgn0262656_SRR5630473
remap2022_GSE99461.Input.CycG.third-instar_UAS-Myc-CycG:FBgn0262656_SRR5630475
remap2022_GSE99461.Input.CycG.third-instar_UAS-Myc-CycG:FBgn0262656_SRR5630476
remap2022_GSE99461.Input.CycG.third-instar_UAS-Myc-CycG:FBgn0262656_SRR5630477
remap2022_GSE99461.Input.CycG.third-instar_UAS-Myc-CycG:FBgn0262656_SRR5630478
remap2022_GSE99461.Input.CycG.third-instar_UAS-Myc-CycG:FBgn0262656_SRR5630479
remap2022_GSE99461.Input.CycG.third-instar_UAS-Myc-CycG:FBgn0262656_SRR5630480
remap2022_GSE99461.Input.CycG.third-instar_UAS-Myc-CycG:FBgn0262656_SRR5630481
