# Supplementary material for: Integrating genetic variation with deep learning provides context for variants impacting transcription factor binding during embryogenesis
Source: Genome Res. 2025 May;35(5):1138–53. doi: 10.1101/gr.279652.124 (PMC12047541; doi:10.1101/gr.279652.124)
Supplement: Supplement 8 [file Supplemental_Code.zip › Code/Pipelines/6.0_ReMap_bigwig/annotation/metatable_samples.txt]

remap2022_ENCSR004RJS.CG9876.adult_whole-fly_site-specific-recombination_insertion:FBgn0034821_ENCFF102DSV
remap2022_ENCSR004RJS.CG9876.adult_whole-fly_site-specific-recombination_insertion:FBgn0034821_ENCFF122EYP
remap2022_ENCSR004VNY.cad.adult_whole-fly_insertion:FBgn0000251_ENCFF452OXT
remap2022_ENCSR004VNY.cad.adult_whole-fly_insertion:FBgn0000251_ENCFF663QQZ
remap2022_ENCSR005MLL.Pdp1.adult_whole-fly_site-specific-recombination_insertion:FBgn0016694_ENCFF083DMO
remap2022_ENCSR005MLL.Pdp1.adult_whole-fly_site-specific-recombination_insertion:FBgn0016694_ENCFF150PED
remap2022_ENCSR005MLL.Pdp1.adult_whole-fly_site-specific-recombination_insertion:FBgn0016694_ENCFF734XFO
remap2022_ENCSR007HUT.cyc.adult_whole-fly_site-specific-recombination_insertion:FBgn0023094_ENCFF842ZFQ
remap2022_ENCSR007HUT.cyc.adult_whole-fly_site-specific-recombination_insertion:FBgn0023094_ENCFF943PCE
remap2022_ENCSR007HUT.cyc.adult_whole-fly_site-specific-recombination_insertion:FBgn0023094_ENCFF984BCL
remap2022_ENCSR008NYP.sug.adult_whole-fly_site-specific-recombination_insertion:FBgn0033782_ENCFF139XDM
remap2022_ENCSR008NYP.sug.adult_whole-fly_site-specific-recombination_insertion:FBgn0033782_ENCFF431YIK
remap2022_ENCSR012MXT.Nf-YC.adult_whole-fly_site-specific-recombination_insertion:FBgn0029905_ENCFF722CVZ
remap2022_ENCSR012MXT.Nf-YC.adult_whole-fly_site-specific-recombination_insertion:FBgn0029905_ENCFF882RRS
remap2022_ENCSR012MXT.Nf-YC.adult_whole-fly_site-specific-recombination_insertion:FBgn0029905_ENCFF901PCU
remap2022_ENCSR014ETB.lola.adult_whole-fly_insertion:FBgn0283521_ENCFF417PPL
remap2022_ENCSR014ETB.lola.adult_whole-fly_insertion:FBgn0283521_ENCFF769CCQ
remap2022_ENCSR014ETB.lola.adult_whole-fly_insertion:FBgn0283521_ENCFF947DEU
remap2022_ENCSR015ZUX.E-spl-m-beta-HLH.adult_whole-fly_site-specific-recombination_insertion:FBgn0002733_ENCFF279VPR
remap2022_ENCSR015ZUX.E-spl-m-beta-HLH.adult_whole-fly_site-specific-recombination_insertion:FBgn0002733_ENCFF402LDU
remap2022_ENCSR017FMO.phol.adult_whole-fly_site-specific-recombination_insertion:FBgn0035997_ENCFF335DFM
remap2022_ENCSR017FMO.phol.adult_whole-fly_site-specific-recombination_insertion:FBgn0035997_ENCFF378CSZ
remap2022_ENCSR017FMO.phol.adult_whole-fly_site-specific-recombination_insertion:FBgn0035997_ENCFF403MPK
remap2022_ENCSR018VBD.CG34367.adult_whole-fly_site-specific-recombination_insertion:FBgn0085396_ENCFF187AKI
remap2022_ENCSR018VBD.CG34367.adult_whole-fly_site-specific-recombination_insertion:FBgn0085396_ENCFF336POT
remap2022_ENCSR020BAG.Dfd.adult_whole-fly_site-specific-recombination_insertion:FBgn0000439_ENCFF128TEX
remap2022_ENCSR020BAG.Dfd.adult_whole-fly_site-specific-recombination_insertion:FBgn0000439_ENCFF983FXW
remap2022_ENCSR021FJA.NK7-1.adult_whole-fly_site-specific-recombination_insertion:FBgn0024321_ENCFF267VST
remap2022_ENCSR021FJA.NK7-1.adult_whole-fly_site-specific-recombination_insertion:FBgn0024321_ENCFF879QNV
remap2022_ENCSR021FJA.NK7-1.adult_whole-fly_site-specific-recombination_insertion:FBgn0024321_ENCFF919MZS
remap2022_ENCSR021VXG.CG10209.adult_whole-fly_site-specific-recombination_insertion:FBgn0033971_ENCFF073SKE
remap2022_ENCSR021VXG.CG10209.adult_whole-fly_site-specific-recombination_insertion:FBgn0033971_ENCFF349PFX
remap2022_ENCSR021VXG.CG10209.adult_whole-fly_site-specific-recombination_insertion:FBgn0033971_ENCFF534UDN
remap2022_ENCSR025MAQ.ATbp.adult_whole-fly_site-specific-recombination_insertion:FBgn0039946_ENCFF287YCH
remap2022_ENCSR025MAQ.ATbp.adult_whole-fly_site-specific-recombination_insertion:FBgn0039946_ENCFF761TOM
remap2022_ENCSR027AMS.CG12659.adult_whole-fly_site-specific-recombination_insertion:FBgn0040929_ENCFF631OLF
remap2022_ENCSR027AMS.CG12659.adult_whole-fly_site-specific-recombination_insertion:FBgn0040929_ENCFF706SSG
remap2022_ENCSR027AMS.CG12659.adult_whole-fly_site-specific-recombination_insertion:FBgn0040929_ENCFF736ISE
remap2022_ENCSR028DHQ.CG12299.adult_whole-fly_site-specific-recombination_insertion:FBgn0032295_ENCFF420PKV
remap2022_ENCSR028DHQ.CG12299.adult_whole-fly_site-specific-recombination_insertion:FBgn0032295_ENCFF508ZUQ
remap2022_ENCSR032CDC.chif.adult_whole-fly_site-specific-recombination_insertion:FBgn0000307_ENCFF011ITC
remap2022_ENCSR032CDC.chif.adult_whole-fly_site-specific-recombination_insertion:FBgn0000307_ENCFF357VYU
remap2022_ENCSR032CDC.chif.adult_whole-fly_site-specific-recombination_insertion:FBgn0000307_ENCFF570BTI
remap2022_ENCSR032DLA.Usf.adult_whole-fly_site-specific-recombination_insertion:FBgn0029711_ENCFF106IOI
remap2022_ENCSR032DLA.Usf.adult_whole-fly_site-specific-recombination_insertion:FBgn0029711_ENCFF652WRY
remap2022_ENCSR032HMJ.E-z.adult_whole-fly_site-specific-recombination_insertion:FBgn0000629_ENCFF588SBM
remap2022_ENCSR032HMJ.E-z.adult_whole-fly_site-specific-recombination_insertion:FBgn0000629_ENCFF603OAJ
remap2022_ENCSR032HMJ.E-z.adult_whole-fly_site-specific-recombination_insertion:FBgn0000629_ENCFF927ZKX
remap2022_ENCSR033IIP.pan.adult_whole-fly:FBgn0085432_ENCFF218EIV
remap2022_ENCSR033IIP.pan.adult_whole-fly:FBgn0085432_ENCFF882HVE
remap2022_ENCSR033ZHC.CG7101.adult_whole-fly_site-specific-recombination_insertion:FBgn0030963_ENCFF565NPF
remap2022_ENCSR033ZHC.CG7101.adult_whole-fly_site-specific-recombination_insertion:FBgn0030963_ENCFF891AWW
remap2022_ENCSR035GCI.nau.adult_whole-fly_site-specific-recombination_insertion:FBgn0002922_ENCFF610VJS
remap2022_ENCSR035GCI.nau.adult_whole-fly_site-specific-recombination_insertion:FBgn0002922_ENCFF772UAH
remap2022_ENCSR035GCI.nau.adult_whole-fly_site-specific-recombination_insertion:FBgn0002922_ENCFF957MKV
remap2022_ENCSR038HZR.CoRest.adult_whole-fly_site-specific-recombination_insertion:FBgn0261573_ENCFF118URL
remap2022_ENCSR038HZR.CoRest.adult_whole-fly_site-specific-recombination_insertion:FBgn0261573_ENCFF263QWT
remap2022_ENCSR038HZR.CoRest.adult_whole-fly_site-specific-recombination_insertion:FBgn0261573_ENCFF688SGR
remap2022_ENCSR042FCJ.CG7556.adult_whole-fly_site-specific-recombination_insertion:FBgn0030990_ENCFF216GAV
remap2022_ENCSR042FCJ.CG7556.adult_whole-fly_site-specific-recombination_insertion:FBgn0030990_ENCFF885ISS
remap2022_ENCSR042XCV.salr.adult_whole-fly_site-specific-recombination_insertion:FBgn0000287_ENCFF039UBC
remap2022_ENCSR042XCV.salr.adult_whole-fly_site-specific-recombination_insertion:FBgn0000287_ENCFF548ZZG
remap2022_ENCSR042XCV.salr.adult_whole-fly_site-specific-recombination_insertion:FBgn0000287_ENCFF659JNP
remap2022_ENCSR044IDQ.CG12236.adult_whole-fly_site-specific-recombination_insertion:FBgn0029822_ENCFF534BBK
remap2022_ENCSR044IDQ.CG12236.adult_whole-fly_site-specific-recombination_insertion:FBgn0029822_ENCFF756WLV
remap2022_ENCSR054BLW.az2.adult_whole-fly_site-specific-recombination_insertion:FBgn0025185_ENCFF006IBH
remap2022_ENCSR054BLW.az2.adult_whole-fly_site-specific-recombination_insertion:FBgn0025185_ENCFF144JUF
remap2022_ENCSR054BLW.az2.adult_whole-fly_site-specific-recombination_insertion:FBgn0025185_ENCFF732ZXK
remap2022_ENCSR055BAQ.Coop.adult_whole-fly_site-specific-recombination_insertion:FBgn0263240_ENCFF112XQE
remap2022_ENCSR055BAQ.Coop.adult_whole-fly_site-specific-recombination_insertion:FBgn0263240_ENCFF361ODU
remap2022_ENCSR055BAQ.Coop.adult_whole-fly_site-specific-recombination_insertion:FBgn0263240_ENCFF659WTO
remap2022_ENCSR058DSI.pan.adult_whole-fly_site-specific-recombination_insertion:FBgn0085432_ENCFF068IFW
remap2022_ENCSR058DSI.pan.adult_whole-fly_site-specific-recombination_insertion:FBgn0085432_ENCFF957PCC
remap2022_ENCSR059LML.CG32006.adult_whole-fly_site-specific-recombination_insertion:FBgn0052006_ENCFF040BHL
remap2022_ENCSR059LML.CG32006.adult_whole-fly_site-specific-recombination_insertion:FBgn0052006_ENCFF464AHM
remap2022_ENCSR059LML.CG32006.adult_whole-fly_site-specific-recombination_insertion:FBgn0052006_ENCFF911TZP
remap2022_ENCSR059TJM.CG3995.adult_whole-fly_site-specific-recombination_insertion:FBgn0038472_ENCFF304CPF
remap2022_ENCSR059TJM.CG3995.adult_whole-fly_site-specific-recombination_insertion:FBgn0038472_ENCFF541TTO
remap2022_ENCSR059TJM.CG3995.adult_whole-fly_site-specific-recombination_insertion:FBgn0038472_ENCFF988BXX
remap2022_ENCSR059YLP.CG4318.adult_whole-fly_site-specific-recombination_insertion:FBgn0030455_ENCFF403HSU
remap2022_ENCSR059YLP.CG4318.adult_whole-fly_site-specific-recombination_insertion:FBgn0030455_ENCFF593HUL
remap2022_ENCSR059YLP.CG4318.adult_whole-fly_site-specific-recombination_insertion:FBgn0030455_ENCFF593NFG
remap2022_ENCSR060CFV.CG7745.adult_whole-fly_site-specific-recombination_insertion:FBgn0033616_ENCFF448VTX
remap2022_ENCSR060CFV.CG7745.adult_whole-fly_site-specific-recombination_insertion:FBgn0033616_ENCFF740DIL
remap2022_ENCSR064GFC.tin.adult_whole-fly_site-specific-recombination_insertion:FBgn0004110_ENCFF113ZWD
remap2022_ENCSR064GFC.tin.adult_whole-fly_site-specific-recombination_insertion:FBgn0004110_ENCFF281IQM
remap2022_ENCSR064GFC.tin.adult_whole-fly_site-specific-recombination_insertion:FBgn0004110_ENCFF395IGS
remap2022_ENCSR064GFC.tin.adult_whole-fly_site-specific-recombination_insertion:FBgn0004110_ENCFF416RAW
remap2022_ENCSR064GFC.tin.adult_whole-fly_site-specific-recombination_insertion:FBgn0004110_ENCFF780JUW
remap2022_ENCSR066ITF.stwl.adult_whole-fly_site-specific-recombination_insertion:FBgn0003459_ENCFF225VLS
remap2022_ENCSR066ITF.stwl.adult_whole-fly_site-specific-recombination_insertion:FBgn0003459_ENCFF785TWV
remap2022_ENCSR066ITF.stwl.adult_whole-fly_site-specific-recombination_insertion:FBgn0003459_ENCFF958LYD
remap2022_ENCSR069AWH.side.adult_whole-fly_site-specific-recombination_insertion:FBgn0016061_ENCFF667YMQ
remap2022_ENCSR069AWH.side.adult_whole-fly_site-specific-recombination_insertion:FBgn0016061_ENCFF712RZY
remap2022_ENCSR073PHL.cic.adult_whole-fly_site-specific-recombination_insertion:FBgn0262582_ENCFF163KWQ
remap2022_ENCSR073PHL.cic.adult_whole-fly_site-specific-recombination_insertion:FBgn0262582_ENCFF337IZP
remap2022_ENCSR074LKQ.pan.adult_whole-fly:FBgn0085432_ENCFF123QCE
remap2022_ENCSR074LKQ.pan.adult_whole-fly:FBgn0085432_ENCFF437YLI
remap2022_ENCSR074YRV.lola.adult_whole-fly_insertion:FBgn0283521_ENCFF373IOU
remap2022_ENCSR074YRV.lola.adult_whole-fly_insertion:FBgn0283521_ENCFF687CDK
remap2022_ENCSR078TMF.ovo.adult_whole-fly_site-specific-recombination_insertion:FBgn0003028_ENCFF339FMR
remap2022_ENCSR078TMF.ovo.adult_whole-fly_site-specific-recombination_insertion:FBgn0003028_ENCFF492TMU
remap2022_ENCSR082FZF.CG2875.adult_whole-fly_site-specific-recombination_insertion:FBgn0029672_ENCFF187SAM
remap2022_ENCSR082FZF.CG2875.adult_whole-fly_site-specific-recombination_insertion:FBgn0029672_ENCFF482RCL
remap2022_ENCSR082RBU.Antp.adult_whole-fly_site-specific-recombination_insertion:FBgn0260642_ENCFF194GDT
remap2022_ENCSR082RBU.Antp.adult_whole-fly_site-specific-recombination_insertion:FBgn0260642_ENCFF716FHU
remap2022_ENCSR082RBU.Antp.adult_whole-fly_site-specific-recombination_insertion:FBgn0260642_ENCFF924IVP
remap2022_ENCSR085FSS.NfI.adult_whole-fly_site-specific-recombination_insertion:FBgn0042696_ENCFF588WDQ
remap2022_ENCSR085FSS.NfI.adult_whole-fly_site-specific-recombination_insertion:FBgn0042696_ENCFF719REO
remap2022_ENCSR085FSS.NfI.adult_whole-fly_site-specific-recombination_insertion:FBgn0042696_ENCFF750UTQ
remap2022_ENCSR086JMG.CG8478.adult_whole-fly:FBgn0037746_ENCFF283ANG
remap2022_ENCSR086JMG.CG8478.adult_whole-fly:FBgn0037746_ENCFF740VEC
remap2022_ENCSR092TNF.lms.adult_whole-fly_site-specific-recombination_insertion:FBgn0034520_ENCFF350GAE
remap2022_ENCSR092TNF.lms.adult_whole-fly_site-specific-recombination_insertion:FBgn0034520_ENCFF553CJT
remap2022_ENCSR094HIY.pad.adult_whole-fly_site-specific-recombination_insertion:FBgn0038418_ENCFF368BQI
remap2022_ENCSR094HIY.pad.adult_whole-fly_site-specific-recombination_insertion:FBgn0038418_ENCFF393TVE
remap2022_ENCSR094HIY.pad.adult_whole-fly_site-specific-recombination_insertion:FBgn0038418_ENCFF925QFU
remap2022_ENCSR097DMR.Chrac-16.adult_whole-fly_site-specific-recombination_insertion:FBgn0043001_ENCFF477ONZ
remap2022_ENCSR097DMR.Chrac-16.adult_whole-fly_site-specific-recombination_insertion:FBgn0043001_ENCFF674ZNK
remap2022_ENCSR097DMR.Chrac-16.adult_whole-fly_site-specific-recombination_insertion:FBgn0043001_ENCFF918BPW
remap2022_ENCSR098NCP.Dfd.adult_whole-fly_insertion:FBgn0000439_ENCFF413YNX
remap2022_ENCSR098NCP.Dfd.adult_whole-fly_insertion:FBgn0000439_ENCFF710ZQG
remap2022_ENCSR101LNT.CG3065.adult_whole-fly_site-specific-recombination_insertion:FBgn0034946_ENCFF457NGQ
remap2022_ENCSR101LNT.CG3065.adult_whole-fly_site-specific-recombination_insertion:FBgn0034946_ENCFF470ZXD
remap2022_ENCSR104XOO.trem.adult_whole-fly_site-specific-recombination_insertion:FBgn0038767_ENCFF174IOZ
remap2022_ENCSR104XOO.trem.adult_whole-fly_site-specific-recombination_insertion:FBgn0038767_ENCFF691FTW
remap2022_ENCSR104XOO.trem.adult_whole-fly_site-specific-recombination_insertion:FBgn0038767_ENCFF907ZDD
remap2022_ENCSR105OGL.pum.adult_whole-fly_site-specific-recombination_insertion:FBgn0003165_ENCFF086SAX
remap2022_ENCSR105OGL.pum.adult_whole-fly_site-specific-recombination_insertion:FBgn0003165_ENCFF802PRF
remap2022_ENCSR107VQE.Hr78.adult_whole-fly_insertion:FBgn0015239_ENCFF038RQG
remap2022_ENCSR107VQE.Hr78.adult_whole-fly_insertion:FBgn0015239_ENCFF221WVK
remap2022_ENCSR109RMR.tap.adult_whole-fly_site-specific-recombination_insertion:FBgn0015550_ENCFF167FXD
remap2022_ENCSR109RMR.tap.adult_whole-fly_site-specific-recombination_insertion:FBgn0015550_ENCFF593WQS
remap2022_ENCSR109RMR.tap.adult_whole-fly_site-specific-recombination_insertion:FBgn0015550_ENCFF659GRL
remap2022_ENCSR110JFN.schlank.adult_whole-fly_site-specific-recombination_insertion:FBgn0040918_ENCFF376XFZ
remap2022_ENCSR110JFN.schlank.adult_whole-fly_site-specific-recombination_insertion:FBgn0040918_ENCFF724ALB
remap2022_ENCSR110QRS.Dlip3.adult_whole-fly_site-specific-recombination_insertion:FBgn0040465_ENCFF441OGL
remap2022_ENCSR110QRS.Dlip3.adult_whole-fly_site-specific-recombination_insertion:FBgn0040465_ENCFF749YYW
remap2022_ENCSR110QRS.Dlip3.adult_whole-fly_site-specific-recombination_insertion:FBgn0040465_ENCFF844VJU
remap2022_ENCSR118TAH.CG17806.adult_whole-fly_site-specific-recombination_insertion:FBgn0038548_ENCFF246HBS
remap2022_ENCSR118TAH.CG17806.adult_whole-fly_site-specific-recombination_insertion:FBgn0038548_ENCFF933LOP
remap2022_ENCSR119OUI.twi.adult_whole-fly_site-specific-recombination_insertion:FBgn0003900_ENCFF271FJU
remap2022_ENCSR119OUI.twi.adult_whole-fly_site-specific-recombination_insertion:FBgn0003900_ENCFF918UHG
remap2022_ENCSR120ICM.Dp.adult_whole-fly_site-specific-recombination_insertion:FBgn0011763_ENCFF289JAC
remap2022_ENCSR120ICM.Dp.adult_whole-fly_site-specific-recombination_insertion:FBgn0011763_ENCFF983YNQ
remap2022_ENCSR120TCW.Atf3.adult_whole-fly_site-specific-recombination_insertion:FBgn0028550_ENCFF186DJJ
remap2022_ENCSR120TCW.Atf3.adult_whole-fly_site-specific-recombination_insertion:FBgn0028550_ENCFF603UJL
remap2022_ENCSR120TCW.Atf3.adult_whole-fly_site-specific-recombination_insertion:FBgn0028550_ENCFF657MBU
remap2022_ENCSR121SPZ.crp.adult_whole-fly_site-specific-recombination_insertion:FBgn0001994_ENCFF318LNW
remap2022_ENCSR121SPZ.crp.adult_whole-fly_site-specific-recombination_insertion:FBgn0001994_ENCFF456SIX
remap2022_ENCSR121SPZ.crp.adult_whole-fly_site-specific-recombination_insertion:FBgn0001994_ENCFF871NRB
remap2022_ENCSR122VFA.fd3F.adult_whole-fly_site-specific-recombination_insertion:FBgn0264954_ENCFF228BHU
remap2022_ENCSR122VFA.fd3F.adult_whole-fly_site-specific-recombination_insertion:FBgn0264954_ENCFF640DWF
remap2022_ENCSR125CNZ.D19A.adult_whole-fly_site-specific-recombination_insertion:FBgn0022935_ENCFF264KAP
remap2022_ENCSR125CNZ.D19A.adult_whole-fly_site-specific-recombination_insertion:FBgn0022935_ENCFF866FNZ
remap2022_ENCSR125CNZ.D19A.adult_whole-fly_site-specific-recombination_insertion:FBgn0022935_ENCFF931MCU
remap2022_ENCSR125NWX.nmo.adult_whole-fly_site-specific-recombination_insertion:FBgn0011817_ENCFF168FZL
remap2022_ENCSR125NWX.nmo.adult_whole-fly_site-specific-recombination_insertion:FBgn0011817_ENCFF406WWA
remap2022_ENCSR128VHN.dsx.adult_whole-fly_site-specific-recombination_insertion:FBgn0000504_ENCFF086MDA
remap2022_ENCSR128VHN.dsx.adult_whole-fly_site-specific-recombination_insertion:FBgn0000504_ENCFF683XVV
remap2022_ENCSR128VHN.dsx.adult_whole-fly_site-specific-recombination_insertion:FBgn0000504_ENCFF799SHJ
remap2022_ENCSR128VHN.dsx.adult_whole-fly_site-specific-recombination_insertion:FBgn0000504_ENCFF863UPI
remap2022_ENCSR132VFF.CG9948.adult_whole-fly_site-specific-recombination_insertion:FBgn0035721_ENCFF610SMK
remap2022_ENCSR132VFF.CG9948.adult_whole-fly_site-specific-recombination_insertion:FBgn0035721_ENCFF968QIJ
remap2022_ENCSR132XDY.CG6654.adult_whole-fly_site-specific-recombination_insertion:FBgn0038301_ENCFF178YXS
remap2022_ENCSR132XDY.CG6654.adult_whole-fly_site-specific-recombination_insertion:FBgn0038301_ENCFF966VQA
remap2022_ENCSR134NKA.Nf-YB.adult_whole-fly_site-specific-recombination_insertion:FBgn0032816_ENCFF134LZX
remap2022_ENCSR134NKA.Nf-YB.adult_whole-fly_site-specific-recombination_insertion:FBgn0032816_ENCFF237VLI
remap2022_ENCSR134NKA.Nf-YB.adult_whole-fly_site-specific-recombination_insertion:FBgn0032816_ENCFF506CBC
remap2022_ENCSR138MDE.Rel.adult_whole-fly_site-specific-recombination_insertion:FBgn0014018_ENCFF099MUT
remap2022_ENCSR138MDE.Rel.adult_whole-fly_site-specific-recombination_insertion:FBgn0014018_ENCFF806IYZ
remap2022_ENCSR138MDE.Rel.adult_whole-fly_site-specific-recombination_insertion:FBgn0014018_ENCFF809BMV
remap2022_ENCSR139BJY.Oli.adult_whole-fly_site-specific-recombination_insertion:FBgn0032651_ENCFF292NZO
remap2022_ENCSR139BJY.Oli.adult_whole-fly_site-specific-recombination_insertion:FBgn0032651_ENCFF523XFJ
remap2022_ENCSR139RDU.CG12942.adult_whole-fly_site-specific-recombination_insertion:FBgn0033569_ENCFF160YTN
remap2022_ENCSR139RDU.CG12942.adult_whole-fly_site-specific-recombination_insertion:FBgn0033569_ENCFF586EJV
remap2022_ENCSR139RDU.CG12942.adult_whole-fly_site-specific-recombination_insertion:FBgn0033569_ENCFF954MKF
remap2022_ENCSR140RMO.ab.adult_whole-fly_site-specific-recombination_insertion:FBgn0264442_ENCFF704KSP
remap2022_ENCSR140RMO.ab.adult_whole-fly_site-specific-recombination_insertion:FBgn0264442_ENCFF856USM
remap2022_ENCSR141ZKI.CG1647.adult_whole-fly_site-specific-recombination_insertion:FBgn0039602_ENCFF074BSF
remap2022_ENCSR141ZKI.CG1647.adult_whole-fly_site-specific-recombination_insertion:FBgn0039602_ENCFF513ZDW
remap2022_ENCSR141ZKI.CG1647.adult_whole-fly_site-specific-recombination_insertion:FBgn0039602_ENCFF756SJQ
remap2022_ENCSR143AWF.CG18262.adult_whole-fly_site-specific-recombination_insertion:FBgn0030012_ENCFF614FQK
remap2022_ENCSR143AWF.CG18262.adult_whole-fly_site-specific-recombination_insertion:FBgn0030012_ENCFF850PBF
remap2022_ENCSR143AWF.CG18262.adult_whole-fly_site-specific-recombination_insertion:FBgn0030012_ENCFF918TTA
remap2022_ENCSR149KUC.CG12155.adult_whole-fly_site-specific-recombination_insertion:FBgn0029957_ENCFF095TYY
remap2022_ENCSR149KUC.CG12155.adult_whole-fly_site-specific-recombination_insertion:FBgn0029957_ENCFF488FMQ
remap2022_ENCSR149KUC.CG12155.adult_whole-fly_site-specific-recombination_insertion:FBgn0029957_ENCFF734WBG
remap2022_ENCSR150QNB.Eip74EF.adult_whole-fly_insertion:FBgn0000567_ENCFF645OUO
remap2022_ENCSR150QNB.Eip74EF.adult_whole-fly_insertion:FBgn0000567_ENCFF674PYP
remap2022_ENCSR151WSI.CG30403.adult_whole-fly_site-specific-recombination_insertion:FBgn0050403_ENCFF118FZH
remap2022_ENCSR151WSI.CG30403.adult_whole-fly_site-specific-recombination_insertion:FBgn0050403_ENCFF222OPI
remap2022_ENCSR151WSI.CG30403.adult_whole-fly_site-specific-recombination_insertion:FBgn0050403_ENCFF900UGO
remap2022_ENCSR153KTS.trh.adult_whole-fly_site-specific-recombination_insertion:FBgn0262139_ENCFF334EBW
remap2022_ENCSR153KTS.trh.adult_whole-fly_site-specific-recombination_insertion:FBgn0262139_ENCFF479LGT
remap2022_ENCSR155JVI.Trl.adult_whole-fly:FBgn0013263_ENCFF064WSL
remap2022_ENCSR155JVI.Trl.adult_whole-fly:FBgn0013263_ENCFF774DMR
remap2022_ENCSR155JVI.Trl.adult_whole-fly:FBgn0013263_ENCFF972MOP
remap2022_ENCSR155UQM.CG10979.adult_whole-fly_site-specific-recombination_insertion:FBgn0037379_ENCFF280GSO
remap2022_ENCSR155UQM.CG10979.adult_whole-fly_site-specific-recombination_insertion:FBgn0037379_ENCFF392RNT
remap2022_ENCSR156QJC.Kr.adult_whole-fly_site-specific-recombination_insertion:FBgn0001325_ENCFF267FIR
remap2022_ENCSR156QJC.Kr.adult_whole-fly_site-specific-recombination_insertion:FBgn0001325_ENCFF635AOG
remap2022_ENCSR161OBF.Mabi.adult_whole-fly_site-specific-recombination_insertion:FBgn0032493_ENCFF275UZZ
remap2022_ENCSR161OBF.Mabi.adult_whole-fly_site-specific-recombination_insertion:FBgn0032493_ENCFF731XBC
remap2022_ENCSR161OBF.Mabi.adult_whole-fly_site-specific-recombination_insertion:FBgn0032493_ENCFF846FAS
remap2022_ENCSR161YRO.Kah.adult_whole-fly_site-specific-recombination_insertion:FBgn0035144_ENCFF761YBI
remap2022_ENCSR161YRO.Kah.adult_whole-fly_site-specific-recombination_insertion:FBgn0035144_ENCFF857RCV
remap2022_ENCSR164WWJ.fd64A.adult_whole-fly_site-specific-recombination_insertion:FBgn0004895_ENCFF389EWX
remap2022_ENCSR164WWJ.fd64A.adult_whole-fly_site-specific-recombination_insertion:FBgn0004895_ENCFF519WWO
remap2022_ENCSR164WWJ.fd64A.adult_whole-fly_site-specific-recombination_insertion:FBgn0004895_ENCFF696JDY
remap2022_ENCSR165KWP.CG17802.adult_whole-fly_site-specific-recombination_insertion:FBgn0038549_ENCFF015KFQ
remap2022_ENCSR165KWP.CG17802.adult_whole-fly_site-specific-recombination_insertion:FBgn0038549_ENCFF481QJJ
remap2022_ENCSR165OGT.topi.adult_whole-fly_site-specific-recombination_insertion:FBgn0037751_ENCFF481LBD
remap2022_ENCSR165OGT.topi.adult_whole-fly_site-specific-recombination_insertion:FBgn0037751_ENCFF618MPI
remap2022_ENCSR165OGT.topi.adult_whole-fly_site-specific-recombination_insertion:FBgn0037751_ENCFF760DUT
remap2022_ENCSR166XCH.corto.adult_whole-fly_site-specific-recombination_insertion:FBgn0010313_ENCFF190BZP
remap2022_ENCSR166XCH.corto.adult_whole-fly_site-specific-recombination_insertion:FBgn0010313_ENCFF940QRA
remap2022_ENCSR167BID.bcd.adult_whole-fly_site-specific-recombination_insertion:FBgn0000166_ENCFF234MSG
remap2022_ENCSR167BID.bcd.adult_whole-fly_site-specific-recombination_insertion:FBgn0000166_ENCFF784EPP
remap2022_ENCSR168NHD.CrebA.adult_whole-fly_site-specific-recombination_insertion:FBgn0004396_ENCFF226SKC
remap2022_ENCSR168NHD.CrebA.adult_whole-fly_site-specific-recombination_insertion:FBgn0004396_ENCFF801QCJ
remap2022_ENCSR168XBW.CG2120.adult_whole-fly_site-specific-recombination_insertion:FBgn0030005_ENCFF048DKG
remap2022_ENCSR168XBW.CG2120.adult_whole-fly_site-specific-recombination_insertion:FBgn0030005_ENCFF599NEX
remap2022_ENCSR168XBW.CG2120.adult_whole-fly_site-specific-recombination_insertion:FBgn0030005_ENCFF686QMQ
remap2022_ENCSR172KOI.kay.adult_whole-fly_site-specific-recombination_insertion:FBgn0001297_ENCFF224ENT
remap2022_ENCSR172KOI.kay.adult_whole-fly_site-specific-recombination_insertion:FBgn0001297_ENCFF591LGO
remap2022_ENCSR172KOI.kay.adult_whole-fly_site-specific-recombination_insertion:FBgn0001297_ENCFF632QEX
remap2022_ENCSR175KWV.Su-H.adult_whole-fly:FBgn0004837_ENCFF104CBF
remap2022_ENCSR175KWV.Su-H.adult_whole-fly:FBgn0004837_ENCFF465PUH
remap2022_ENCSR176PDW.Six4.adult_whole-fly_site-specific-recombination_insertion:FBgn0027364_ENCFF285BDA
remap2022_ENCSR176PDW.Six4.adult_whole-fly_site-specific-recombination_insertion:FBgn0027364_ENCFF778GHB
remap2022_ENCSR183WTG.CG2202.adult_whole-fly_site-specific-recombination_insertion:FBgn0030240_ENCFF184UEY
remap2022_ENCSR183WTG.CG2202.adult_whole-fly_site-specific-recombination_insertion:FBgn0030240_ENCFF702UMW
remap2022_ENCSR184CKS.Fer1.adult_whole-fly_site-specific-recombination_insertion:FBgn0037475_ENCFF878SNM
remap2022_ENCSR184CKS.Fer1.adult_whole-fly_site-specific-recombination_insertion:FBgn0037475_ENCFF939PFW
remap2022_ENCSR186ZKW.CG15696.adult_whole-fly_site-specific-recombination_insertion:FBgn0038833_ENCFF286UGN
remap2022_ENCSR186ZKW.CG15696.adult_whole-fly_site-specific-recombination_insertion:FBgn0038833_ENCFF393FTG
remap2022_ENCSR187IVR.CG14711.adult_whole-fly_site-specific-recombination_insertion:FBgn0037922_ENCFF112DAN
remap2022_ENCSR187IVR.CG14711.adult_whole-fly_site-specific-recombination_insertion:FBgn0037922_ENCFF390JKP
remap2022_ENCSR189NRY.Hsf.adult_whole-fly_site-specific-recombination_insertion:FBgn0001222_ENCFF028WFG
remap2022_ENCSR189NRY.Hsf.adult_whole-fly_site-specific-recombination_insertion:FBgn0001222_ENCFF350BPO
remap2022_ENCSR189NRY.Hsf.adult_whole-fly_site-specific-recombination_insertion:FBgn0001222_ENCFF715GDY
remap2022_ENCSR190CJZ.CG9609.adult_whole-fly_site-specific-recombination_insertion:FBgn0030787_ENCFF063EYT
remap2022_ENCSR190CJZ.CG9609.adult_whole-fly_site-specific-recombination_insertion:FBgn0030787_ENCFF508WWF
remap2022_ENCSR190CJZ.CG9609.adult_whole-fly_site-specific-recombination_insertion:FBgn0030787_ENCFF747AZV
remap2022_ENCSR191VCQ.Myc.adult_whole-fly:FBgn0262656_ENCFF792GXW
remap2022_ENCSR191VCQ.Myc.adult_whole-fly:FBgn0262656_ENCFF896DWM
remap2022_ENCSR194LIS.CG18476.adult_whole-fly_site-specific-recombination_insertion:FBgn0037931_ENCFF262CGD
remap2022_ENCSR194LIS.CG18476.adult_whole-fly_site-specific-recombination_insertion:FBgn0037931_ENCFF309JPP
remap2022_ENCSR196VPW.Hr4.adult_whole-fly_site-specific-recombination_insertion:FBgn0264562_ENCFF097VZJ
remap2022_ENCSR196VPW.Hr4.adult_whole-fly_site-specific-recombination_insertion:FBgn0264562_ENCFF133VKR
remap2022_ENCSR196VPW.Hr4.adult_whole-fly_site-specific-recombination_insertion:FBgn0264562_ENCFF408BBT
remap2022_ENCSR199FME.grau.adult_whole-fly_site-specific-recombination_insertion:FBgn0001133_ENCFF476UXZ
remap2022_ENCSR199FME.grau.adult_whole-fly_site-specific-recombination_insertion:FBgn0001133_ENCFF544OVX
remap2022_ENCSR199FME.grau.adult_whole-fly_site-specific-recombination_insertion:FBgn0001133_ENCFF605TKS
remap2022_ENCSR199TFG.tj.adult_whole-fly_site-specific-recombination_insertion:FBgn0000964_ENCFF115VDS
remap2022_ENCSR199TFG.tj.adult_whole-fly_site-specific-recombination_insertion:FBgn0000964_ENCFF619ZJL
remap2022_ENCSR199TFG.tj.adult_whole-fly_site-specific-recombination_insertion:FBgn0000964_ENCFF844OZJ
remap2022_ENCSR200GOV.brk.adult_whole-fly_site-specific-recombination_insertion:FBgn0024250_ENCFF084REW
remap2022_ENCSR200GOV.brk.adult_whole-fly_site-specific-recombination_insertion:FBgn0024250_ENCFF986OZV
remap2022_ENCSR202QJA.Sox15.adult_whole-fly_site-specific-recombination_insertion:FBgn0005613_ENCFF008LLJ
remap2022_ENCSR202QJA.Sox15.adult_whole-fly_site-specific-recombination_insertion:FBgn0005613_ENCFF141ZJE
remap2022_ENCSR202QJA.Sox15.adult_whole-fly_site-specific-recombination_insertion:FBgn0005613_ENCFF483NJC
remap2022_ENCSR202QJA.Sox15.adult_whole-fly_site-specific-recombination_insertion:FBgn0005613_ENCFF488KXS
remap2022_ENCSR202QJA.Sox15.adult_whole-fly_site-specific-recombination_insertion:FBgn0005613_ENCFF895UGG
remap2022_ENCSR214LWK.CG33557.adult_whole-fly_site-specific-recombination_insertion:FBgn0053557_ENCFF076EQV
remap2022_ENCSR214LWK.CG33557.adult_whole-fly_site-specific-recombination_insertion:FBgn0053557_ENCFF738IVZ
remap2022_ENCSR216AQL.zld.adult_whole-fly_site-specific-recombination_insertion:FBgn0259789_ENCFF026LBK
remap2022_ENCSR216AQL.zld.adult_whole-fly_site-specific-recombination_insertion:FBgn0259789_ENCFF592VYQ
remap2022_ENCSR219AHM.Rabex-5.adult_whole-fly_site-specific-recombination_insertion:FBgn0262937_ENCFF664IGH
remap2022_ENCSR219AHM.Rabex-5.adult_whole-fly_site-specific-recombination_insertion:FBgn0262937_ENCFF762WCY
remap2022_ENCSR219AHM.Rabex-5.adult_whole-fly_site-specific-recombination_insertion:FBgn0262937_ENCFF957KWU
remap2022_ENCSR220HPB.tll.adult_whole-fly_site-specific-recombination_insertion:FBgn0003720_ENCFF891HKC
remap2022_ENCSR220HPB.tll.adult_whole-fly_site-specific-recombination_insertion:FBgn0003720_ENCFF956URF
remap2022_ENCSR224OFQ.vri.adult_whole-fly_site-specific-recombination_insertion:FBgn0016076_ENCFF381SWW
remap2022_ENCSR224OFQ.vri.adult_whole-fly_site-specific-recombination_insertion:FBgn0016076_ENCFF762OOF
remap2022_ENCSR224OFQ.vri.adult_whole-fly_site-specific-recombination_insertion:FBgn0016076_ENCFF932LVY
remap2022_ENCSR224YOT.bigmax.adult_whole-fly_site-specific-recombination_insertion:FBgn0039509_ENCFF689WXQ
remap2022_ENCSR224YOT.bigmax.adult_whole-fly_site-specific-recombination_insertion:FBgn0039509_ENCFF762APG
remap2022_ENCSR226MOG.CG10565.adult_whole-fly_site-specific-recombination_insertion:FBgn0037051_ENCFF268VTH
remap2022_ENCSR226MOG.CG10565.adult_whole-fly_site-specific-recombination_insertion:FBgn0037051_ENCFF682MXB
remap2022_ENCSR226MOG.CG10565.adult_whole-fly_site-specific-recombination_insertion:FBgn0037051_ENCFF726YGU
remap2022_ENCSR227BSJ.CG11504.adult_whole-fly_site-specific-recombination_insertion:FBgn0039733_ENCFF287LRL
remap2022_ENCSR227BSJ.CG11504.adult_whole-fly_site-specific-recombination_insertion:FBgn0039733_ENCFF895KIP
remap2022_ENCSR227BSJ.CG11504.adult_whole-fly_site-specific-recombination_insertion:FBgn0039733_ENCFF915FCT
remap2022_ENCSR229DNL.dsf.adult_whole-fly_site-specific-recombination_insertion:FBgn0015381_ENCFF443WCR
remap2022_ENCSR229DNL.dsf.adult_whole-fly_site-specific-recombination_insertion:FBgn0015381_ENCFF550YAH
remap2022_ENCSR229FYE.Hr78.adult_whole-fly_insertion:FBgn0015239_ENCFF417AWU
remap2022_ENCSR229FYE.Hr78.adult_whole-fly_insertion:FBgn0015239_ENCFF630LRQ
remap2022_ENCSR233UXG.CG6254.adult_whole-fly_site-specific-recombination_insertion:FBgn0037794_ENCFF122EXG
remap2022_ENCSR233UXG.CG6254.adult_whole-fly_site-specific-recombination_insertion:FBgn0037794_ENCFF729SIV
remap2022_ENCSR233UXG.CG6254.adult_whole-fly_site-specific-recombination_insertion:FBgn0037794_ENCFF774HNQ
remap2022_ENCSR235MSK.eve.adult_whole-fly_site-specific-recombination_insertion:FBgn0000606_ENCFF348DFR
remap2022_ENCSR235MSK.eve.adult_whole-fly_site-specific-recombination_insertion:FBgn0000606_ENCFF435MCQ
remap2022_ENCSR237AMN.CG14655.adult_whole-fly_site-specific-recombination_insertion:FBgn0037275_ENCFF315VBV
remap2022_ENCSR237AMN.CG14655.adult_whole-fly_site-specific-recombination_insertion:FBgn0037275_ENCFF789BFM
remap2022_ENCSR237AMN.CG14655.adult_whole-fly_site-specific-recombination_insertion:FBgn0037275_ENCFF999DGP
remap2022_ENCSR237PJC.CG15601.adult_whole-fly_site-specific-recombination_insertion:FBgn0030673_ENCFF199ZLH
remap2022_ENCSR237PJC.CG15601.adult_whole-fly_site-specific-recombination_insertion:FBgn0030673_ENCFF402QDK
remap2022_ENCSR237PJC.CG15601.adult_whole-fly_site-specific-recombination_insertion:FBgn0030673_ENCFF573YQS
remap2022_ENCSR239MPW.caup.adult_whole-fly_site-specific-recombination_insertion:FBgn0015919_ENCFF006CZV
remap2022_ENCSR239MPW.caup.adult_whole-fly_site-specific-recombination_insertion:FBgn0015919_ENCFF618SPJ
remap2022_ENCSR239MPW.caup.adult_whole-fly_site-specific-recombination_insertion:FBgn0015919_ENCFF930OSI
remap2022_ENCSR239YEX.Hr83.adult_whole-fly_site-specific-recombination_insertion:FBgn0037436_ENCFF301FZB
remap2022_ENCSR239YEX.Hr83.adult_whole-fly_site-specific-recombination_insertion:FBgn0037436_ENCFF787ZJM
remap2022_ENCSR240ADR.Stat92E.adult_whole-fly_insertion:FBgn0016917_ENCFF047YGA
remap2022_ENCSR240ADR.Stat92E.adult_whole-fly_insertion:FBgn0016917_ENCFF274EPE
remap2022_ENCSR240NHL.ac.adult_whole-fly_site-specific-recombination_insertion:FBgn0000022_ENCFF074IQX
remap2022_ENCSR240NHL.ac.adult_whole-fly_site-specific-recombination_insertion:FBgn0000022_ENCFF472EHD
remap2022_ENCSR240NHL.ac.adult_whole-fly_site-specific-recombination_insertion:FBgn0000022_ENCFF539QLM
remap2022_ENCSR245UCO.GATAd.adult_whole-fly_site-specific-recombination_insertion:FBgn0032223_ENCFF090JEI
remap2022_ENCSR245UCO.GATAd.adult_whole-fly_site-specific-recombination_insertion:FBgn0032223_ENCFF605NWM
remap2022_ENCSR247CPK.CG1792.adult_whole-fly_site-specific-recombination_insertion:FBgn0039860_ENCFF378BKS
remap2022_ENCSR247CPK.CG1792.adult_whole-fly_site-specific-recombination_insertion:FBgn0039860_ENCFF392SFO
remap2022_ENCSR247ZVM.cato.adult_whole-fly_site-specific-recombination_insertion:FBgn0024249_ENCFF134VPP
remap2022_ENCSR247ZVM.cato.adult_whole-fly_site-specific-recombination_insertion:FBgn0024249_ENCFF633HHV
remap2022_ENCSR248JJL.chn.adult_whole-fly_site-specific-recombination_insertion:FBgn0015371_ENCFF222XRD
remap2022_ENCSR248JJL.chn.adult_whole-fly_site-specific-recombination_insertion:FBgn0015371_ENCFF363RWB
remap2022_ENCSR249JVE.hth.adult_whole-fly:FBgn0001235_ENCFF202MEC
remap2022_ENCSR249JVE.hth.adult_whole-fly:FBgn0001235_ENCFF655BBR
remap2022_ENCSR255PHG.CG6276.adult_whole-fly_site-specific-recombination_insertion:FBgn0038316_ENCFF418FNJ
remap2022_ENCSR255PHG.CG6276.adult_whole-fly_site-specific-recombination_insertion:FBgn0038316_ENCFF539JUF
remap2022_ENCSR259WOE.zfh2.adult_whole-fly_site-specific-recombination_insertion:FBgn0004607_ENCFF011LNH
remap2022_ENCSR259WOE.zfh2.adult_whole-fly_site-specific-recombination_insertion:FBgn0004607_ENCFF374TTF
remap2022_ENCSR261RKJ.MTF-1.adult_whole-fly_site-specific-recombination_insertion:FBgn0040305_ENCFF170HFA
remap2022_ENCSR261RKJ.MTF-1.adult_whole-fly_site-specific-recombination_insertion:FBgn0040305_ENCFF420DBJ
remap2022_ENCSR263AYM.CG3281.adult_whole-fly_site-specific-recombination_insertion:FBgn0260741_ENCFF041PBW
remap2022_ENCSR263AYM.CG3281.adult_whole-fly_site-specific-recombination_insertion:FBgn0260741_ENCFF349MZB
remap2022_ENCSR263AYM.CG3281.adult_whole-fly_site-specific-recombination_insertion:FBgn0260741_ENCFF942JQS
remap2022_ENCSR264MBG.Sin3A.Kc167:FBgn0022764_ENCFF515LPH
remap2022_ENCSR264MBG.Sin3A.Kc167:FBgn0022764_ENCFF708WHR
remap2022_ENCSR266CSS.CG3407.adult_whole-fly_site-specific-recombination_insertion:FBgn0031573_ENCFF462CVJ
remap2022_ENCSR266CSS.CG3407.adult_whole-fly_site-specific-recombination_insertion:FBgn0031573_ENCFF480IIJ
remap2022_ENCSR266HYG.oc.adult_whole-fly_site-specific-recombination_insertion:FBgn0004102_ENCFF043HET
remap2022_ENCSR266HYG.oc.adult_whole-fly_site-specific-recombination_insertion:FBgn0004102_ENCFF919OIL
remap2022_ENCSR269HHK.kay.adult_whole-fly_site-specific-recombination_insertion:FBgn0001297_ENCFF087WXT
remap2022_ENCSR269HHK.kay.adult_whole-fly_site-specific-recombination_insertion:FBgn0001297_ENCFF347ECN
remap2022_ENCSR271OGF.prd.adult_whole-fly:FBgn0003145_ENCFF529KSE
remap2022_ENCSR271OGF.prd.adult_whole-fly:FBgn0003145_ENCFF720TUS
remap2022_ENCSR271VMW.Hr38.adult_whole-fly_site-specific-recombination_insertion:FBgn0014859_ENCFF808COC
remap2022_ENCSR271VMW.Hr38.adult_whole-fly_site-specific-recombination_insertion:FBgn0014859_ENCFF812KUG
remap2022_ENCSR271ZJI.REPTOR-BP.adult_whole-fly_site-specific-recombination_insertion:FBgn0032202_ENCFF015AHM
remap2022_ENCSR271ZJI.REPTOR-BP.adult_whole-fly_site-specific-recombination_insertion:FBgn0032202_ENCFF555QHM
remap2022_ENCSR271ZJI.REPTOR-BP.adult_whole-fly_site-specific-recombination_insertion:FBgn0032202_ENCFF740ACJ
remap2022_ENCSR272DEA.Lhr.adult_whole-fly_site-specific-recombination_insertion:FBgn0034217_ENCFF023KQA
remap2022_ENCSR272DEA.Lhr.adult_whole-fly_site-specific-recombination_insertion:FBgn0034217_ENCFF714SJG
remap2022_ENCSR272DEA.Lhr.adult_whole-fly_site-specific-recombination_insertion:FBgn0034217_ENCFF732HNJ
remap2022_ENCSR273JZM.crc.adult_whole-fly_site-specific-recombination_insertion:FBgn0000370_ENCFF015CCD
remap2022_ENCSR273JZM.crc.adult_whole-fly_site-specific-recombination_insertion:FBgn0000370_ENCFF564QUD
remap2022_ENCSR274AAR.CG8924.adult_whole-fly_site-specific-recombination_insertion:FBgn0030710_ENCFF093EUJ
remap2022_ENCSR274AAR.CG8924.adult_whole-fly_site-specific-recombination_insertion:FBgn0030710_ENCFF458ZOA
remap2022_ENCSR274AAR.CG8924.adult_whole-fly_site-specific-recombination_insertion:FBgn0030710_ENCFF786PCN
remap2022_ENCSR274AAR.CG8924.adult_whole-fly_site-specific-recombination_insertion:FBgn0030710_ENCFF885IEG
remap2022_ENCSR276LGX.salm.adult_whole-fly_site-specific-recombination_insertion:FBgn0261648_ENCFF317GTJ
remap2022_ENCSR276LGX.salm.adult_whole-fly_site-specific-recombination_insertion:FBgn0261648_ENCFF379KRE
remap2022_ENCSR278IBK.CG6808.adult_whole-fly_site-specific-recombination_insertion:FBgn0037921_ENCFF291HKL
remap2022_ENCSR278IBK.CG6808.adult_whole-fly_site-specific-recombination_insertion:FBgn0037921_ENCFF448AQX
remap2022_ENCSR278IBK.CG6808.adult_whole-fly_site-specific-recombination_insertion:FBgn0037921_ENCFF739GXL
remap2022_ENCSR279HMO.crp.adult_whole-fly_site-specific-recombination_insertion:FBgn0001994_ENCFF210ATC
remap2022_ENCSR279HMO.crp.adult_whole-fly_site-specific-recombination_insertion:FBgn0001994_ENCFF814LXY
remap2022_ENCSR280XEB.Hr78.adult_whole-fly_insertion:FBgn0015239_ENCFF040KKO
remap2022_ENCSR280XEB.Hr78.adult_whole-fly_insertion:FBgn0015239_ENCFF319IIP
remap2022_ENCSR281ORM.Sox102F.adult_whole-fly_site-specific-recombination_insertion:FBgn0039938_ENCFF718LKK
remap2022_ENCSR281ORM.Sox102F.adult_whole-fly_site-specific-recombination_insertion:FBgn0039938_ENCFF976CHJ
remap2022_ENCSR283UXP.slp2.adult_whole-fly_site-specific-recombination_insertion:FBgn0004567_ENCFF316GLJ
remap2022_ENCSR283UXP.slp2.adult_whole-fly_site-specific-recombination_insertion:FBgn0004567_ENCFF910RRV
remap2022_ENCSR287NIU.CG11617.adult_whole-fly_site-specific-recombination_insertion:FBgn0031232_ENCFF038SDS
remap2022_ENCSR287NIU.CG11617.adult_whole-fly_site-specific-recombination_insertion:FBgn0031232_ENCFF595XNL
remap2022_ENCSR288BZG.SREBP.adult_whole-fly_site-specific-recombination_insertion:FBgn0261283_ENCFF552OXR
remap2022_ENCSR288BZG.SREBP.adult_whole-fly_site-specific-recombination_insertion:FBgn0261283_ENCFF632NOL
remap2022_ENCSR288BZG.SREBP.adult_whole-fly_site-specific-recombination_insertion:FBgn0261283_ENCFF956ZVX
remap2022_ENCSR290OJD.Stat92E.adult_whole-fly_insertion:FBgn0016917_ENCFF056WPO
remap2022_ENCSR290OJD.Stat92E.adult_whole-fly_insertion:FBgn0016917_ENCFF677DJI
remap2022_ENCSR291KUB.Rel.adult_whole-fly_site-specific-recombination_insertion:FBgn0014018_ENCFF608PMP
remap2022_ENCSR291KUB.Rel.adult_whole-fly_site-specific-recombination_insertion:FBgn0014018_ENCFF658GCJ
remap2022_ENCSR291ZDB.CG4424.adult_whole-fly_site-specific-recombination_insertion:FBgn0038765_ENCFF027FXM
remap2022_ENCSR291ZDB.CG4424.adult_whole-fly_site-specific-recombination_insertion:FBgn0038765_ENCFF426PNE
remap2022_ENCSR291ZDB.CG4424.adult_whole-fly_site-specific-recombination_insertion:FBgn0038765_ENCFF516TDC
remap2022_ENCSR291ZDB.CG4424.adult_whole-fly_site-specific-recombination_insertion:FBgn0038765_ENCFF750UPQ
remap2022_ENCSR291ZDB.CG4424.adult_whole-fly_site-specific-recombination_insertion:FBgn0038765_ENCFF768VGU
remap2022_ENCSR291ZDB.CG4424.adult_whole-fly_site-specific-recombination_insertion:FBgn0038765_ENCFF990WQA
remap2022_ENCSR292EYZ.lola.adult_whole-fly_site-specific-recombination_insertion:FBgn0283521_ENCFF382UCF
remap2022_ENCSR292EYZ.lola.adult_whole-fly_site-specific-recombination_insertion:FBgn0283521_ENCFF932QPK
remap2022_ENCSR292WNJ.Pfk.adult_whole-fly_site-specific-recombination_insertion:FBgn0003071_ENCFF912BIT
remap2022_ENCSR292WNJ.Pfk.adult_whole-fly_site-specific-recombination_insertion:FBgn0003071_ENCFF919UKD
remap2022_ENCSR295CRU.MESR4.adult_whole-fly_site-specific-recombination_insertion:FBgn0034240_ENCFF575BZI
remap2022_ENCSR295CRU.MESR4.adult_whole-fly_site-specific-recombination_insertion:FBgn0034240_ENCFF956MCO
remap2022_ENCSR295GRP.br.adult_whole-fly_site-specific-recombination_insertion:FBgn0283451_ENCFF141GAC
remap2022_ENCSR295GRP.br.adult_whole-fly_site-specific-recombination_insertion:FBgn0283451_ENCFF184JOD
remap2022_ENCSR295GRP.br.adult_whole-fly_site-specific-recombination_insertion:FBgn0283451_ENCFF550QHK
remap2022_ENCSR295UVI.nom.adult_whole-fly_site-specific-recombination_insertion:FBgn0037617_ENCFF083KYB
remap2022_ENCSR295UVI.nom.adult_whole-fly_site-specific-recombination_insertion:FBgn0037617_ENCFF280VAE
remap2022_ENCSR296ASC.Neu2.adult_whole-fly_site-specific-recombination_insertion:FBgn0037085_ENCFF189STL
remap2022_ENCSR296ASC.Neu2.adult_whole-fly_site-specific-recombination_insertion:FBgn0037085_ENCFF487KQM
remap2022_ENCSR296ASC.Neu2.adult_whole-fly_site-specific-recombination_insertion:FBgn0037085_ENCFF517HPG
remap2022_ENCSR296MRL.CG17385.adult_whole-fly_site-specific-recombination_insertion:FBgn0033934_ENCFF007RDH
remap2022_ENCSR296MRL.CG17385.adult_whole-fly_site-specific-recombination_insertion:FBgn0033934_ENCFF043TDN
remap2022_ENCSR296MRL.CG17385.adult_whole-fly_site-specific-recombination_insertion:FBgn0033934_ENCFF225XCT
remap2022_ENCSR302AQS.CG4707.adult_whole-fly_site-specific-recombination_insertion:FBgn0035036_ENCFF082IEH
remap2022_ENCSR302AQS.CG4707.adult_whole-fly_site-specific-recombination_insertion:FBgn0035036_ENCFF817APD
remap2022_ENCSR303EBD.Lpt.adult_whole-fly_site-specific-recombination_insertion:FBgn0263667_ENCFF281FXT
remap2022_ENCSR303EBD.Lpt.adult_whole-fly_site-specific-recombination_insertion:FBgn0263667_ENCFF919DVE
remap2022_ENCSR303EBD.Lpt.adult_whole-fly_site-specific-recombination_insertion:FBgn0263667_ENCFF947PBK
remap2022_ENCSR303MJE.usp.adult_whole-fly_insertion:FBgn0003964_ENCFF220DAK
remap2022_ENCSR303MJE.usp.adult_whole-fly_insertion:FBgn0003964_ENCFF261FOL
remap2022_ENCSR308HCJ.Smox.adult_whole-fly_site-specific-recombination_insertion:FBgn0025800_ENCFF154FXL
remap2022_ENCSR308HCJ.Smox.adult_whole-fly_site-specific-recombination_insertion:FBgn0025800_ENCFF220PSN
remap2022_ENCSR308HCJ.Smox.adult_whole-fly_site-specific-recombination_insertion:FBgn0025800_ENCFF233MSS
remap2022_ENCSR310ZJI.bsh.adult_whole-fly_site-specific-recombination_insertion:FBgn0000529_ENCFF540GOQ
remap2022_ENCSR310ZJI.bsh.adult_whole-fly_site-specific-recombination_insertion:FBgn0000529_ENCFF623YUH
remap2022_ENCSR312RCJ.spab.adult_whole-fly_site-specific-recombination_insertion:FBgn0033358_ENCFF600KOH
remap2022_ENCSR312RCJ.spab.adult_whole-fly_site-specific-recombination_insertion:FBgn0033358_ENCFF660QHJ
remap2022_ENCSR313RIH.CG10654.adult_whole-fly_site-specific-recombination_insertion:FBgn0036294_ENCFF587RKV
remap2022_ENCSR313RIH.CG10654.adult_whole-fly_site-specific-recombination_insertion:FBgn0036294_ENCFF971UBM
remap2022_ENCSR313TWF.CG31365.adult_whole-fly_site-specific-recombination_insertion:FBgn0051365_ENCFF292GTG
remap2022_ENCSR313TWF.CG31365.adult_whole-fly_site-specific-recombination_insertion:FBgn0051365_ENCFF878MDT
remap2022_ENCSR315AML.Hand.adult_whole-fly_site-specific-recombination_insertion:FBgn0032209_ENCFF163EIQ
remap2022_ENCSR315AML.Hand.adult_whole-fly_site-specific-recombination_insertion:FBgn0032209_ENCFF902SPU
remap2022_ENCSR316FKJ.wek.adult_whole-fly_site-specific-recombination_insertion:FBgn0001990_ENCFF398VOR
remap2022_ENCSR316FKJ.wek.adult_whole-fly_site-specific-recombination_insertion:FBgn0001990_ENCFF729FIS
remap2022_ENCSR316FKJ.wek.adult_whole-fly_site-specific-recombination_insertion:FBgn0001990_ENCFF772GRI
remap2022_ENCSR317SVS.acj6.adult_whole-fly_site-specific-recombination_insertion:FBgn0000028_ENCFF616VVC
remap2022_ENCSR317SVS.acj6.adult_whole-fly_site-specific-recombination_insertion:FBgn0000028_ENCFF652VIU
remap2022_ENCSR317SVS.acj6.adult_whole-fly_site-specific-recombination_insertion:FBgn0000028_ENCFF842JQB
remap2022_ENCSR317XOG.CG30020.adult_whole-fly_site-specific-recombination_insertion:FBgn0050020_ENCFF034KCB
remap2022_ENCSR317XOG.CG30020.adult_whole-fly_site-specific-recombination_insertion:FBgn0050020_ENCFF463BNL
remap2022_ENCSR319MRG.D.adult_whole-fly:FBgn0000411_ENCFF468LYR
remap2022_ENCSR319MRG.D.adult_whole-fly:FBgn0000411_ENCFF849MTC
remap2022_ENCSR321YHE.CG1233.adult_whole-fly_site-specific-recombination_insertion:FBgn0035137_ENCFF038BXI
remap2022_ENCSR321YHE.CG1233.adult_whole-fly_site-specific-recombination_insertion:FBgn0035137_ENCFF057TNU
remap2022_ENCSR321YHE.CG1233.adult_whole-fly_site-specific-recombination_insertion:FBgn0035137_ENCFF742ETL
remap2022_ENCSR321YHE.CG1233.adult_whole-fly_site-specific-recombination_insertion:FBgn0035137_ENCFF973OYR
remap2022_ENCSR324QVN.Hmr.adult_whole-fly_site-specific-recombination_insertion:FBgn0001206_ENCFF253UZL
remap2022_ENCSR324QVN.Hmr.adult_whole-fly_site-specific-recombination_insertion:FBgn0001206_ENCFF582NYN
remap2022_ENCSR324QVN.Hmr.adult_whole-fly_site-specific-recombination_insertion:FBgn0001206_ENCFF671KYR
remap2022_ENCSR325UBZ.Su-H.adult_whole-fly_site-specific-recombination_insertion:FBgn0004837_ENCFF120SFB
remap2022_ENCSR325UBZ.Su-H.adult_whole-fly_site-specific-recombination_insertion:FBgn0004837_ENCFF496CEF
remap2022_ENCSR325UBZ.Su-H.adult_whole-fly_site-specific-recombination_insertion:FBgn0004837_ENCFF496MCN
remap2022_ENCSR327ZQL.CG18599.adult_whole-fly_site-specific-recombination_insertion:FBgn0038592_ENCFF274JPO
remap2022_ENCSR327ZQL.CG18599.adult_whole-fly_site-specific-recombination_insertion:FBgn0038592_ENCFF563GHA
remap2022_ENCSR327ZQL.CG18599.adult_whole-fly_site-specific-recombination_insertion:FBgn0038592_ENCFF871LAP
remap2022_ENCSR332BCD.pita.adult_whole-fly_site-specific-recombination_insertion:FBgn0034878_ENCFF147AIV
remap2022_ENCSR332BCD.pita.adult_whole-fly_site-specific-recombination_insertion:FBgn0034878_ENCFF466AYB
remap2022_ENCSR332DSH.Plzf.adult_whole-fly_site-specific-recombination_insertion:FBgn0032401_ENCFF295KJI
remap2022_ENCSR332DSH.Plzf.adult_whole-fly_site-specific-recombination_insertion:FBgn0032401_ENCFF318BSX
remap2022_ENCSR332DSH.Plzf.adult_whole-fly_site-specific-recombination_insertion:FBgn0032401_ENCFF421DGH
remap2022_ENCSR332DSH.Plzf.adult_whole-fly_site-specific-recombination_insertion:FBgn0032401_ENCFF725BCX
remap2022_ENCSR335NNR.nerfin-1.adult_whole-fly_site-specific-recombination_insertion:FBgn0028999_ENCFF023PNW
remap2022_ENCSR335NNR.nerfin-1.adult_whole-fly_site-specific-recombination_insertion:FBgn0028999_ENCFF063KAP
remap2022_ENCSR335NNR.nerfin-1.adult_whole-fly_site-specific-recombination_insertion:FBgn0028999_ENCFF358JIV
remap2022_ENCSR335QAE.svp.adult_whole-fly_site-specific-recombination_insertion:FBgn0003651_ENCFF598MAC
remap2022_ENCSR335QAE.svp.adult_whole-fly_site-specific-recombination_insertion:FBgn0003651_ENCFF664QSN
remap2022_ENCSR335QAE.svp.adult_whole-fly_site-specific-recombination_insertion:FBgn0003651_ENCFF697LJK
remap2022_ENCSR335WXQ.hng2.adult_whole-fly_site-specific-recombination_insertion:FBgn0037634_ENCFF351GKJ
remap2022_ENCSR335WXQ.hng2.adult_whole-fly_site-specific-recombination_insertion:FBgn0037634_ENCFF698EJP
remap2022_ENCSR336HCG.CG30431.adult_whole-fly_site-specific-recombination_insertion:FBgn0050431_ENCFF572CLI
remap2022_ENCSR336HCG.CG30431.adult_whole-fly_site-specific-recombination_insertion:FBgn0050431_ENCFF858JXW
remap2022_ENCSR336ZDD.CG17186.adult_whole-fly_site-specific-recombination_insertion:FBgn0038741_ENCFF393DCI
remap2022_ENCSR336ZDD.CG17186.adult_whole-fly_site-specific-recombination_insertion:FBgn0038741_ENCFF398CTS
remap2022_ENCSR336ZDD.CG17186.adult_whole-fly_site-specific-recombination_insertion:FBgn0038741_ENCFF848AQW
remap2022_ENCSR339IEZ.Pdp1.adult_whole-fly_site-specific-recombination_insertion:FBgn0016694_ENCFF274OOA
remap2022_ENCSR339IEZ.Pdp1.adult_whole-fly_site-specific-recombination_insertion:FBgn0016694_ENCFF303AYX
remap2022_ENCSR339IEZ.Pdp1.adult_whole-fly_site-specific-recombination_insertion:FBgn0016694_ENCFF660XJT
remap2022_ENCSR339ZDU.dpn.adult_whole-fly_site-specific-recombination_insertion:FBgn0010109_ENCFF364FZV
remap2022_ENCSR339ZDU.dpn.adult_whole-fly_site-specific-recombination_insertion:FBgn0010109_ENCFF586LFJ
remap2022_ENCSR339ZDU.dpn.adult_whole-fly_site-specific-recombination_insertion:FBgn0010109_ENCFF869PQI
remap2022_ENCSR340CQF.CG15073.adult_whole-fly_site-specific-recombination_insertion:FBgn0034379_ENCFF888KEN
remap2022_ENCSR340CQF.CG15073.adult_whole-fly_site-specific-recombination_insertion:FBgn0034379_ENCFF998SGM
remap2022_ENCSR342YUI.ash1.adult_whole-fly_site-specific-recombination_insertion:FBgn0005386_ENCFF322HYL
remap2022_ENCSR342YUI.ash1.adult_whole-fly_site-specific-recombination_insertion:FBgn0005386_ENCFF632SSA
remap2022_ENCSR354KRW.CG14965.adult_whole-fly_site-specific-recombination_insertion:FBgn0035414_ENCFF210WVK
remap2022_ENCSR354KRW.CG14965.adult_whole-fly_site-specific-recombination_insertion:FBgn0035414_ENCFF543UKD
remap2022_ENCSR358XYO.Hr96.adult_whole-fly_site-specific-recombination_insertion:FBgn0015240_ENCFF645SLX
remap2022_ENCSR358XYO.Hr96.adult_whole-fly_site-specific-recombination_insertion:FBgn0015240_ENCFF749MJP
remap2022_ENCSR359ZMS.fu2.adult_whole-fly_site-specific-recombination_insertion:FBgn0029173_ENCFF349WXV
remap2022_ENCSR359ZMS.fu2.adult_whole-fly_site-specific-recombination_insertion:FBgn0029173_ENCFF801FQA
remap2022_ENCSR360ERR.CG33017.adult_whole-fly_site-specific-recombination_insertion:FBgn0053017_ENCFF467CKM
remap2022_ENCSR360ERR.CG33017.adult_whole-fly_site-specific-recombination_insertion:FBgn0053017_ENCFF994ZRM
remap2022_ENCSR360TFL.CG31388.adult_whole-fly_site-specific-recombination_insertion:FBgn0051388_ENCFF006EPS
remap2022_ENCSR360TFL.CG31388.adult_whole-fly_site-specific-recombination_insertion:FBgn0051388_ENCFF807GQV
remap2022_ENCSR360TVA.Su-H.adult_whole-fly:FBgn0004837_ENCFF216XYW
remap2022_ENCSR360TVA.Su-H.adult_whole-fly:FBgn0004837_ENCFF624QFY
remap2022_ENCSR360TVA.Su-H.adult_whole-fly:FBgn0004837_ENCFF791YPZ
remap2022_ENCSR360YKV.cnc.adult_whole-fly_site-specific-recombination_insertion:FBgn0262975_ENCFF513JIZ
remap2022_ENCSR360YKV.cnc.adult_whole-fly_site-specific-recombination_insertion:FBgn0262975_ENCFF546AGE
remap2022_ENCSR363SHZ.Met.adult_whole-fly_site-specific-recombination_insertion:FBgn0002723_ENCFF476LHE
remap2022_ENCSR363SHZ.Met.adult_whole-fly_site-specific-recombination_insertion:FBgn0002723_ENCFF622PGO
remap2022_ENCSR363SHZ.Met.adult_whole-fly_site-specific-recombination_insertion:FBgn0002723_ENCFF860DCW
remap2022_ENCSR365BOA.E-spl-m8-HLH.adult_whole-fly_site-specific-recombination_insertion:FBgn0000591_ENCFF712BCZ
remap2022_ENCSR365BOA.E-spl-m8-HLH.adult_whole-fly_site-specific-recombination_insertion:FBgn0000591_ENCFF890YZQ
remap2022_ENCSR365IMJ.dmrt11E.adult_whole-fly_site-specific-recombination_insertion:FBgn0030477_ENCFF015RNF
remap2022_ENCSR365IMJ.dmrt11E.adult_whole-fly_site-specific-recombination_insertion:FBgn0030477_ENCFF105HPK
remap2022_ENCSR365IMJ.dmrt11E.adult_whole-fly_site-specific-recombination_insertion:FBgn0030477_ENCFF864VIQ
remap2022_ENCSR365IMJ.dmrt11E.adult_whole-fly_site-specific-recombination_insertion:FBgn0030477_ENCFF992GNM
remap2022_ENCSR367SBM.Fer3.adult_whole-fly_site-specific-recombination_insertion:FBgn0037937_ENCFF132LJS
remap2022_ENCSR367SBM.Fer3.adult_whole-fly_site-specific-recombination_insertion:FBgn0037937_ENCFF453BPH
remap2022_ENCSR373BIM.shn.adult_whole-fly_site-specific-recombination_insertion:FBgn0003396_ENCFF107IIN
remap2022_ENCSR373BIM.shn.adult_whole-fly_site-specific-recombination_insertion:FBgn0003396_ENCFF314TWG
remap2022_ENCSR373BIM.shn.adult_whole-fly_site-specific-recombination_insertion:FBgn0003396_ENCFF814EMM
remap2022_ENCSR376EUJ.Lpt.adult_whole-fly_insertion:FBgn0263667_ENCFF173ZFP
remap2022_ENCSR376EUJ.Lpt.adult_whole-fly_insertion:FBgn0263667_ENCFF798KRG
remap2022_ENCSR377EUZ.EcR.adult_whole-fly_insertion:FBgn0000546_ENCFF233VLD
remap2022_ENCSR377EUZ.EcR.adult_whole-fly_insertion:FBgn0000546_ENCFF598SIP
remap2022_ENCSR377EUZ.EcR.adult_whole-fly_insertion:FBgn0000546_ENCFF809JOU
remap2022_ENCSR378UYF.Blimp-1.adult_whole-fly_site-specific-recombination_insertion:FBgn0035625_ENCFF042XVW
remap2022_ENCSR378UYF.Blimp-1.adult_whole-fly_site-specific-recombination_insertion:FBgn0035625_ENCFF172SUX
remap2022_ENCSR378UYF.Blimp-1.adult_whole-fly_site-specific-recombination_insertion:FBgn0035625_ENCFF602SPI
remap2022_ENCSR378UYF.Blimp-1.adult_whole-fly_site-specific-recombination_insertion:FBgn0035625_ENCFF756HFT
remap2022_ENCSR378UYF.Blimp-1.adult_whole-fly_site-specific-recombination_insertion:FBgn0035625_ENCFF774TBO
remap2022_ENCSR386BKJ.CG1602.adult_whole-fly_site-specific-recombination_insertion:FBgn0033186_ENCFF806FYI
remap2022_ENCSR386BKJ.CG1602.adult_whole-fly_site-specific-recombination_insertion:FBgn0033186_ENCFF827QOU
remap2022_ENCSR386BKJ.CG1602.adult_whole-fly_site-specific-recombination_insertion:FBgn0033186_ENCFF941ZIL
remap2022_ENCSR388YUZ.Jarid2.adult_whole-fly_site-specific-recombination_insertion:FBgn0036004_ENCFF064HTW
remap2022_ENCSR388YUZ.Jarid2.adult_whole-fly_site-specific-recombination_insertion:FBgn0036004_ENCFF090YBK
remap2022_ENCSR388YUZ.Jarid2.adult_whole-fly_site-specific-recombination_insertion:FBgn0036004_ENCFF649NYX
remap2022_ENCSR390QUD.sima.adult_whole-fly_site-specific-recombination_insertion:FBgn0266411_ENCFF048IYN
remap2022_ENCSR390QUD.sima.adult_whole-fly_site-specific-recombination_insertion:FBgn0266411_ENCFF309ZFF
remap2022_ENCSR392ANZ.lbe.adult_whole-fly_site-specific-recombination_insertion:FBgn0011278_ENCFF493EIH
remap2022_ENCSR392ANZ.lbe.adult_whole-fly_site-specific-recombination_insertion:FBgn0011278_ENCFF824QGM
remap2022_ENCSR392IEL.run.adult_whole-fly_site-specific-recombination_insertion:FBgn0003300_ENCFF442TBB
remap2022_ENCSR392IEL.run.adult_whole-fly_site-specific-recombination_insertion:FBgn0003300_ENCFF812BYM
remap2022_ENCSR392IEL.run.adult_whole-fly_site-specific-recombination_insertion:FBgn0003300_ENCFF911SDE
remap2022_ENCSR393AKW.Myb.adult_whole-fly_site-specific-recombination_insertion:FBgn0002914_ENCFF864OUL
remap2022_ENCSR393AKW.Myb.adult_whole-fly_site-specific-recombination_insertion:FBgn0002914_ENCFF974HGW
remap2022_ENCSR393QBI.BtbVII.adult_whole-fly_site-specific-recombination_insertion:FBgn0263108_ENCFF127TWR
remap2022_ENCSR393QBI.BtbVII.adult_whole-fly_site-specific-recombination_insertion:FBgn0263108_ENCFF155LAS
remap2022_ENCSR393QBI.BtbVII.adult_whole-fly_site-specific-recombination_insertion:FBgn0263108_ENCFF248ZAF
remap2022_ENCSR393QBI.BtbVII.adult_whole-fly_site-specific-recombination_insertion:FBgn0263108_ENCFF485CJY
remap2022_ENCSR393QBI.BtbVII.adult_whole-fly_site-specific-recombination_insertion:FBgn0263108_ENCFF567BJU
remap2022_ENCSR393QBI.BtbVII.adult_whole-fly_site-specific-recombination_insertion:FBgn0263108_ENCFF885FGI
remap2022_ENCSR393VQP.Zif.adult_whole-fly_site-specific-recombination_insertion:FBgn0037446_ENCFF245IPH
remap2022_ENCSR393VQP.Zif.adult_whole-fly_site-specific-recombination_insertion:FBgn0037446_ENCFF562CHB
remap2022_ENCSR393VQP.Zif.adult_whole-fly_site-specific-recombination_insertion:FBgn0037446_ENCFF605EVZ
remap2022_ENCSR394MHV.unpg.adult_whole-fly_site-specific-recombination_insertion:FBgn0015561_ENCFF054FRE
remap2022_ENCSR394MHV.unpg.adult_whole-fly_site-specific-recombination_insertion:FBgn0015561_ENCFF085HVK
remap2022_ENCSR394MHV.unpg.adult_whole-fly_site-specific-recombination_insertion:FBgn0015561_ENCFF407UWD
remap2022_ENCSR394MHV.unpg.adult_whole-fly_site-specific-recombination_insertion:FBgn0015561_ENCFF556SDP
remap2022_ENCSR394MHV.unpg.adult_whole-fly_site-specific-recombination_insertion:FBgn0015561_ENCFF944GCV
remap2022_ENCSR396LMJ.YL-1.adult_whole-fly_site-specific-recombination_insertion:FBgn0032321_ENCFF024WNV
remap2022_ENCSR396LMJ.YL-1.adult_whole-fly_site-specific-recombination_insertion:FBgn0032321_ENCFF577AFL
remap2022_ENCSR396LMJ.YL-1.adult_whole-fly_site-specific-recombination_insertion:FBgn0032321_ENCFF611DBI
remap2022_ENCSR399DAW.net.adult_whole-fly_site-specific-recombination_insertion:FBgn0002931_ENCFF155CWC
remap2022_ENCSR399DAW.net.adult_whole-fly_site-specific-recombination_insertion:FBgn0002931_ENCFF178IAW
remap2022_ENCSR399DAW.net.adult_whole-fly_site-specific-recombination_insertion:FBgn0002931_ENCFF692QXK
remap2022_ENCSR399FPR.ZIPIC.adult_whole-fly_site-specific-recombination_insertion:FBgn0039740_ENCFF096KIN
remap2022_ENCSR399FPR.ZIPIC.adult_whole-fly_site-specific-recombination_insertion:FBgn0039740_ENCFF501YME
remap2022_ENCSR407MOM.gcm2.adult_whole-fly_site-specific-recombination_insertion:FBgn0019809_ENCFF296SYF
remap2022_ENCSR407MOM.gcm2.adult_whole-fly_site-specific-recombination_insertion:FBgn0019809_ENCFF446FYT
remap2022_ENCSR410UOB.Eip75B.adult_whole-fly_site-specific-recombination_insertion:FBgn0000568_ENCFF432YTP
remap2022_ENCSR410UOB.Eip75B.adult_whole-fly_site-specific-recombination_insertion:FBgn0000568_ENCFF808OHA
remap2022_ENCSR410UOB.Eip75B.adult_whole-fly_site-specific-recombination_insertion:FBgn0000568_ENCFF925RSO
remap2022_ENCSR414EAT.gsb-n.adult_whole-fly_site-specific-recombination_insertion:FBgn0001147_ENCFF048VEK
remap2022_ENCSR414EAT.gsb-n.adult_whole-fly_site-specific-recombination_insertion:FBgn0001147_ENCFF340QBB
remap2022_ENCSR414EAT.gsb-n.adult_whole-fly_site-specific-recombination_insertion:FBgn0001147_ENCFF374ILG
remap2022_ENCSR415SZP.sc.adult_whole-fly:FBgn0004170_ENCFF170ACR
remap2022_ENCSR415SZP.sc.adult_whole-fly:FBgn0004170_ENCFF372FJU
remap2022_ENCSR416MJQ.da.adult_whole-fly_site-specific-recombination_insertion:FBgn0267821_ENCFF303EVV
remap2022_ENCSR416MJQ.da.adult_whole-fly_site-specific-recombination_insertion:FBgn0267821_ENCFF831FKP
remap2022_ENCSR418NNG.Hey.adult_whole-fly_site-specific-recombination_insertion:FBgn0027788_ENCFF363PXU
remap2022_ENCSR418NNG.Hey.adult_whole-fly_site-specific-recombination_insertion:FBgn0027788_ENCFF536AMH
remap2022_ENCSR418NNG.Hey.adult_whole-fly_site-specific-recombination_insertion:FBgn0027788_ENCFF538JKZ
remap2022_ENCSR418YJE.CG3919.adult_whole-fly_site-specific-recombination_insertion:FBgn0036423_ENCFF055ZRD
remap2022_ENCSR418YJE.CG3919.adult_whole-fly_site-specific-recombination_insertion:FBgn0036423_ENCFF200UEG
remap2022_ENCSR418YJE.CG3919.adult_whole-fly_site-specific-recombination_insertion:FBgn0036423_ENCFF274QQU
remap2022_ENCSR418YJE.CG3919.adult_whole-fly_site-specific-recombination_insertion:FBgn0036423_ENCFF281BFM
remap2022_ENCSR418YJE.CG3919.adult_whole-fly_site-specific-recombination_insertion:FBgn0036423_ENCFF614UFX
remap2022_ENCSR418YJE.CG3919.adult_whole-fly_site-specific-recombination_insertion:FBgn0036423_ENCFF888HJT
remap2022_ENCSR420PGU.Su-var-205.adult_whole-fly:FBgn0003607_ENCFF737WCX
remap2022_ENCSR420PGU.Su-var-205.adult_whole-fly:FBgn0003607_ENCFF943TGN
remap2022_ENCSR421ILX.CG10274.adult_whole-fly_site-specific-recombination_insertion:FBgn0035690_ENCFF258UPN
remap2022_ENCSR421ILX.CG10274.adult_whole-fly_site-specific-recombination_insertion:FBgn0035690_ENCFF454MVU
remap2022_ENCSR421ILX.CG10274.adult_whole-fly_site-specific-recombination_insertion:FBgn0035690_ENCFF718JID
remap2022_ENCSR422OTX.yki.adult_whole-fly:FBgn0034970_ENCFF431HES
remap2022_ENCSR422OTX.yki.adult_whole-fly:FBgn0034970_ENCFF695EWD
remap2022_ENCSR422OTX.yki.adult_whole-fly:FBgn0034970_ENCFF862SCY
remap2022_ENCSR422PMR.CG33213.adult_whole-fly_site-specific-recombination_insertion:FBgn0053213_ENCFF015VHB
remap2022_ENCSR422PMR.CG33213.adult_whole-fly_site-specific-recombination_insertion:FBgn0053213_ENCFF180ZOG
remap2022_ENCSR422PMR.CG33213.adult_whole-fly_site-specific-recombination_insertion:FBgn0053213_ENCFF181HIO
remap2022_ENCSR423GBK.FoxP.adult_whole-fly_site-specific-recombination_insertion:FBgn0262477_ENCFF043OZD
remap2022_ENCSR423GBK.FoxP.adult_whole-fly_site-specific-recombination_insertion:FBgn0262477_ENCFF398IOP
remap2022_ENCSR423GBK.FoxP.adult_whole-fly_site-specific-recombination_insertion:FBgn0262477_ENCFF776STI
remap2022_ENCSR423NEB.CG14710.adult_whole-fly_site-specific-recombination_insertion:FBgn0037920_ENCFF464OLC
remap2022_ENCSR423NEB.CG14710.adult_whole-fly_site-specific-recombination_insertion:FBgn0037920_ENCFF532ZLP
remap2022_ENCSR423NEB.CG14710.adult_whole-fly_site-specific-recombination_insertion:FBgn0037920_ENCFF955CIR
remap2022_ENCSR425SCD.HmgD.adult_whole-fly_site-specific-recombination_insertion:FBgn0004362_ENCFF376BZK
remap2022_ENCSR425SCD.HmgD.adult_whole-fly_site-specific-recombination_insertion:FBgn0004362_ENCFF725XPS
remap2022_ENCSR425SCD.HmgD.adult_whole-fly_site-specific-recombination_insertion:FBgn0004362_ENCFF940BMT
remap2022_ENCSR443MIN.tai.adult_whole-fly_site-specific-recombination_insertion:FBgn0041092_ENCFF499LQM
remap2022_ENCSR443MIN.tai.adult_whole-fly_site-specific-recombination_insertion:FBgn0041092_ENCFF706OGR
remap2022_ENCSR443MIN.tai.adult_whole-fly_site-specific-recombination_insertion:FBgn0041092_ENCFF966JOO
remap2022_ENCSR443NTZ.CG2712.adult_whole-fly_site-specific-recombination_insertion:FBgn0024975_ENCFF095GOH
remap2022_ENCSR443NTZ.CG2712.adult_whole-fly_site-specific-recombination_insertion:FBgn0024975_ENCFF105GZO
remap2022_ENCSR443NTZ.CG2712.adult_whole-fly_site-specific-recombination_insertion:FBgn0024975_ENCFF425TUT
remap2022_ENCSR444JKK.ewg.adult_whole-fly_site-specific-recombination_insertion:FBgn0005427_ENCFF256XPQ
remap2022_ENCSR444JKK.ewg.adult_whole-fly_site-specific-recombination_insertion:FBgn0005427_ENCFF317AVH
remap2022_ENCSR444JKK.ewg.adult_whole-fly_site-specific-recombination_insertion:FBgn0005427_ENCFF534WXU
remap2022_ENCSR445WCZ.psq.adult_whole-fly_site-specific-recombination_insertion:FBgn0263102_ENCFF591MIW
remap2022_ENCSR445WCZ.psq.adult_whole-fly_site-specific-recombination_insertion:FBgn0263102_ENCFF781QEI
remap2022_ENCSR450HPD.bsh.adult_whole-fly_site-specific-recombination_insertion:FBgn0000529_ENCFF033NDG
remap2022_ENCSR450HPD.bsh.adult_whole-fly_site-specific-recombination_insertion:FBgn0000529_ENCFF553ZPQ
remap2022_ENCSR450VJF.CG10543.adult_whole-fly_site-specific-recombination_insertion:FBgn0034570_ENCFF445UGJ
remap2022_ENCSR450VJF.CG10543.adult_whole-fly_site-specific-recombination_insertion:FBgn0034570_ENCFF520NQT
remap2022_ENCSR450VJF.CG10543.adult_whole-fly_site-specific-recombination_insertion:FBgn0034570_ENCFF525MLO
remap2022_ENCSR453UOF.Pif1B.adult_whole-fly_site-specific-recombination_insertion:FBgn0046874_ENCFF038HBU
remap2022_ENCSR453UOF.Pif1B.adult_whole-fly_site-specific-recombination_insertion:FBgn0046874_ENCFF217ZLS
remap2022_ENCSR453UOF.Pif1B.adult_whole-fly_site-specific-recombination_insertion:FBgn0046874_ENCFF591XML
remap2022_ENCSR455AWG.pan.adult_whole-fly:FBgn0085432_ENCFF155QUD
remap2022_ENCSR455AWG.pan.adult_whole-fly:FBgn0085432_ENCFF520OCZ
remap2022_ENCSR455AWG.pan.adult_whole-fly:FBgn0085432_ENCFF572XEZ
remap2022_ENCSR456UZW.CG2116.adult_whole-fly_site-specific-recombination_insertion:FBgn0030003_ENCFF386FSE
remap2022_ENCSR456UZW.CG2116.adult_whole-fly_site-specific-recombination_insertion:FBgn0030003_ENCFF678UNA
remap2022_ENCSR456UZW.CG2116.adult_whole-fly_site-specific-recombination_insertion:FBgn0030003_ENCFF826DND
remap2022_ENCSR459CZO.CG4328.adult_whole-fly_site-specific-recombination_insertion:FBgn0036274_ENCFF036MQP
remap2022_ENCSR459CZO.CG4328.adult_whole-fly_site-specific-recombination_insertion:FBgn0036274_ENCFF930LCH
remap2022_ENCSR459CZO.CG4328.adult_whole-fly_site-specific-recombination_insertion:FBgn0036274_ENCFF949AKD
remap2022_ENCSR460LRT.REPTOR.adult_whole-fly_site-specific-recombination_insertion:FBgn0039209_ENCFF028OWL
remap2022_ENCSR460LRT.REPTOR.adult_whole-fly_site-specific-recombination_insertion:FBgn0039209_ENCFF254CRJ
remap2022_ENCSR461AXL.h.adult_whole-fly_site-specific-recombination_insertion:FBgn0001168_ENCFF617LGV
remap2022_ENCSR461AXL.h.adult_whole-fly_site-specific-recombination_insertion:FBgn0001168_ENCFF630GEQ
remap2022_ENCSR461AXL.h.adult_whole-fly_site-specific-recombination_insertion:FBgn0001168_ENCFF827MQB
remap2022_ENCSR465HPZ.Abd-B.adult_whole-fly_site-specific-recombination_insertion:FBgn0000015_ENCFF469WCT
remap2022_ENCSR465HPZ.Abd-B.adult_whole-fly_site-specific-recombination_insertion:FBgn0000015_ENCFF969SEG
remap2022_ENCSR469KTM.gem.adult_whole-fly_site-specific-recombination_insertion:FBgn0050011_ENCFF294RYL
remap2022_ENCSR469KTM.gem.adult_whole-fly_site-specific-recombination_insertion:FBgn0050011_ENCFF781SQT
remap2022_ENCSR471GSA.Jra.adult_whole-fly_site-specific-recombination_insertion:FBgn0001291_ENCFF298AHP
remap2022_ENCSR471GSA.Jra.adult_whole-fly_site-specific-recombination_insertion:FBgn0001291_ENCFF888CHA
remap2022_ENCSR471YQA.Eip78C.adult_whole-fly_site-specific-recombination_insertion:FBgn0004865_ENCFF213JLR
remap2022_ENCSR471YQA.Eip78C.adult_whole-fly_site-specific-recombination_insertion:FBgn0004865_ENCFF385CWJ
remap2022_ENCSR471YQA.Eip78C.adult_whole-fly_site-specific-recombination_insertion:FBgn0004865_ENCFF522EPU
remap2022_ENCSR471YQA.Eip78C.adult_whole-fly_site-specific-recombination_insertion:FBgn0004865_ENCFF629AOU
remap2022_ENCSR472URU.gl.adult_whole-fly_site-specific-recombination_insertion:FBgn0004618_ENCFF493QOA
remap2022_ENCSR472URU.gl.adult_whole-fly_site-specific-recombination_insertion:FBgn0004618_ENCFF571PYK
remap2022_ENCSR476LOS.Med.adult_whole-fly_site-specific-recombination_insertion:FBgn0011655_ENCFF169VLN
remap2022_ENCSR476LOS.Med.adult_whole-fly_site-specific-recombination_insertion:FBgn0011655_ENCFF254XHI
remap2022_ENCSR476LOS.Med.adult_whole-fly_site-specific-recombination_insertion:FBgn0011655_ENCFF400LQU
remap2022_ENCSR476LOS.Med.adult_whole-fly_site-specific-recombination_insertion:FBgn0011655_ENCFF715HMJ
remap2022_ENCSR476LOS.Med.adult_whole-fly_site-specific-recombination_insertion:FBgn0011655_ENCFF859FLX
remap2022_ENCSR476TPB.CG13204.adult_whole-fly_site-specific-recombination_insertion:FBgn0033627_ENCFF415ILY
remap2022_ENCSR476TPB.CG13204.adult_whole-fly_site-specific-recombination_insertion:FBgn0033627_ENCFF738THS
remap2022_ENCSR483VVZ.CG12391.adult_whole-fly_site-specific-recombination_insertion:FBgn0033581_ENCFF098BKE
remap2022_ENCSR483VVZ.CG12391.adult_whole-fly_site-specific-recombination_insertion:FBgn0033581_ENCFF244JIN
remap2022_ENCSR483VVZ.CG12391.adult_whole-fly_site-specific-recombination_insertion:FBgn0033581_ENCFF722UGU
remap2022_ENCSR484YRI.dl.adult_whole-fly_site-specific-recombination_insertion:FBgn0260632_ENCFF261RMY
remap2022_ENCSR484YRI.dl.adult_whole-fly_site-specific-recombination_insertion:FBgn0260632_ENCFF717BTC
remap2022_ENCSR484ZCC.CG15269.adult_whole-fly_site-specific-recombination_insertion:FBgn0028878_ENCFF216ITG
remap2022_ENCSR484ZCC.CG15269.adult_whole-fly_site-specific-recombination_insertion:FBgn0028878_ENCFF655URT
remap2022_ENCSR485SST.Ets97D.adult_whole-fly_site-specific-recombination_insertion:FBgn0004510_ENCFF126QIM
remap2022_ENCSR485SST.Ets97D.adult_whole-fly_site-specific-recombination_insertion:FBgn0004510_ENCFF319NEI
remap2022_ENCSR485SST.Ets97D.adult_whole-fly_site-specific-recombination_insertion:FBgn0004510_ENCFF904XNK
remap2022_ENCSR485XWP.CG1529.adult_whole-fly_site-specific-recombination_insertion:FBgn0031144_ENCFF547WLI
remap2022_ENCSR485XWP.CG1529.adult_whole-fly_site-specific-recombination_insertion:FBgn0031144_ENCFF846BNL
remap2022_ENCSR485XWP.CG1529.adult_whole-fly_site-specific-recombination_insertion:FBgn0031144_ENCFF863BWM
remap2022_ENCSR486EPD.ind.adult_whole-fly_site-specific-recombination_insertion:FBgn0025776_ENCFF590EEI
remap2022_ENCSR486EPD.ind.adult_whole-fly_site-specific-recombination_insertion:FBgn0025776_ENCFF664KFL
remap2022_ENCSR486EPD.ind.adult_whole-fly_site-specific-recombination_insertion:FBgn0025776_ENCFF751WZN
remap2022_ENCSR486EQS.org-1.adult_whole-fly_site-specific-recombination_insertion:FBgn0021767_ENCFF029MCW
remap2022_ENCSR486EQS.org-1.adult_whole-fly_site-specific-recombination_insertion:FBgn0021767_ENCFF382IWA
remap2022_ENCSR486MQI.CG11398.adult_whole-fly_site-specific-recombination_insertion:FBgn0040366_ENCFF739YSW
remap2022_ENCSR486MQI.CG11398.adult_whole-fly_site-specific-recombination_insertion:FBgn0040366_ENCFF813BAF
remap2022_ENCSR488NXW.lov.adult_whole-fly:FBgn0266129_ENCFF435MOI
remap2022_ENCSR488NXW.lov.adult_whole-fly:FBgn0266129_ENCFF880MKO
remap2022_ENCSR492FKR.Blimp-1.adult_whole-fly_site-specific-recombination_insertion:FBgn0035625_ENCFF483KZF
remap2022_ENCSR492FKR.Blimp-1.adult_whole-fly_site-specific-recombination_insertion:FBgn0035625_ENCFF648IVP
remap2022_ENCSR492FKR.Blimp-1.adult_whole-fly_site-specific-recombination_insertion:FBgn0035625_ENCFF734HSX
remap2022_ENCSR492KRE.insv.adult_whole-fly_site-specific-recombination_insertion:FBgn0031434_ENCFF490LWN
remap2022_ENCSR492KRE.insv.adult_whole-fly_site-specific-recombination_insertion:FBgn0031434_ENCFF634EMX
remap2022_ENCSR492KRE.insv.adult_whole-fly_site-specific-recombination_insertion:FBgn0031434_ENCFF657STG
remap2022_ENCSR493LWV.Hmx.adult_whole-fly_site-specific-recombination_insertion:FBgn0264005_ENCFF179YZD
remap2022_ENCSR493LWV.Hmx.adult_whole-fly_site-specific-recombination_insertion:FBgn0264005_ENCFF311CJT
remap2022_ENCSR494UZY.Stat92E.adult_whole-fly_insertion:FBgn0016917_ENCFF052DLA
remap2022_ENCSR494UZY.Stat92E.adult_whole-fly_insertion:FBgn0016917_ENCFF199LTY
remap2022_ENCSR497FYG.EcR.adult_whole-fly_insertion:FBgn0000546_ENCFF235QDC
remap2022_ENCSR497FYG.EcR.adult_whole-fly_insertion:FBgn0000546_ENCFF581DGB
remap2022_ENCSR497FYG.EcR.adult_whole-fly_insertion:FBgn0000546_ENCFF597DCI
remap2022_ENCSR498KAT.fd102C.adult_whole-fly_site-specific-recombination_insertion:FBgn0039937_ENCFF719PXW
remap2022_ENCSR498KAT.fd102C.adult_whole-fly_site-specific-recombination_insertion:FBgn0039937_ENCFF756UES
remap2022_ENCSR502JHR.tup.adult_whole-fly_site-specific-recombination_insertion:FBgn0003896_ENCFF672ZLH
remap2022_ENCSR502JHR.tup.adult_whole-fly_site-specific-recombination_insertion:FBgn0003896_ENCFF936FOF
remap2022_ENCSR504AYW.Bdp1.adult_whole-fly_site-specific-recombination_insertion:FBgn0032512_ENCFF171TBF
remap2022_ENCSR504AYW.Bdp1.adult_whole-fly_site-specific-recombination_insertion:FBgn0032512_ENCFF287NJX
remap2022_ENCSR504AYW.Bdp1.adult_whole-fly_site-specific-recombination_insertion:FBgn0032512_ENCFF587RCD
remap2022_ENCSR504JFN.eyg.adult_whole-fly_site-specific-recombination_insertion:FBgn0000625_ENCFF301OTD
remap2022_ENCSR504JFN.eyg.adult_whole-fly_site-specific-recombination_insertion:FBgn0000625_ENCFF598QYG
remap2022_ENCSR504JFN.eyg.adult_whole-fly_site-specific-recombination_insertion:FBgn0000625_ENCFF906ONR
remap2022_ENCSR504XNN.cnc.adult_whole-fly:FBgn0262975_ENCFF057EIK
remap2022_ENCSR504XNN.cnc.adult_whole-fly:FBgn0262975_ENCFF748XKL
remap2022_ENCSR505XFU.her.adult_whole-fly_site-specific-recombination_insertion:FBgn0001185_ENCFF696RVT
remap2022_ENCSR505XFU.her.adult_whole-fly_site-specific-recombination_insertion:FBgn0001185_ENCFF836TXE
remap2022_ENCSR507PVB.CG17568.adult_whole-fly_site-specific-recombination_insertion:FBgn0032763_ENCFF481XJE
remap2022_ENCSR507PVB.CG17568.adult_whole-fly_site-specific-recombination_insertion:FBgn0032763_ENCFF639IHW
remap2022_ENCSR515HRX.CG18011.adult_whole-fly_site-specific-recombination_insertion:FBgn0033491_ENCFF042UKR
remap2022_ENCSR515HRX.CG18011.adult_whole-fly_site-specific-recombination_insertion:FBgn0033491_ENCFF808PMN
remap2022_ENCSR515HRX.CG18011.adult_whole-fly_site-specific-recombination_insertion:FBgn0033491_ENCFF933EEH
remap2022_ENCSR517HVR.Mes4.adult_whole-fly_site-specific-recombination_insertion:FBgn0034726_ENCFF049ZEX
remap2022_ENCSR517HVR.Mes4.adult_whole-fly_site-specific-recombination_insertion:FBgn0034726_ENCFF350OLU
remap2022_ENCSR517LBX.M1BP.adult_whole-fly_site-specific-recombination_insertion:FBgn0037621_ENCFF090ZCB
remap2022_ENCSR517LBX.M1BP.adult_whole-fly_site-specific-recombination_insertion:FBgn0037621_ENCFF398BUH
remap2022_ENCSR517LBX.M1BP.adult_whole-fly_site-specific-recombination_insertion:FBgn0037621_ENCFF529FTA
remap2022_ENCSR518FUJ.pdm3.adult_whole-fly_site-specific-recombination_insertion:FBgn0261588_ENCFF011ASS
remap2022_ENCSR518FUJ.pdm3.adult_whole-fly_site-specific-recombination_insertion:FBgn0261588_ENCFF138LOX
remap2022_ENCSR518FUJ.pdm3.adult_whole-fly_site-specific-recombination_insertion:FBgn0261588_ENCFF464JIA
remap2022_ENCSR518MQL.Hnf4.adult_whole-fly_site-specific-recombination_insertion:FBgn0004914_ENCFF017XLR
remap2022_ENCSR518MQL.Hnf4.adult_whole-fly_site-specific-recombination_insertion:FBgn0004914_ENCFF602IWX
remap2022_ENCSR519DDL.CG6683.adult_whole-fly_site-specific-recombination_insertion:FBgn0035902_ENCFF152UUZ
remap2022_ENCSR519DDL.CG6683.adult_whole-fly_site-specific-recombination_insertion:FBgn0035902_ENCFF309YWC
remap2022_ENCSR521GRU.prd.adult_whole-fly:FBgn0003145_ENCFF793HNG
remap2022_ENCSR521GRU.prd.adult_whole-fly:FBgn0003145_ENCFF848UIP
remap2022_ENCSR521NPD.CG12071.adult_whole-fly_site-specific-recombination_insertion:FBgn0039808_ENCFF266PXX
remap2022_ENCSR521NPD.CG12071.adult_whole-fly_site-specific-recombination_insertion:FBgn0039808_ENCFF634UAH
remap2022_ENCSR521NPD.CG12071.adult_whole-fly_site-specific-recombination_insertion:FBgn0039808_ENCFF681QIG
remap2022_ENCSR522NJB.repo.adult_whole-fly_site-specific-recombination_insertion:FBgn0011701_ENCFF153ZBF
remap2022_ENCSR522NJB.repo.adult_whole-fly_site-specific-recombination_insertion:FBgn0011701_ENCFF578CME
remap2022_ENCSR530BVF.CG5180.adult_whole-fly_site-specific-recombination_insertion:FBgn0043457_ENCFF297QQA
remap2022_ENCSR530BVF.CG5180.adult_whole-fly_site-specific-recombination_insertion:FBgn0043457_ENCFF499FVW
remap2022_ENCSR530BVF.CG5180.adult_whole-fly_site-specific-recombination_insertion:FBgn0043457_ENCFF832USB
remap2022_ENCSR530MRJ.CG8319.adult_whole-fly_site-specific-recombination_insertion:FBgn0037722_ENCFF251ESE
remap2022_ENCSR530MRJ.CG8319.adult_whole-fly_site-specific-recombination_insertion:FBgn0037722_ENCFF336EDQ
remap2022_ENCSR530MRJ.CG8319.adult_whole-fly_site-specific-recombination_insertion:FBgn0037722_ENCFF837XPO
remap2022_ENCSR532BHA.CrebB.adult_whole-fly_site-specific-recombination_insertion:FBgn0265784_ENCFF112LEM
remap2022_ENCSR532BHA.CrebB.adult_whole-fly_site-specific-recombination_insertion:FBgn0265784_ENCFF543QST
remap2022_ENCSR532BHA.CrebB.adult_whole-fly_site-specific-recombination_insertion:FBgn0265784_ENCFF576ADQ
remap2022_ENCSR532YPP.disco-r.adult_whole-fly_site-specific-recombination_insertion:FBgn0285879_ENCFF121YMW
remap2022_ENCSR532YPP.disco-r.adult_whole-fly_site-specific-recombination_insertion:FBgn0285879_ENCFF658EPB
remap2022_ENCSR533CXT.BEAF-32.adult_whole-fly_site-specific-recombination_insertion:FBgn0015602_ENCFF096DEO
remap2022_ENCSR533CXT.BEAF-32.adult_whole-fly_site-specific-recombination_insertion:FBgn0015602_ENCFF394GTJ
remap2022_ENCSR533CXT.BEAF-32.adult_whole-fly_site-specific-recombination_insertion:FBgn0015602_ENCFF401NEA
remap2022_ENCSR547IVT.Dek.adult_whole-fly_site-specific-recombination_insertion:FBgn0026533_ENCFF048KFZ
remap2022_ENCSR547IVT.Dek.adult_whole-fly_site-specific-recombination_insertion:FBgn0026533_ENCFF331HKB
remap2022_ENCSR547IVT.Dek.adult_whole-fly_site-specific-recombination_insertion:FBgn0026533_ENCFF478DER
remap2022_ENCSR547SRP.Eip74EF.adult_whole-fly_insertion:FBgn0000567_ENCFF076OFZ
remap2022_ENCSR547SRP.Eip74EF.adult_whole-fly_insertion:FBgn0000567_ENCFF247SSW
remap2022_ENCSR548EHZ.foxo.adult_whole-fly_site-specific-recombination_insertion:FBgn0038197_ENCFF014ZWS
remap2022_ENCSR548EHZ.foxo.adult_whole-fly_site-specific-recombination_insertion:FBgn0038197_ENCFF899XPB
remap2022_ENCSR550SQH.eve.adult_whole-fly_site-specific-recombination_insertion:FBgn0000606_ENCFF601MEL
remap2022_ENCSR550SQH.eve.adult_whole-fly_site-specific-recombination_insertion:FBgn0000606_ENCFF668DNV
remap2022_ENCSR551HEY.CG8388.adult_whole-fly_site-specific-recombination_insertion:FBgn0034062_ENCFF748VFS
remap2022_ENCSR551HEY.CG8388.adult_whole-fly_site-specific-recombination_insertion:FBgn0034062_ENCFF778QDO
remap2022_ENCSR551YOZ.CG1620.adult_whole-fly_site-specific-recombination_insertion:FBgn0033183_ENCFF024NGE
remap2022_ENCSR551YOZ.CG1620.adult_whole-fly_site-specific-recombination_insertion:FBgn0033183_ENCFF089GZO
remap2022_ENCSR555TTB.Hr51.adult_whole-fly_site-specific-recombination_insertion:FBgn0034012_ENCFF296IJW
remap2022_ENCSR555TTB.Hr51.adult_whole-fly_site-specific-recombination_insertion:FBgn0034012_ENCFF452XOO
remap2022_ENCSR559AJG.E-bx.adult_whole-fly_site-specific-recombination_insertion:FBgn0000541_ENCFF108AEW
remap2022_ENCSR559AJG.E-bx.adult_whole-fly_site-specific-recombination_insertion:FBgn0000541_ENCFF465XDQ
remap2022_ENCSR559AJG.E-bx.adult_whole-fly_site-specific-recombination_insertion:FBgn0000541_ENCFF921AIS
remap2022_ENCSR564UWC.Vsx1.adult_whole-fly_site-specific-recombination_insertion:FBgn0263511_ENCFF366RQK
remap2022_ENCSR564UWC.Vsx1.adult_whole-fly_site-specific-recombination_insertion:FBgn0263511_ENCFF980PPQ
remap2022_ENCSR566ZYE.EcR.adult_whole-fly_insertion:FBgn0000546_ENCFF148AVN
remap2022_ENCSR566ZYE.EcR.adult_whole-fly_insertion:FBgn0000546_ENCFF206NXB
remap2022_ENCSR566ZYE.EcR.adult_whole-fly_insertion:FBgn0000546_ENCFF479TSS
remap2022_ENCSR568EBW.Camta.adult_whole-fly_site-specific-recombination_insertion:FBgn0259234_ENCFF485IRT
remap2022_ENCSR568EBW.Camta.adult_whole-fly_site-specific-recombination_insertion:FBgn0259234_ENCFF758DYB
remap2022_ENCSR569AVN.CG8478.adult_whole-fly:FBgn0037746_ENCFF161WHP
remap2022_ENCSR569AVN.CG8478.adult_whole-fly:FBgn0037746_ENCFF203ACX
remap2022_ENCSR570ADO.sv.adult_whole-fly_site-specific-recombination_insertion:FBgn0005561_ENCFF190PXU
remap2022_ENCSR570ADO.sv.adult_whole-fly_site-specific-recombination_insertion:FBgn0005561_ENCFF204LCM
remap2022_ENCSR570ADO.sv.adult_whole-fly_site-specific-recombination_insertion:FBgn0005561_ENCFF829PDK
remap2022_ENCSR572ERS.CG31627.adult_whole-fly_site-specific-recombination_insertion:FBgn0051627_ENCFF123MQR
remap2022_ENCSR572ERS.CG31627.adult_whole-fly_site-specific-recombination_insertion:FBgn0051627_ENCFF581MYX
remap2022_ENCSR572ERS.CG31627.adult_whole-fly_site-specific-recombination_insertion:FBgn0051627_ENCFF600GVP
remap2022_ENCSR572JUN.Ets96B.adult_whole-fly_site-specific-recombination_insertion:FBgn0039225_ENCFF211QBQ
remap2022_ENCSR572JUN.Ets96B.adult_whole-fly_site-specific-recombination_insertion:FBgn0039225_ENCFF805WRR
remap2022_ENCSR577TRI.CG15710.adult_whole-fly_site-specific-recombination_insertion:FBgn0034120_ENCFF207VXH
remap2022_ENCSR577TRI.CG15710.adult_whole-fly_site-specific-recombination_insertion:FBgn0034120_ENCFF782UKC
remap2022_ENCSR578RWH.pzg.adult_whole-fly_site-specific-recombination_insertion:FBgn0259785_ENCFF477DDN
remap2022_ENCSR578RWH.pzg.adult_whole-fly_site-specific-recombination_insertion:FBgn0259785_ENCFF834XPW
remap2022_ENCSR578RWH.pzg.adult_whole-fly_site-specific-recombination_insertion:FBgn0259785_ENCFF862TJH
remap2022_ENCSR579WFC.kni.adult_whole-fly_site-specific-recombination_insertion:FBgn0001320_ENCFF209TVC
remap2022_ENCSR579WFC.kni.adult_whole-fly_site-specific-recombination_insertion:FBgn0001320_ENCFF761BZM
remap2022_ENCSR579WFC.kni.adult_whole-fly_site-specific-recombination_insertion:FBgn0001320_ENCFF880BYH
remap2022_ENCSR581LRS.sc.adult_whole-fly_site-specific-recombination_insertion:FBgn0004170_ENCFF018CQB
remap2022_ENCSR581LRS.sc.adult_whole-fly_site-specific-recombination_insertion:FBgn0004170_ENCFF501PSH
remap2022_ENCSR581LRS.sc.adult_whole-fly_site-specific-recombination_insertion:FBgn0004170_ENCFF974PPT
remap2022_ENCSR582OWB.CG44002.adult_whole-fly_site-specific-recombination_insertion:FBgn0264744_ENCFF264ETF
remap2022_ENCSR582OWB.CG44002.adult_whole-fly_site-specific-recombination_insertion:FBgn0264744_ENCFF622ABF
remap2022_ENCSR582OWB.CG44002.adult_whole-fly_site-specific-recombination_insertion:FBgn0264744_ENCFF723CMO
remap2022_ENCSR583EFI.ss.adult_whole-fly_site-specific-recombination_insertion:FBgn0003513_ENCFF099AJG
remap2022_ENCSR583EFI.ss.adult_whole-fly_site-specific-recombination_insertion:FBgn0003513_ENCFF789SWA
remap2022_ENCSR584XDP.CG7368.adult_whole-fly_site-specific-recombination_insertion:FBgn0036179_ENCFF361WVW
remap2022_ENCSR584XDP.CG7368.adult_whole-fly_site-specific-recombination_insertion:FBgn0036179_ENCFF500DPZ
remap2022_ENCSR584XDP.CG7368.adult_whole-fly_site-specific-recombination_insertion:FBgn0036179_ENCFF622LCL
remap2022_ENCSR587CWK.Deaf1.adult_whole-fly_site-specific-recombination_insertion:FBgn0013799_ENCFF057YUR
remap2022_ENCSR587CWK.Deaf1.adult_whole-fly_site-specific-recombination_insertion:FBgn0013799_ENCFF644IMR
remap2022_ENCSR587CWK.Deaf1.adult_whole-fly_site-specific-recombination_insertion:FBgn0013799_ENCFF820HZZ
remap2022_ENCSR588OSO.CG17801.adult_ovary_site-specific-recombination_insertion:FBgn0038550_ENCFF328NYG
remap2022_ENCSR588OSO.CG17801.adult_ovary_site-specific-recombination_insertion:FBgn0038550_ENCFF763FHM
remap2022_ENCSR589XWJ.Su-var-3-7.adult_whole-fly_site-specific-recombination_insertion:FBgn0003598_ENCFF459YIY
remap2022_ENCSR589XWJ.Su-var-3-7.adult_whole-fly_site-specific-recombination_insertion:FBgn0003598_ENCFF717TBL
remap2022_ENCSR589XWJ.Su-var-3-7.adult_whole-fly_site-specific-recombination_insertion:FBgn0003598_ENCFF931WLM
remap2022_ENCSR591PRH.sd.adult_whole-fly_site-specific-recombination_insertion:FBgn0003345_ENCFF164AIR
remap2022_ENCSR591PRH.sd.adult_whole-fly_site-specific-recombination_insertion:FBgn0003345_ENCFF273CXP
remap2022_ENCSR591PRH.sd.adult_whole-fly_site-specific-recombination_insertion:FBgn0003345_ENCFF520ZXP
remap2022_ENCSR593ZMJ.mirr.adult_whole-fly_site-specific-recombination_insertion:FBgn0014343_ENCFF077FPL
remap2022_ENCSR593ZMJ.mirr.adult_whole-fly_site-specific-recombination_insertion:FBgn0014343_ENCFF101VCK
remap2022_ENCSR593ZMJ.mirr.adult_whole-fly_site-specific-recombination_insertion:FBgn0014343_ENCFF461UTB
remap2022_ENCSR596YNC.Crg-1.adult_whole-fly_site-specific-recombination_insertion:FBgn0021738_ENCFF653FGC
remap2022_ENCSR596YNC.Crg-1.adult_whole-fly_site-specific-recombination_insertion:FBgn0021738_ENCFF966AQI
remap2022_ENCSR599DVZ.Tbp.adult_whole-fly_insertion:FBgn0003687_ENCFF250BXJ
remap2022_ENCSR599DVZ.Tbp.adult_whole-fly_insertion:FBgn0003687_ENCFF809IEZ
remap2022_ENCSR599WVE.CG10147.adult_whole-fly_site-specific-recombination_insertion:FBgn0035702_ENCFF186ITI
remap2022_ENCSR599WVE.CG10147.adult_whole-fly_site-specific-recombination_insertion:FBgn0035702_ENCFF798DAS
remap2022_ENCSR603LBA.Sp1.adult_whole-fly_site-specific-recombination_insertion:FBgn0020378_ENCFF173GBZ
remap2022_ENCSR603LBA.Sp1.adult_whole-fly_site-specific-recombination_insertion:FBgn0020378_ENCFF340GCS
remap2022_ENCSR603LBA.Sp1.adult_whole-fly_site-specific-recombination_insertion:FBgn0020378_ENCFF460GDR
remap2022_ENCSR603QIJ.emc.adult_whole-fly_site-specific-recombination_insertion:FBgn0000575_ENCFF142KBK
remap2022_ENCSR603QIJ.emc.adult_whole-fly_site-specific-recombination_insertion:FBgn0000575_ENCFF960WSH
remap2022_ENCSR605NFY.Fer2.adult_whole-fly_site-specific-recombination_insertion:FBgn0038402_ENCFF876UYC
remap2022_ENCSR605NFY.Fer2.adult_whole-fly_site-specific-recombination_insertion:FBgn0038402_ENCFF889YGT
remap2022_ENCSR606GOU.lola.adult_whole-fly_insertion:FBgn0283521_ENCFF424UUW
remap2022_ENCSR606GOU.lola.adult_whole-fly_insertion:FBgn0283521_ENCFF550HGG
remap2022_ENCSR608VFH.CG15011.adult_whole-fly_site-specific-recombination_insertion:FBgn0035518_ENCFF044OXY
remap2022_ENCSR608VFH.CG15011.adult_whole-fly_site-specific-recombination_insertion:FBgn0035518_ENCFF127NLP
remap2022_ENCSR608VFH.CG15011.adult_whole-fly_site-specific-recombination_insertion:FBgn0035518_ENCFF806MZZ
remap2022_ENCSR609JDR.abd-A.adult_whole-fly_site-specific-recombination_insertion:FBgn0000014_ENCFF036RZV
remap2022_ENCSR609JDR.abd-A.adult_whole-fly_site-specific-recombination_insertion:FBgn0000014_ENCFF646QDZ
remap2022_ENCSR609JDR.abd-A.adult_whole-fly_site-specific-recombination_insertion:FBgn0000014_ENCFF999PWE
remap2022_ENCSR609RLI.mio.adult_whole-fly_site-specific-recombination_insertion:FBgn0031399_ENCFF402RFN
remap2022_ENCSR609RLI.mio.adult_whole-fly_site-specific-recombination_insertion:FBgn0031399_ENCFF500PYX
remap2022_ENCSR613JPW.Snoo.adult_whole-fly_site-specific-recombination_insertion:FBgn0085450_ENCFF668CIV
remap2022_ENCSR613JPW.Snoo.adult_whole-fly_site-specific-recombination_insertion:FBgn0085450_ENCFF698UUX
remap2022_ENCSR613JPW.Snoo.adult_whole-fly_site-specific-recombination_insertion:FBgn0085450_ENCFF994NLN
remap2022_ENCSR615RMC.D19B.adult_whole-fly_site-specific-recombination_insertion:FBgn0022699_ENCFF189FHS
remap2022_ENCSR615RMC.D19B.adult_whole-fly_site-specific-recombination_insertion:FBgn0022699_ENCFF265URJ
remap2022_ENCSR615RMC.D19B.adult_whole-fly_site-specific-recombination_insertion:FBgn0022699_ENCFF308OJB
remap2022_ENCSR615RMC.D19B.adult_whole-fly_site-specific-recombination_insertion:FBgn0022699_ENCFF513MUL
remap2022_ENCSR619HLP.CG8944.adult_whole-fly_site-specific-recombination_insertion:FBgn0030680_ENCFF693RXE
remap2022_ENCSR619HLP.CG8944.adult_whole-fly_site-specific-recombination_insertion:FBgn0030680_ENCFF764RHX
remap2022_ENCSR619HLP.CG8944.adult_whole-fly_site-specific-recombination_insertion:FBgn0030680_ENCFF915BYG
remap2022_ENCSR621PCK.gfzf.adult_whole-fly_site-specific-recombination_insertion:FBgn0250732_ENCFF186OFE
remap2022_ENCSR621PCK.gfzf.adult_whole-fly_site-specific-recombination_insertion:FBgn0250732_ENCFF293XHC
remap2022_ENCSR624PKN.CG9727.adult_whole-fly_site-specific-recombination_insertion:FBgn0037445_ENCFF057PKR
remap2022_ENCSR624PKN.CG9727.adult_whole-fly_site-specific-recombination_insertion:FBgn0037445_ENCFF101OXX
remap2022_ENCSR624PKN.CG9727.adult_whole-fly_site-specific-recombination_insertion:FBgn0037445_ENCFF968XCZ
remap2022_ENCSR629WQT.Trl.adult_whole-fly_site-specific-recombination_insertion:FBgn0013263_ENCFF097AIN
remap2022_ENCSR629WQT.Trl.adult_whole-fly_site-specific-recombination_insertion:FBgn0013263_ENCFF383LLP
remap2022_ENCSR629WQT.Trl.adult_whole-fly_site-specific-recombination_insertion:FBgn0013263_ENCFF481BWD
remap2022_ENCSR631PLV.fru.adult_whole-fly_site-specific-recombination_insertion:FBgn0004652_ENCFF085EVE
remap2022_ENCSR631PLV.fru.adult_whole-fly_site-specific-recombination_insertion:FBgn0004652_ENCFF608QBA
remap2022_ENCSR631PLV.fru.adult_whole-fly_site-specific-recombination_insertion:FBgn0004652_ENCFF780NKK
remap2022_ENCSR633IKC.Ssrp.adult_whole-fly_site-specific-recombination_insertion:FBgn0010278_ENCFF766ONG
remap2022_ENCSR633IKC.Ssrp.adult_whole-fly_site-specific-recombination_insertion:FBgn0010278_ENCFF990PCM
remap2022_ENCSR636FRF.pan.adult_whole-fly:FBgn0085432_ENCFF374HTX
remap2022_ENCSR636FRF.pan.adult_whole-fly:FBgn0085432_ENCFF509JTJ
remap2022_ENCSR636FRF.pan.adult_whole-fly:FBgn0085432_ENCFF994OSM
remap2022_ENCSR636TIL.maf-S.adult_whole-fly_site-specific-recombination_insertion:FBgn0034534_ENCFF381TRN
remap2022_ENCSR636TIL.maf-S.adult_whole-fly_site-specific-recombination_insertion:FBgn0034534_ENCFF613ZRP
remap2022_ENCSR637FPY.slou.adult_whole-fly_site-specific-recombination_insertion:FBgn0002941_ENCFF232FOF
remap2022_ENCSR637FPY.slou.adult_whole-fly_site-specific-recombination_insertion:FBgn0002941_ENCFF372BZO
remap2022_ENCSR637FPY.slou.adult_whole-fly_site-specific-recombination_insertion:FBgn0002941_ENCFF415SNY
remap2022_ENCSR637GDK.Su-var-2-10.adult_whole-fly_site-specific-recombination_insertion:FBgn0003612_ENCFF305VYG
remap2022_ENCSR637GDK.Su-var-2-10.adult_whole-fly_site-specific-recombination_insertion:FBgn0003612_ENCFF984GML
remap2022_ENCSR641KZS.E-spl-m5-HLH.adult_whole-fly_site-specific-recombination_insertion:FBgn0002631_ENCFF694NLJ
remap2022_ENCSR641KZS.E-spl-m5-HLH.adult_whole-fly_site-specific-recombination_insertion:FBgn0002631_ENCFF929JEN
remap2022_ENCSR643EOU.l-3-neo38.adult_whole-fly_site-specific-recombination_insertion:FBgn0265276_ENCFF086ZSJ
remap2022_ENCSR643EOU.l-3-neo38.adult_whole-fly_site-specific-recombination_insertion:FBgn0265276_ENCFF636HDD
remap2022_ENCSR643MOM.odd.adult_whole-fly_site-specific-recombination_insertion:FBgn0002985_ENCFF007AAS
remap2022_ENCSR643MOM.odd.adult_whole-fly_site-specific-recombination_insertion:FBgn0002985_ENCFF106IYI
remap2022_ENCSR645UUT.CG12219.adult_whole-fly_site-specific-recombination_insertion:FBgn0043796_ENCFF121JNW
remap2022_ENCSR645UUT.CG12219.adult_whole-fly_site-specific-recombination_insertion:FBgn0043796_ENCFF229JLG
remap2022_ENCSR645UUT.CG12219.adult_whole-fly_site-specific-recombination_insertion:FBgn0043796_ENCFF922XSE
remap2022_ENCSR648YVN.CG3163.adult_whole-fly_site-specific-recombination_insertion:FBgn0034961_ENCFF288PSQ
remap2022_ENCSR648YVN.CG3163.adult_whole-fly_site-specific-recombination_insertion:FBgn0034961_ENCFF582PTB
remap2022_ENCSR648YVN.CG3163.adult_whole-fly_site-specific-recombination_insertion:FBgn0034961_ENCFF882RKK
remap2022_ENCSR652KCU.CG6813.adult_whole-fly_site-specific-recombination_insertion:FBgn0037923_ENCFF341FVB
remap2022_ENCSR652KCU.CG6813.adult_whole-fly_site-specific-recombination_insertion:FBgn0037923_ENCFF837TBH
remap2022_ENCSR655FTR.CG4820.adult_whole-fly_site-specific-recombination_insertion:FBgn0037876_ENCFF262UDK
remap2022_ENCSR655FTR.CG4820.adult_whole-fly_site-specific-recombination_insertion:FBgn0037876_ENCFF786RBZ
remap2022_ENCSR655FTR.CG4820.adult_whole-fly_site-specific-recombination_insertion:FBgn0037876_ENCFF944TOM
remap2022_ENCSR657ULJ.su-Hw.adult_whole-fly:FBgn0003567_ENCFF031LPJ
remap2022_ENCSR657ULJ.su-Hw.adult_whole-fly:FBgn0003567_ENCFF496OCG
remap2022_ENCSR658VWK.scrt.adult_whole-fly_site-specific-recombination_insertion:FBgn0004880_ENCFF204ZHW
remap2022_ENCSR658VWK.scrt.adult_whole-fly_site-specific-recombination_insertion:FBgn0004880_ENCFF787AUX
remap2022_ENCSR660AYK.CG45071.adult_whole-fly_site-specific-recombination_insertion:FBgn0266441_ENCFF525YID
remap2022_ENCSR660AYK.CG45071.adult_whole-fly_site-specific-recombination_insertion:FBgn0266441_ENCFF556BRS
remap2022_ENCSR661BEZ.CTCF.adult_whole-fly_site-specific-recombination_insertion:FBgn0035769_ENCFF040HHO
remap2022_ENCSR661BEZ.CTCF.adult_whole-fly_site-specific-recombination_insertion:FBgn0035769_ENCFF465XXS
remap2022_ENCSR661BEZ.CTCF.adult_whole-fly_site-specific-recombination_insertion:FBgn0035769_ENCFF698ZRB
remap2022_ENCSR661BEZ.CTCF.adult_whole-fly_site-specific-recombination_insertion:FBgn0035769_ENCFF988KQK
remap2022_ENCSR663AGU.Sox100B.adult_whole-fly_site-specific-recombination_insertion:FBgn0024288_ENCFF484PFN
remap2022_ENCSR663AGU.Sox100B.adult_whole-fly_site-specific-recombination_insertion:FBgn0024288_ENCFF664ERC
remap2022_ENCSR663AGU.Sox100B.adult_whole-fly_site-specific-recombination_insertion:FBgn0024288_ENCFF734CVT
remap2022_ENCSR671XAK.E-spl-m3-HLH.adult_whole-fly_site-specific-recombination_insertion:FBgn0002609_ENCFF406YNO
remap2022_ENCSR671XAK.E-spl-m3-HLH.adult_whole-fly_site-specific-recombination_insertion:FBgn0002609_ENCFF644MUQ
remap2022_ENCSR672KPS.Max.adult_whole-fly_site-specific-recombination_insertion:FBgn0017578_ENCFF500WIE
remap2022_ENCSR672KPS.Max.adult_whole-fly_site-specific-recombination_insertion:FBgn0017578_ENCFF833RVK
remap2022_ENCSR672NRQ.Hr39.adult_whole-fly:FBgn0261239_ENCFF163STL
remap2022_ENCSR672NRQ.Hr39.adult_whole-fly:FBgn0261239_ENCFF462ALE
remap2022_ENCSR672VJL.CG4617.adult_whole-fly_site-specific-recombination_insertion:FBgn0029936_ENCFF260QLG
remap2022_ENCSR672VJL.CG4617.adult_whole-fly_site-specific-recombination_insertion:FBgn0029936_ENCFF559AWC
remap2022_ENCSR672VJL.CG4617.adult_whole-fly_site-specific-recombination_insertion:FBgn0029936_ENCFF694WRO
remap2022_ENCSR673MPB.CG3032.adult_whole-fly_site-specific-recombination_insertion:FBgn0029928_ENCFF203MPV
remap2022_ENCSR673MPB.CG3032.adult_whole-fly_site-specific-recombination_insertion:FBgn0029928_ENCFF310ZLF
remap2022_ENCSR676ZTM.CG12104.adult_whole-fly_site-specific-recombination_insertion:FBgn0035238_ENCFF153GBI
remap2022_ENCSR676ZTM.CG12104.adult_whole-fly_site-specific-recombination_insertion:FBgn0035238_ENCFF187TTJ
remap2022_ENCSR676ZTM.CG12104.adult_whole-fly_site-specific-recombination_insertion:FBgn0035238_ENCFF824ZBH
remap2022_ENCSR680NFF.CG1603.adult_whole-fly_site-specific-recombination_insertion:FBgn0033185_ENCFF468NGL
remap2022_ENCSR680NFF.CG1603.adult_whole-fly_site-specific-recombination_insertion:FBgn0033185_ENCFF684IFQ
remap2022_ENCSR681RZY.CG7987.adult_whole-fly_site-specific-recombination_insertion:FBgn0038244_ENCFF467MFV
remap2022_ENCSR681RZY.CG7987.adult_whole-fly_site-specific-recombination_insertion:FBgn0038244_ENCFF609BZR
remap2022_ENCSR681YMA.pho.adult_whole-fly_site-specific-recombination_insertion:FBgn0002521_ENCFF423TDS
remap2022_ENCSR681YMA.pho.adult_whole-fly_site-specific-recombination_insertion:FBgn0002521_ENCFF459YTB
remap2022_ENCSR682NHG.NC2-beta.adult_whole-fly_site-specific-recombination_insertion:FBgn0028926_ENCFF379RLK
remap2022_ENCSR682NHG.NC2-beta.adult_whole-fly_site-specific-recombination_insertion:FBgn0028926_ENCFF962IKJ
remap2022_ENCSR682YQM.pros.adult_whole-fly_site-specific-recombination_insertion:FBgn0004595_ENCFF492XBL
remap2022_ENCSR682YQM.pros.adult_whole-fly_site-specific-recombination_insertion:FBgn0004595_ENCFF569XPC
remap2022_ENCSR682YQM.pros.adult_whole-fly_site-specific-recombination_insertion:FBgn0004595_ENCFF968XWD
remap2022_ENCSR690WSD.Hr3.adult_whole-fly_site-specific-recombination_insertion:FBgn0000448_ENCFF102HMP
remap2022_ENCSR690WSD.Hr3.adult_whole-fly_site-specific-recombination_insertion:FBgn0000448_ENCFF354JTX
remap2022_ENCSR690WSD.Hr3.adult_whole-fly_site-specific-recombination_insertion:FBgn0000448_ENCFF912CJB
remap2022_ENCSR692JFG.hkb.adult_whole-fly:FBgn0261434_ENCFF485GIG
remap2022_ENCSR692JFG.hkb.adult_whole-fly:FBgn0261434_ENCFF861KUQ
remap2022_ENCSR692UBK.Abd-B.adult_whole-fly_site-specific-recombination_insertion:FBgn0000015_ENCFF252IVG
remap2022_ENCSR692UBK.Abd-B.adult_whole-fly_site-specific-recombination_insertion:FBgn0000015_ENCFF820QJV
remap2022_ENCSR698IEF.Xbp1.adult_whole-fly_site-specific-recombination_insertion:FBgn0021872_ENCFF374UCJ
remap2022_ENCSR698IEF.Xbp1.adult_whole-fly_site-specific-recombination_insertion:FBgn0021872_ENCFF494SCW
remap2022_ENCSR698IEF.Xbp1.adult_whole-fly_site-specific-recombination_insertion:FBgn0021872_ENCFF715PCW
remap2022_ENCSR709YEU.CG2678.adult_whole-fly_site-specific-recombination_insertion:FBgn0014931_ENCFF167IOA
remap2022_ENCSR709YEU.CG2678.adult_whole-fly_site-specific-recombination_insertion:FBgn0014931_ENCFF327JAZ
remap2022_ENCSR709YEU.CG2678.adult_whole-fly_site-specific-recombination_insertion:FBgn0014931_ENCFF842IJQ
remap2022_ENCSR711BGO.usp.adult_whole-fly_insertion:FBgn0003964_ENCFF383IGC
remap2022_ENCSR711BGO.usp.adult_whole-fly_insertion:FBgn0003964_ENCFF400ZEW
remap2022_ENCSR711BGO.usp.adult_whole-fly_insertion:FBgn0003964_ENCFF454XJP
remap2022_ENCSR711UTK.CTCF.Schneider-2:FBgn0035769_ENCFF621QJT
remap2022_ENCSR711UTK.CTCF.Schneider-2:FBgn0035769_ENCFF654PRC
remap2022_ENCSR713FWS.CG4282.adult_whole-fly_site-specific-recombination_insertion:FBgn0034114_ENCFF664HJE
remap2022_ENCSR713FWS.CG4282.adult_whole-fly_site-specific-recombination_insertion:FBgn0034114_ENCFF977LYM
remap2022_ENCSR713PDJ.insv.adult_whole-fly_site-specific-recombination_insertion:FBgn0031434_ENCFF195KCZ
remap2022_ENCSR713PDJ.insv.adult_whole-fly_site-specific-recombination_insertion:FBgn0031434_ENCFF310PQY
remap2022_ENCSR713PDJ.insv.adult_whole-fly_site-specific-recombination_insertion:FBgn0031434_ENCFF312SZI
remap2022_ENCSR718USP.CG13894.adult_whole-fly_site-specific-recombination_insertion:FBgn0035157_ENCFF540TRA
remap2022_ENCSR718USP.CG13894.adult_whole-fly_site-specific-recombination_insertion:FBgn0035157_ENCFF631OAA
remap2022_ENCSR718USP.CG13894.adult_whole-fly_site-specific-recombination_insertion:FBgn0035157_ENCFF976CCP
remap2022_ENCSR722RUT.dpn.adult_whole-fly_site-specific-recombination_insertion:FBgn0010109_ENCFF239GCK
remap2022_ENCSR722RUT.dpn.adult_whole-fly_site-specific-recombination_insertion:FBgn0010109_ENCFF267GJX
remap2022_ENCSR722RUT.dpn.adult_whole-fly_site-specific-recombination_insertion:FBgn0010109_ENCFF335CQS
remap2022_ENCSR724XTR.Trl.adult_whole-fly:FBgn0013263_ENCFF220GHK
remap2022_ENCSR724XTR.Trl.adult_whole-fly:FBgn0013263_ENCFF725JVW
remap2022_ENCSR731HHO.Sox102F.adult_whole-fly_site-specific-recombination_insertion:FBgn0039938_ENCFF156OYI
remap2022_ENCSR731HHO.Sox102F.adult_whole-fly_site-specific-recombination_insertion:FBgn0039938_ENCFF287MZD
remap2022_ENCSR741KZZ.ftz-f1.adult_whole-fly_site-specific-recombination_insertion:FBgn0001078_ENCFF006MPW
remap2022_ENCSR741KZZ.ftz-f1.adult_whole-fly_site-specific-recombination_insertion:FBgn0001078_ENCFF116MQJ
remap2022_ENCSR741KZZ.ftz-f1.adult_whole-fly_site-specific-recombination_insertion:FBgn0001078_ENCFF406UBM
remap2022_ENCSR745UIJ.Sox14.adult_whole-fly_site-specific-recombination_insertion:FBgn0005612_ENCFF255HSY
remap2022_ENCSR745UIJ.Sox14.adult_whole-fly_site-specific-recombination_insertion:FBgn0005612_ENCFF466NKR
remap2022_ENCSR745UIJ.Sox14.adult_whole-fly_site-specific-recombination_insertion:FBgn0005612_ENCFF806FAQ
remap2022_ENCSR748DHJ.tio.adult_whole-fly_site-specific-recombination_insertion:FBgn0028979_ENCFF453VZS
remap2022_ENCSR748DHJ.tio.adult_whole-fly_site-specific-recombination_insertion:FBgn0028979_ENCFF959OVX
remap2022_ENCSR748WWE.psq.adult_whole-fly_site-specific-recombination_insertion:FBgn0263102_ENCFF596YDN
remap2022_ENCSR748WWE.psq.adult_whole-fly_site-specific-recombination_insertion:FBgn0263102_ENCFF918XIM
remap2022_ENCSR748WWE.psq.adult_whole-fly_site-specific-recombination_insertion:FBgn0263102_ENCFF968UJR
remap2022_ENCSR748ZJA.Dif.adult_whole-fly_site-specific-recombination_insertion:FBgn0011274_ENCFF575ERU
remap2022_ENCSR748ZJA.Dif.adult_whole-fly_site-specific-recombination_insertion:FBgn0011274_ENCFF902DBO
remap2022_ENCSR749USJ.jing.adult_whole-fly_site-specific-recombination_insertion:FBgn0086655_ENCFF277BNE
remap2022_ENCSR749USJ.jing.adult_whole-fly_site-specific-recombination_insertion:FBgn0086655_ENCFF519SHS
remap2022_ENCSR751FSX.CG10631.adult_whole-fly_site-specific-recombination_insertion:FBgn0032817_ENCFF277YNA
remap2022_ENCSR751FSX.CG10631.adult_whole-fly_site-specific-recombination_insertion:FBgn0032817_ENCFF627SOE
remap2022_ENCSR755ZOR.CG45071.adult_whole-fly_site-specific-recombination_insertion:FBgn0266441_ENCFF316XVF
remap2022_ENCSR755ZOR.CG45071.adult_whole-fly_site-specific-recombination_insertion:FBgn0266441_ENCFF422WPO
remap2022_ENCSR755ZOR.CG45071.adult_whole-fly_site-specific-recombination_insertion:FBgn0266441_ENCFF517YCF
remap2022_ENCSR756AUU.sage.adult_whole-fly_site-specific-recombination_insertion:FBgn0037672_ENCFF568TRU
remap2022_ENCSR756AUU.sage.adult_whole-fly_site-specific-recombination_insertion:FBgn0037672_ENCFF630FGP
remap2022_ENCSR761TCG.su-Hw.adult_whole-fly_site-specific-recombination_insertion:FBgn0003567_ENCFF470XXH
remap2022_ENCSR761TCG.su-Hw.adult_whole-fly_site-specific-recombination_insertion:FBgn0003567_ENCFF794QAW
remap2022_ENCSR761TCG.su-Hw.adult_whole-fly_site-specific-recombination_insertion:FBgn0003567_ENCFF922TFY
remap2022_ENCSR763HRS.Ets21C.adult_whole-fly_site-specific-recombination_insertion:FBgn0005660_ENCFF591KUG
remap2022_ENCSR763HRS.Ets21C.adult_whole-fly_site-specific-recombination_insertion:FBgn0005660_ENCFF594MPW
remap2022_ENCSR763HRS.Ets21C.adult_whole-fly_site-specific-recombination_insertion:FBgn0005660_ENCFF989ADP
remap2022_ENCSR764LDS.CG8089.adult_whole-fly_site-specific-recombination_insertion:FBgn0033993_ENCFF038IBC
remap2022_ENCSR764LDS.CG8089.adult_whole-fly_site-specific-recombination_insertion:FBgn0033993_ENCFF780WOZ
remap2022_ENCSR764LDS.CG8089.adult_whole-fly_site-specific-recombination_insertion:FBgn0033993_ENCFF953CWP
remap2022_ENCSR766CLL.cg.adult_whole-fly_site-specific-recombination_insertion:FBgn0000289_ENCFF083NGK
remap2022_ENCSR766CLL.cg.adult_whole-fly_site-specific-recombination_insertion:FBgn0000289_ENCFF602HSX
remap2022_ENCSR766CLL.cg.adult_whole-fly_site-specific-recombination_insertion:FBgn0000289_ENCFF791XXW
remap2022_ENCSR769SFV.bab2.adult_whole-fly_site-specific-recombination_insertion:FBgn0025525_ENCFF013AEG
remap2022_ENCSR769SFV.bab2.adult_whole-fly_site-specific-recombination_insertion:FBgn0025525_ENCFF807RXK
remap2022_ENCSR770AUN.luna.adult_whole-fly_site-specific-recombination_insertion:FBgn0040765_ENCFF257EOV
remap2022_ENCSR770AUN.luna.adult_whole-fly_site-specific-recombination_insertion:FBgn0040765_ENCFF299CPI
remap2022_ENCSR771CMI.ems.adult_whole-fly_site-specific-recombination_insertion:FBgn0000576_ENCFF020LXO
remap2022_ENCSR771CMI.ems.adult_whole-fly_site-specific-recombination_insertion:FBgn0000576_ENCFF173KYX
remap2022_ENCSR771CMI.ems.adult_whole-fly_site-specific-recombination_insertion:FBgn0000576_ENCFF501URX
remap2022_ENCSR775WXN.Meics.adult_whole-fly_site-specific-recombination_insertion:FBgn0025874_ENCFF761UEY
remap2022_ENCSR775WXN.Meics.adult_whole-fly_site-specific-recombination_insertion:FBgn0025874_ENCFF948HEE
remap2022_ENCSR776AVR.CG7786.adult_whole-fly_site-specific-recombination_insertion:FBgn0034096_ENCFF111QCZ
remap2022_ENCSR776AVR.CG7786.adult_whole-fly_site-specific-recombination_insertion:FBgn0034096_ENCFF258YIY
remap2022_ENCSR776VNR.gcm.adult_whole-fly_site-specific-recombination_insertion:FBgn0014179_ENCFF286TFM
remap2022_ENCSR776VNR.gcm.adult_whole-fly_site-specific-recombination_insertion:FBgn0014179_ENCFF664AMV
remap2022_ENCSR785GVH.cnc.adult_whole-fly:FBgn0262975_ENCFF066CVP
remap2022_ENCSR785GVH.cnc.adult_whole-fly:FBgn0262975_ENCFF651HHO
remap2022_ENCSR786ALB.fkh.adult_whole-fly_site-specific-recombination_insertion:FBgn0000659_ENCFF289WBG
remap2022_ENCSR786ALB.fkh.adult_whole-fly_site-specific-recombination_insertion:FBgn0000659_ENCFF405MHL
remap2022_ENCSR786ALB.fkh.adult_whole-fly_site-specific-recombination_insertion:FBgn0000659_ENCFF848ESX
remap2022_ENCSR789TLW.CG13296.adult_whole-fly_site-specific-recombination_insertion:FBgn0035687_ENCFF250OTA
remap2022_ENCSR789TLW.CG13296.adult_whole-fly_site-specific-recombination_insertion:FBgn0035687_ENCFF343HPO
remap2022_ENCSR789TLW.CG13296.adult_whole-fly_site-specific-recombination_insertion:FBgn0035687_ENCFF409RBG
remap2022_ENCSR790NPU.CG8159.adult_whole-fly_site-specific-recombination_insertion:FBgn0037619_ENCFF019HQS
remap2022_ENCSR790NPU.CG8159.adult_whole-fly_site-specific-recombination_insertion:FBgn0037619_ENCFF482XTU
remap2022_ENCSR790NPU.CG8159.adult_whole-fly_site-specific-recombination_insertion:FBgn0037619_ENCFF622AGO
remap2022_ENCSR791TWT.CHES-1-like.adult_whole-fly_site-specific-recombination_insertion:FBgn0029504_ENCFF114ZDV
remap2022_ENCSR791TWT.CHES-1-like.adult_whole-fly_site-specific-recombination_insertion:FBgn0029504_ENCFF169GAN
remap2022_ENCSR792RAL.CG43347.adult_whole-fly_site-specific-recombination_insertion:FBgn0263072_ENCFF062LSB
remap2022_ENCSR792RAL.CG43347.adult_whole-fly_site-specific-recombination_insertion:FBgn0263072_ENCFF184JQP
remap2022_ENCSR793JPA.tx.adult_whole-fly_site-specific-recombination_insertion:FBgn0263118_ENCFF381HMN
remap2022_ENCSR793JPA.tx.adult_whole-fly_site-specific-recombination_insertion:FBgn0263118_ENCFF565IPQ
remap2022_ENCSR794HZG.HmgZ.adult_whole-fly_site-specific-recombination_insertion:FBgn0010228_ENCFF091QRE
remap2022_ENCSR794HZG.HmgZ.adult_whole-fly_site-specific-recombination_insertion:FBgn0010228_ENCFF759BQK
remap2022_ENCSR795MVJ.B-H2.adult_whole-fly_site-specific-recombination_insertion:FBgn0004854_ENCFF110MDN
remap2022_ENCSR795MVJ.B-H2.adult_whole-fly_site-specific-recombination_insertion:FBgn0004854_ENCFF289NEY
remap2022_ENCSR796DJB.fd96Cb.adult_whole-fly_site-specific-recombination_insertion:FBgn0004898_ENCFF538VMX
remap2022_ENCSR796DJB.fd96Cb.adult_whole-fly_site-specific-recombination_insertion:FBgn0004898_ENCFF835GUO
remap2022_ENCSR796JXT.CG11723.adult_whole-fly_site-specific-recombination_insertion:FBgn0031391_ENCFF462RQD
remap2022_ENCSR796JXT.CG11723.adult_whole-fly_site-specific-recombination_insertion:FBgn0031391_ENCFF647WGY
remap2022_ENCSR796MDV.BuGZ.adult_whole-fly_site-specific-recombination_insertion:FBgn0032600_ENCFF112NPM
remap2022_ENCSR796MDV.BuGZ.adult_whole-fly_site-specific-recombination_insertion:FBgn0032600_ENCFF992RJN
remap2022_ENCSR797YWF.E-spl-m7-HLH.adult_whole-fly_site-specific-recombination_insertion:FBgn0002633_ENCFF147BFZ
remap2022_ENCSR797YWF.E-spl-m7-HLH.adult_whole-fly_site-specific-recombination_insertion:FBgn0002633_ENCFF186OPT
remap2022_ENCSR797YWF.E-spl-m7-HLH.adult_whole-fly_site-specific-recombination_insertion:FBgn0002633_ENCFF814GZG
remap2022_ENCSR798RBJ.zf30C.adult_whole-fly_site-specific-recombination_insertion:FBgn0270924_ENCFF250WCL
remap2022_ENCSR798RBJ.zf30C.adult_whole-fly_site-specific-recombination_insertion:FBgn0270924_ENCFF313BEQ
remap2022_ENCSR798RBJ.zf30C.adult_whole-fly_site-specific-recombination_insertion:FBgn0270924_ENCFF430RLQ
remap2022_ENCSR800TLY.CG15514.adult_whole-fly_site-specific-recombination_insertion:FBgn0039712_ENCFF278AWL
remap2022_ENCSR800TLY.CG15514.adult_whole-fly_site-specific-recombination_insertion:FBgn0039712_ENCFF412WKH
remap2022_ENCSR800TLY.CG15514.adult_whole-fly_site-specific-recombination_insertion:FBgn0039712_ENCFF463KKZ
remap2022_ENCSR800UAU.D1.adult_whole-fly_site-specific-recombination_insertion:FBgn0000412_ENCFF175HRZ
remap2022_ENCSR800UAU.D1.adult_whole-fly_site-specific-recombination_insertion:FBgn0000412_ENCFF849RJF
remap2022_ENCSR801AQB.lilli.adult_whole-fly_site-specific-recombination_insertion:FBgn0041111_ENCFF053RCH
remap2022_ENCSR801AQB.lilli.adult_whole-fly_site-specific-recombination_insertion:FBgn0041111_ENCFF377EHU
remap2022_ENCSR801AQB.lilli.adult_whole-fly_site-specific-recombination_insertion:FBgn0041111_ENCFF600QHJ
remap2022_ENCSR804FUX.CG5204.adult_whole-fly_site-specific-recombination_insertion:FBgn0032473_ENCFF262YZM
remap2022_ENCSR804FUX.CG5204.adult_whole-fly_site-specific-recombination_insertion:FBgn0032473_ENCFF840RAU
remap2022_ENCSR805JGA.btn.adult_whole-fly_site-specific-recombination_insertion:FBgn0014949_ENCFF455RBL
remap2022_ENCSR805JGA.btn.adult_whole-fly_site-specific-recombination_insertion:FBgn0014949_ENCFF736JFT
remap2022_ENCSR808XNJ.p53.adult_whole-fly_site-specific-recombination_insertion:FBgn0039044_ENCFF389CAR
remap2022_ENCSR808XNJ.p53.adult_whole-fly_site-specific-recombination_insertion:FBgn0039044_ENCFF409PZO
remap2022_ENCSR810MLF.CG17829.adult_whole-fly_site-specific-recombination_insertion:FBgn0025635_ENCFF145JXM
remap2022_ENCSR810MLF.CG17829.adult_whole-fly_site-specific-recombination_insertion:FBgn0025635_ENCFF550NXO
remap2022_ENCSR810MQU.Klf15.adult_whole-fly_site-specific-recombination_insertion:FBgn0025679_ENCFF587WYB
remap2022_ENCSR810MQU.Klf15.adult_whole-fly_site-specific-recombination_insertion:FBgn0025679_ENCFF725WEE
remap2022_ENCSR811GFT.Ets65A.adult_whole-fly_site-specific-recombination_insertion:FBgn0005658_ENCFF186ZYD
remap2022_ENCSR811GFT.Ets65A.adult_whole-fly_site-specific-recombination_insertion:FBgn0005658_ENCFF520JXQ
remap2022_ENCSR811GFT.Ets65A.adult_whole-fly_site-specific-recombination_insertion:FBgn0005658_ENCFF625AUQ
remap2022_ENCSR816TQX.Vsx2.adult_whole-fly_site-specific-recombination_insertion:FBgn0263512_ENCFF582MOU
remap2022_ENCSR816TQX.Vsx2.adult_whole-fly_site-specific-recombination_insertion:FBgn0263512_ENCFF875RTM
remap2022_ENCSR821PDI.E-spl-m-beta-HLH.adult_whole-fly_site-specific-recombination_insertion:FBgn0002733_ENCFF348IUU
remap2022_ENCSR821PDI.E-spl-m-beta-HLH.adult_whole-fly_site-specific-recombination_insertion:FBgn0002733_ENCFF700XPT
remap2022_ENCSR821PDI.E-spl-m-beta-HLH.adult_whole-fly_site-specific-recombination_insertion:FBgn0002733_ENCFF736NGQ
remap2022_ENCSR821QQH.h.adult_whole-fly:FBgn0001168_ENCFF264JTQ
remap2022_ENCSR821QQH.h.adult_whole-fly:FBgn0001168_ENCFF500OQN
remap2022_ENCSR824HQS.OdsH.adult_whole-fly_site-specific-recombination_insertion:FBgn0026058_ENCFF093LKL
remap2022_ENCSR824HQS.OdsH.adult_whole-fly_site-specific-recombination_insertion:FBgn0026058_ENCFF351BCH
remap2022_ENCSR824RLH.br.adult_whole-fly_site-specific-recombination_insertion:FBgn0283451_ENCFF883WLZ
remap2022_ENCSR824RLH.br.adult_whole-fly_site-specific-recombination_insertion:FBgn0283451_ENCFF985IXE
remap2022_ENCSR826CFP.ouib.adult_whole-fly_site-specific-recombination_insertion:FBgn0037618_ENCFF614OSZ
remap2022_ENCSR826CFP.ouib.adult_whole-fly_site-specific-recombination_insertion:FBgn0037618_ENCFF667JHF
remap2022_ENCSR826CFP.ouib.adult_whole-fly_site-specific-recombination_insertion:FBgn0037618_ENCFF685GOJ
remap2022_ENCSR829XOQ.Asciz.adult_whole-fly_site-specific-recombination_insertion:FBgn0035407_ENCFF504SWX
remap2022_ENCSR829XOQ.Asciz.adult_whole-fly_site-specific-recombination_insertion:FBgn0035407_ENCFF514ODM
remap2022_ENCSR829ZIC.N.adult_whole-fly_insertion:FBgn0004647_ENCFF755XXR
remap2022_ENCSR829ZIC.N.adult_whole-fly_insertion:FBgn0004647_ENCFF795RLZ
remap2022_ENCSR833EEQ.CG34376.adult_whole-fly_site-specific-recombination_insertion:FBgn0085405_ENCFF684AEI
remap2022_ENCSR833EEQ.CG34376.adult_whole-fly_site-specific-recombination_insertion:FBgn0085405_ENCFF766UNF
remap2022_ENCSR833LUF.OdsH.adult_whole-fly_site-specific-recombination_insertion:FBgn0026058_ENCFF278KQX
remap2022_ENCSR833LUF.OdsH.adult_whole-fly_site-specific-recombination_insertion:FBgn0026058_ENCFF338KHD
remap2022_ENCSR833LUF.OdsH.adult_whole-fly_site-specific-recombination_insertion:FBgn0026058_ENCFF943SZY
remap2022_ENCSR836VAV.usp.adult_whole-fly_insertion:FBgn0003964_ENCFF062CCL
remap2022_ENCSR836VAV.usp.adult_whole-fly_insertion:FBgn0003964_ENCFF352CUZ
remap2022_ENCSR836VAV.usp.adult_whole-fly_insertion:FBgn0003964_ENCFF393BQV
remap2022_ENCSR842URM.psq.Kc167:FBgn0263102_ENCFF296UXE
remap2022_ENCSR842URM.psq.Kc167:FBgn0263102_ENCFF582WLV
remap2022_ENCSR844XMJ.CG10431.adult_whole-fly_site-specific-recombination_insertion:FBgn0032730_ENCFF713BFY
remap2022_ENCSR844XMJ.CG10431.adult_whole-fly_site-specific-recombination_insertion:FBgn0032730_ENCFF810JBZ
remap2022_ENCSR844XMJ.CG10431.adult_whole-fly_site-specific-recombination_insertion:FBgn0032730_ENCFF966TWT
remap2022_ENCSR846PTH.CG16779.adult_whole-fly_site-specific-recombination_insertion:FBgn0037698_ENCFF256HRN
remap2022_ENCSR846PTH.CG16779.adult_whole-fly_site-specific-recombination_insertion:FBgn0037698_ENCFF675HBZ
remap2022_ENCSR846PTH.CG16779.adult_whole-fly_site-specific-recombination_insertion:FBgn0037698_ENCFF695XIW
remap2022_ENCSR848GYF.CG16863.adult_whole-fly_site-specific-recombination_insertion:FBgn0028931_ENCFF480WWA
remap2022_ENCSR848GYF.CG16863.adult_whole-fly_site-specific-recombination_insertion:FBgn0028931_ENCFF563XFM
remap2022_ENCSR848GYF.CG16863.adult_whole-fly_site-specific-recombination_insertion:FBgn0028931_ENCFF729ZWT
remap2022_ENCSR850IRM.CG6765.adult_whole-fly_site-specific-recombination_insertion:FBgn0035903_ENCFF035OHQ
remap2022_ENCSR850IRM.CG6765.adult_whole-fly_site-specific-recombination_insertion:FBgn0035903_ENCFF251OIU
remap2022_ENCSR850IRM.CG6765.adult_whole-fly_site-specific-recombination_insertion:FBgn0035903_ENCFF806VYL
remap2022_ENCSR851UBK.dac.adult_whole-fly_site-specific-recombination_insertion:FBgn0005677_ENCFF023LPN
remap2022_ENCSR851UBK.dac.adult_whole-fly_site-specific-recombination_insertion:FBgn0005677_ENCFF285QQE
remap2022_ENCSR855AGQ.ey.adult_whole-fly_site-specific-recombination_insertion:FBgn0005558_ENCFF796TBM
remap2022_ENCSR855AGQ.ey.adult_whole-fly_site-specific-recombination_insertion:FBgn0005558_ENCFF971TYP
remap2022_ENCSR855JSV.CG8301.adult_whole-fly_site-specific-recombination_insertion:FBgn0037717_ENCFF425PES
remap2022_ENCSR855JSV.CG8301.adult_whole-fly_site-specific-recombination_insertion:FBgn0037717_ENCFF974CKL
remap2022_ENCSR855PBX.Mnt.adult_whole-fly_site-specific-recombination_insertion:FBgn0023215_ENCFF430IRG
remap2022_ENCSR855PBX.Mnt.adult_whole-fly_site-specific-recombination_insertion:FBgn0023215_ENCFF814ZUX
remap2022_ENCSR856SZD.ADD1.adult_whole-fly_site-specific-recombination_insertion:FBgn0026573_ENCFF514RYM
remap2022_ENCSR856SZD.ADD1.adult_whole-fly_site-specific-recombination_insertion:FBgn0026573_ENCFF598NDY
remap2022_ENCSR857XGK.Su-var-205.adult_whole-fly:FBgn0003607_ENCFF434MQL
remap2022_ENCSR857XGK.Su-var-205.adult_whole-fly:FBgn0003607_ENCFF888THP
remap2022_ENCSR860FUA.CG4854.adult_whole-fly_site-specific-recombination_insertion:FBgn0038766_ENCFF002YND
remap2022_ENCSR860FUA.CG4854.adult_whole-fly_site-specific-recombination_insertion:FBgn0038766_ENCFF064AOY
remap2022_ENCSR860FUA.CG4854.adult_whole-fly_site-specific-recombination_insertion:FBgn0038766_ENCFF073ISE
remap2022_ENCSR860FUA.CG4854.adult_whole-fly_site-specific-recombination_insertion:FBgn0038766_ENCFF910NSS
remap2022_ENCSR861RPB.CG13775.adult_whole-fly_site-specific-recombination_insertion:FBgn0031874_ENCFF017MCB
remap2022_ENCSR861RPB.CG13775.adult_whole-fly_site-specific-recombination_insertion:FBgn0031874_ENCFF266IEP
remap2022_ENCSR861RPB.CG13775.adult_whole-fly_site-specific-recombination_insertion:FBgn0031874_ENCFF329GFA
remap2022_ENCSR861XSB.mod-mdg4.adult_whole-fly_site-specific-recombination_insertion:FBgn0002781_ENCFF073PXC
remap2022_ENCSR861XSB.mod-mdg4.adult_whole-fly_site-specific-recombination_insertion:FBgn0002781_ENCFF321HZE
remap2022_ENCSR861XSB.mod-mdg4.adult_whole-fly_site-specific-recombination_insertion:FBgn0002781_ENCFF420XIT
remap2022_ENCSR861XSB.mod-mdg4.adult_whole-fly_site-specific-recombination_insertion:FBgn0002781_ENCFF751VRL
remap2022_ENCSR864LDV.CG10462.adult_whole-fly_site-specific-recombination_insertion:FBgn0032815_ENCFF109ALV
remap2022_ENCSR864LDV.CG10462.adult_whole-fly_site-specific-recombination_insertion:FBgn0032815_ENCFF668GOQ
remap2022_ENCSR864SNW.Hr51.adult_whole-fly_site-specific-recombination_insertion:FBgn0034012_ENCFF432FXX
remap2022_ENCSR864SNW.Hr51.adult_whole-fly_site-specific-recombination_insertion:FBgn0034012_ENCFF815OSU
remap2022_ENCSR864SNW.Hr51.adult_whole-fly_site-specific-recombination_insertion:FBgn0034012_ENCFF943JGK
remap2022_ENCSR867MPT.toe.adult_whole-fly_site-specific-recombination_insertion:FBgn0036285_ENCFF812JYF
remap2022_ENCSR867MPT.toe.adult_whole-fly_site-specific-recombination_insertion:FBgn0036285_ENCFF934YBE
remap2022_ENCSR867RUX.Su-var-2-HP2.adult_whole-fly_site-specific-recombination_insertion:FBgn0026427_ENCFF203KON
remap2022_ENCSR867RUX.Su-var-2-HP2.adult_whole-fly_site-specific-recombination_insertion:FBgn0026427_ENCFF336XEG
remap2022_ENCSR869ZGG.TFAM.adult_whole-fly_site-specific-recombination_insertion:FBgn0038805_ENCFF416XRW
remap2022_ENCSR869ZGG.TFAM.adult_whole-fly_site-specific-recombination_insertion:FBgn0038805_ENCFF989OOT
remap2022_ENCSR870BBY.fd59A.adult_whole-fly_site-specific-recombination_insertion:FBgn0004896_ENCFF220RTM
remap2022_ENCSR870BBY.fd59A.adult_whole-fly_site-specific-recombination_insertion:FBgn0004896_ENCFF516CRV
remap2022_ENCSR870KTR.CG16815.adult_whole-fly_site-specific-recombination_insertion:FBgn0032491_ENCFF729FOL
remap2022_ENCSR870KTR.CG16815.adult_whole-fly_site-specific-recombination_insertion:FBgn0032491_ENCFF919NRB
remap2022_ENCSR870KTR.CG16815.adult_whole-fly_site-specific-recombination_insertion:FBgn0032491_ENCFF998PJS
remap2022_ENCSR872ZXK.HLH54F.adult_whole-fly_site-specific-recombination_insertion:FBgn0022740_ENCFF013BJZ
remap2022_ENCSR872ZXK.HLH54F.adult_whole-fly_site-specific-recombination_insertion:FBgn0022740_ENCFF605SSD
remap2022_ENCSR872ZXK.HLH54F.adult_whole-fly_site-specific-recombination_insertion:FBgn0022740_ENCFF729QGT
remap2022_ENCSR875FVD.Mad.adult_whole-fly_site-specific-recombination_insertion:FBgn0011648_ENCFF309OZV
remap2022_ENCSR875FVD.Mad.adult_whole-fly_site-specific-recombination_insertion:FBgn0011648_ENCFF393IYJ
remap2022_ENCSR875UKH.CG9705.adult_whole-fly_site-specific-recombination_insertion:FBgn0036661_ENCFF821YFP
remap2022_ENCSR875UKH.CG9705.adult_whole-fly_site-specific-recombination_insertion:FBgn0036661_ENCFF971HEH
remap2022_ENCSR878RMZ.HHEX.adult_whole-fly_site-specific-recombination_insertion:FBgn0038852_ENCFF558FAH
remap2022_ENCSR878RMZ.HHEX.adult_whole-fly_site-specific-recombination_insertion:FBgn0038852_ENCFF565IAQ
remap2022_ENCSR878RMZ.HHEX.adult_whole-fly_site-specific-recombination_insertion:FBgn0038852_ENCFF745XEK
remap2022_ENCSR888UWA.bab1.adult_whole-fly_site-specific-recombination_insertion:FBgn0004870_ENCFF345XRE
remap2022_ENCSR888UWA.bab1.adult_whole-fly_site-specific-recombination_insertion:FBgn0004870_ENCFF357ZUC
remap2022_ENCSR888UWA.bab1.adult_whole-fly_site-specific-recombination_insertion:FBgn0004870_ENCFF512MRG
remap2022_ENCSR890AWM.CG17359.adult_whole-fly_site-specific-recombination_insertion:FBgn0036396_ENCFF357EMT
remap2022_ENCSR890AWM.CG17359.adult_whole-fly_site-specific-recombination_insertion:FBgn0036396_ENCFF615EYF
remap2022_ENCSR890AWM.CG17359.adult_whole-fly_site-specific-recombination_insertion:FBgn0036396_ENCFF816WKJ
remap2022_ENCSR890OUH.lz.adult_whole-fly_site-specific-recombination_insertion:FBgn0002576_ENCFF142PAS
remap2022_ENCSR890OUH.lz.adult_whole-fly_site-specific-recombination_insertion:FBgn0002576_ENCFF360KID
remap2022_ENCSR890OUH.lz.adult_whole-fly_site-specific-recombination_insertion:FBgn0002576_ENCFF578ISX
remap2022_ENCSR891UUT.CG3838.adult_whole-fly_site-specific-recombination_insertion:FBgn0032130_ENCFF565ESU
remap2022_ENCSR891UUT.CG3838.adult_whole-fly_site-specific-recombination_insertion:FBgn0032130_ENCFF709FZZ
remap2022_ENCSR891UUT.CG3838.adult_whole-fly_site-specific-recombination_insertion:FBgn0032130_ENCFF918WBE
remap2022_ENCSR893CTZ.ss.adult_whole-fly_site-specific-recombination_insertion:FBgn0003513_ENCFF155EVF
remap2022_ENCSR893CTZ.ss.adult_whole-fly_site-specific-recombination_insertion:FBgn0003513_ENCFF724CQJ
remap2022_ENCSR893CTZ.ss.adult_whole-fly_site-specific-recombination_insertion:FBgn0003513_ENCFF845EDY
remap2022_ENCSR894GQA.D.adult_whole-fly_site-specific-recombination_insertion:FBgn0000411_ENCFF507ULD
remap2022_ENCSR894GQA.D.adult_whole-fly_site-specific-recombination_insertion:FBgn0000411_ENCFF734FNT
remap2022_ENCSR894GQA.D.adult_whole-fly_site-specific-recombination_insertion:FBgn0000411_ENCFF763TPN
remap2022_ENCSR896OQW.ZnT49B.adult_whole-fly_site-specific-recombination_insertion:FBgn0033762_ENCFF274WCP
remap2022_ENCSR896OQW.ZnT49B.adult_whole-fly_site-specific-recombination_insertion:FBgn0033762_ENCFF368DCF
remap2022_ENCSR896OQW.ZnT49B.adult_whole-fly_site-specific-recombination_insertion:FBgn0033762_ENCFF713DAQ
remap2022_ENCSR900SLE.dmrt93B.adult_whole-fly_site-specific-recombination_insertion:FBgn0038851_ENCFF131MZA
remap2022_ENCSR900SLE.dmrt93B.adult_whole-fly_site-specific-recombination_insertion:FBgn0038851_ENCFF188LLD
remap2022_ENCSR900SLE.dmrt93B.adult_whole-fly_site-specific-recombination_insertion:FBgn0038851_ENCFF703TVS
remap2022_ENCSR900TNL.cwo.adult_whole-fly_site-specific-recombination_insertion:FBgn0259938_ENCFF133CFL
remap2022_ENCSR900TNL.cwo.adult_whole-fly_site-specific-recombination_insertion:FBgn0259938_ENCFF469REE
remap2022_ENCSR900TNL.cwo.adult_whole-fly_site-specific-recombination_insertion:FBgn0259938_ENCFF651HOW
remap2022_ENCSR903DUB.psq.adult_whole-fly_site-specific-recombination_insertion:FBgn0263102_ENCFF140WPC
remap2022_ENCSR903DUB.psq.adult_whole-fly_site-specific-recombination_insertion:FBgn0263102_ENCFF481LIN
remap2022_ENCSR903DUB.psq.adult_whole-fly_site-specific-recombination_insertion:FBgn0263102_ENCFF660OWR
remap2022_ENCSR904ALL.ERR.adult_whole-fly_site-specific-recombination_insertion:FBgn0035849_ENCFF279CRU
remap2022_ENCSR904ALL.ERR.adult_whole-fly_site-specific-recombination_insertion:FBgn0035849_ENCFF813PEZ
remap2022_ENCSR904GFO.Clk.adult_whole-fly_site-specific-recombination_insertion:FBgn0023076_ENCFF323BSN
remap2022_ENCSR904GFO.Clk.adult_whole-fly_site-specific-recombination_insertion:FBgn0023076_ENCFF969YVU
remap2022_ENCSR907HKG.CG7839.adult_whole-fly_site-specific-recombination_insertion:FBgn0036124_ENCFF126MBW
remap2022_ENCSR907HKG.CG7839.adult_whole-fly_site-specific-recombination_insertion:FBgn0036124_ENCFF357QRS
remap2022_ENCSR907HKG.CG7839.adult_whole-fly_site-specific-recombination_insertion:FBgn0036124_ENCFF590KFF
remap2022_ENCSR909HKS.noc.adult_whole-fly_site-specific-recombination_insertion:FBgn0005771_ENCFF181XOC
remap2022_ENCSR909HKS.noc.adult_whole-fly_site-specific-recombination_insertion:FBgn0005771_ENCFF712FKU
remap2022_ENCSR909HKS.noc.adult_whole-fly_site-specific-recombination_insertion:FBgn0005771_ENCFF837VJI
remap2022_ENCSR909QHH.grn.adult_whole-fly_site-specific-recombination_insertion:FBgn0001138_ENCFF081AMU
remap2022_ENCSR909QHH.grn.adult_whole-fly_site-specific-recombination_insertion:FBgn0001138_ENCFF229HVV
remap2022_ENCSR909QHH.grn.adult_whole-fly_site-specific-recombination_insertion:FBgn0001138_ENCFF547NLI
remap2022_ENCSR909WNS.br.adult_whole-fly:FBgn0283451_ENCFF184GUS
remap2022_ENCSR909WNS.br.adult_whole-fly:FBgn0283451_ENCFF379WSB
remap2022_ENCSR909XXF.PHDP.adult_whole-fly_site-specific-recombination_insertion:FBgn0025334_ENCFF138NSL
remap2022_ENCSR909XXF.PHDP.adult_whole-fly_site-specific-recombination_insertion:FBgn0025334_ENCFF317UWU
remap2022_ENCSR909XXF.PHDP.adult_whole-fly_site-specific-recombination_insertion:FBgn0025334_ENCFF616KEN
remap2022_ENCSR918GXT.CTCF.Schneider-2:FBgn0035769_ENCFF127RRR
remap2022_ENCSR918GXT.CTCF.Schneider-2:FBgn0035769_ENCFF256WRP
remap2022_ENCSR919WAW.CG11902.adult_whole-fly_site-specific-recombination_insertion:FBgn0028647_ENCFF086BBS
remap2022_ENCSR919WAW.CG11902.adult_whole-fly_site-specific-recombination_insertion:FBgn0028647_ENCFF223HBO
remap2022_ENCSR919WAW.CG11902.adult_whole-fly_site-specific-recombination_insertion:FBgn0028647_ENCFF425XAX
remap2022_ENCSR919WAW.CG11902.adult_whole-fly_site-specific-recombination_insertion:FBgn0028647_ENCFF832OFI
remap2022_ENCSR923RDP.CG12768.adult_whole-fly_site-specific-recombination_insertion:FBgn0037206_ENCFF335KNW
remap2022_ENCSR923RDP.CG12768.adult_whole-fly_site-specific-recombination_insertion:FBgn0037206_ENCFF569SUQ
remap2022_ENCSR923VWW.sqz.adult_whole-fly_site-specific-recombination_insertion:FBgn0010768_ENCFF008INY
remap2022_ENCSR923VWW.sqz.adult_whole-fly_site-specific-recombination_insertion:FBgn0010768_ENCFF156YTQ
remap2022_ENCSR923VWW.sqz.adult_whole-fly_site-specific-recombination_insertion:FBgn0010768_ENCFF320VKX
remap2022_ENCSR924PXF.CG7271.adult_whole-fly_site-specific-recombination_insertion:FBgn0036791_ENCFF116PHN
remap2022_ENCSR924PXF.CG7271.adult_whole-fly_site-specific-recombination_insertion:FBgn0036791_ENCFF888TNV
remap2022_ENCSR929RAT.E-var-3-9.adult_whole-fly_site-specific-recombination_insertion:FBgn0260243_ENCFF685CYE
remap2022_ENCSR929RAT.E-var-3-9.adult_whole-fly_site-specific-recombination_insertion:FBgn0260243_ENCFF959FGW
remap2022_ENCSR931AHZ.ttk.Kc167:FBgn0003870_ENCFF234GDQ
remap2022_ENCSR931AHZ.ttk.Kc167:FBgn0003870_ENCFF973VHP
remap2022_ENCSR932STL.Elba2.adult_whole-fly_site-specific-recombination_insertion:FBgn0031435_ENCFF345QOO
remap2022_ENCSR932STL.Elba2.adult_whole-fly_site-specific-recombination_insertion:FBgn0031435_ENCFF444ICY
remap2022_ENCSR932STL.Elba2.adult_whole-fly_site-specific-recombination_insertion:FBgn0031435_ENCFF635LCU
remap2022_ENCSR933LXL.woc.adult_whole-fly_site-specific-recombination_insertion:FBgn0010328_ENCFF107FLZ
remap2022_ENCSR933LXL.woc.adult_whole-fly_site-specific-recombination_insertion:FBgn0010328_ENCFF127JGQ
remap2022_ENCSR943QAF.salr.adult_whole-fly_site-specific-recombination_insertion:FBgn0000287_ENCFF037JFD
remap2022_ENCSR943QAF.salr.adult_whole-fly_site-specific-recombination_insertion:FBgn0000287_ENCFF168QGV
remap2022_ENCSR943QAF.salr.adult_whole-fly_site-specific-recombination_insertion:FBgn0000287_ENCFF481WLT
remap2022_ENCSR944MGS.CG8281.adult_whole-fly_site-specific-recombination_insertion:FBgn0035824_ENCFF273ZMF
remap2022_ENCSR944MGS.CG8281.adult_whole-fly_site-specific-recombination_insertion:FBgn0035824_ENCFF615RPO
remap2022_ENCSR945XEH.Pif1A.adult_whole-fly_site-specific-recombination_insertion:FBgn0261015_ENCFF450NHT
remap2022_ENCSR945XEH.Pif1A.adult_whole-fly_site-specific-recombination_insertion:FBgn0261015_ENCFF649PFB
remap2022_ENCSR945XEH.Pif1A.adult_whole-fly_site-specific-recombination_insertion:FBgn0261015_ENCFF674SKC
remap2022_ENCSR946EAE.pb.adult_whole-fly_site-specific-recombination_insertion:FBgn0051481_ENCFF517QTH
remap2022_ENCSR946EAE.pb.adult_whole-fly_site-specific-recombination_insertion:FBgn0051481_ENCFF723MCZ
remap2022_ENCSR946EAE.pb.adult_whole-fly_site-specific-recombination_insertion:FBgn0051481_ENCFF962JZA
remap2022_ENCSR946VDB.jumu.adult_whole-fly_site-specific-recombination_insertion:FBgn0015396_ENCFF113MEO
remap2022_ENCSR946VDB.jumu.adult_whole-fly_site-specific-recombination_insertion:FBgn0015396_ENCFF605TRO
remap2022_ENCSR946VDB.jumu.adult_whole-fly_site-specific-recombination_insertion:FBgn0015396_ENCFF808IQP
remap2022_ENCSR948EEN.dmrt99B.adult_whole-fly_site-specific-recombination_insertion:FBgn0039683_ENCFF107JLU
remap2022_ENCSR948EEN.dmrt99B.adult_whole-fly_site-specific-recombination_insertion:FBgn0039683_ENCFF475TTQ
remap2022_ENCSR948RHA.mam.adult_whole-fly_site-specific-recombination_insertion:FBgn0002643_ENCFF114IHP
remap2022_ENCSR948RHA.mam.adult_whole-fly_site-specific-recombination_insertion:FBgn0002643_ENCFF160ITX
remap2022_ENCSR948RHA.mam.adult_whole-fly_site-specific-recombination_insertion:FBgn0002643_ENCFF743FDM
remap2022_ENCSR949RDZ.Myc.Kc167:FBgn0262656_ENCFF014MOQ
remap2022_ENCSR949RDZ.Myc.Kc167:FBgn0262656_ENCFF957ISH
remap2022_ENCSR949XGL.chif.adult_whole-fly_site-specific-recombination_insertion:FBgn0000307_ENCFF224LMZ
remap2022_ENCSR949XGL.chif.adult_whole-fly_site-specific-recombination_insertion:FBgn0000307_ENCFF384WUC
remap2022_ENCSR949XGL.chif.adult_whole-fly_site-specific-recombination_insertion:FBgn0000307_ENCFF600UBF
remap2022_ENCSR950LBC.CG12744.adult_whole-fly_site-specific-recombination_insertion:FBgn0033459_ENCFF619EDD
remap2022_ENCSR950LBC.CG12744.adult_whole-fly_site-specific-recombination_insertion:FBgn0033459_ENCFF934CQN
remap2022_ENCSR951FDL.rgr.adult_whole-fly_site-specific-recombination_insertion:FBgn0267792_ENCFF491QKT
remap2022_ENCSR951FDL.rgr.adult_whole-fly_site-specific-recombination_insertion:FBgn0267792_ENCFF616IYP
remap2022_ENCSR951FDL.rgr.adult_whole-fly_site-specific-recombination_insertion:FBgn0267792_ENCFF640KBX
remap2022_ENCSR952TDU.en.adult_whole-fly_site-specific-recombination_insertion:FBgn0000577_ENCFF643CJO
remap2022_ENCSR952TDU.en.adult_whole-fly_site-specific-recombination_insertion:FBgn0000577_ENCFF860ZUN
remap2022_ENCSR957HDY.ADD1.adult_whole-fly_site-specific-recombination_insertion:FBgn0026573_ENCFF610VFE
remap2022_ENCSR957HDY.ADD1.adult_whole-fly_site-specific-recombination_insertion:FBgn0026573_ENCFF781YZU
remap2022_ENCSR957XDI.CG18764.adult_whole-fly_site-specific-recombination_insertion:FBgn0042205_ENCFF248JBC
remap2022_ENCSR957XDI.CG18764.adult_whole-fly_site-specific-recombination_insertion:FBgn0042205_ENCFF847KNF
remap2022_ENCSR957XDI.CG18764.adult_whole-fly_site-specific-recombination_insertion:FBgn0042205_ENCFF896BEB
remap2022_ENCSR959SWC.achi.adult_whole-fly_site-specific-recombination_insertion:FBgn0033749_ENCFF721FQK
remap2022_ENCSR959SWC.achi.adult_whole-fly_site-specific-recombination_insertion:FBgn0033749_ENCFF881ITO
remap2022_ENCSR959SWC.achi.adult_whole-fly_site-specific-recombination_insertion:FBgn0033749_ENCFF979YUJ
remap2022_ENCSR961TSV.CG5245.adult_whole-fly_site-specific-recombination_insertion:FBgn0038047_ENCFF423VBE
remap2022_ENCSR961TSV.CG5245.adult_whole-fly_site-specific-recombination_insertion:FBgn0038047_ENCFF480VBJ
remap2022_ENCSR961TSV.CG5245.adult_whole-fly_site-specific-recombination_insertion:FBgn0038047_ENCFF917LFY
remap2022_ENCSR963YPQ.Atf-2.adult_whole-fly_site-specific-recombination_insertion:FBgn0265193_ENCFF020KMR
remap2022_ENCSR963YPQ.Atf-2.adult_whole-fly_site-specific-recombination_insertion:FBgn0265193_ENCFF922ADL
remap2022_ENCSR964LIH.Su-var-3-9.adult_whole-fly:FBgn0263755_ENCFF190EFF
remap2022_ENCSR964LIH.Su-var-3-9.adult_whole-fly:FBgn0263755_ENCFF568FLU
remap2022_ENCSR964YKJ.CG12769.adult_whole-fly_site-specific-recombination_insertion:FBgn0033252_ENCFF280WTH
remap2022_ENCSR964YKJ.CG12769.adult_whole-fly_site-specific-recombination_insertion:FBgn0033252_ENCFF970GLM
remap2022_ENCSR965GGK.CG32264.adult_whole-fly_site-specific-recombination_insertion:FBgn0052264_ENCFF071VRV
remap2022_ENCSR965GGK.CG32264.adult_whole-fly_site-specific-recombination_insertion:FBgn0052264_ENCFF139PXO
remap2022_ENCSR965XSS.hng1.adult_whole-fly_site-specific-recombination_insertion:FBgn0034599_ENCFF432EZU
remap2022_ENCSR965XSS.hng1.adult_whole-fly_site-specific-recombination_insertion:FBgn0034599_ENCFF818DJQ
remap2022_ENCSR968GUV.CG10669.adult_whole-fly_site-specific-recombination_insertion:FBgn0039329_ENCFF117DPQ
remap2022_ENCSR968GUV.CG10669.adult_whole-fly_site-specific-recombination_insertion:FBgn0039329_ENCFF264VXH
remap2022_ENCSR968GUV.CG10669.adult_whole-fly_site-specific-recombination_insertion:FBgn0039329_ENCFF602OXI
remap2022_ENCSR969SUB.Eip93F.adult_whole-fly_site-specific-recombination_insertion:FBgn0264490_ENCFF059CRJ
remap2022_ENCSR969SUB.Eip93F.adult_whole-fly_site-specific-recombination_insertion:FBgn0264490_ENCFF103QLO
remap2022_ENCSR969UGO.Dad.adult_whole-fly_site-specific-recombination_insertion:FBgn0020493_ENCFF178LKS
remap2022_ENCSR969UGO.Dad.adult_whole-fly_site-specific-recombination_insertion:FBgn0020493_ENCFF253WEN
remap2022_ENCSR969UGO.Dad.adult_whole-fly_site-specific-recombination_insertion:FBgn0020493_ENCFF948WMD
remap2022_ENCSR972RZE.sens.adult_whole-fly_site-specific-recombination_insertion:FBgn0002573_ENCFF076GTG
remap2022_ENCSR972RZE.sens.adult_whole-fly_site-specific-recombination_insertion:FBgn0002573_ENCFF323PNI
remap2022_ENCSR972RZE.sens.adult_whole-fly_site-specific-recombination_insertion:FBgn0002573_ENCFF435YIT
remap2022_ENCSR972RZE.sens.adult_whole-fly_site-specific-recombination_insertion:FBgn0002573_ENCFF552OJZ
remap2022_ENCSR972RZE.sens.adult_whole-fly_site-specific-recombination_insertion:FBgn0002573_ENCFF805RUC
remap2022_ENCSR972RZE.sens.adult_whole-fly_site-specific-recombination_insertion:FBgn0002573_ENCFF889SPR
remap2022_ENCSR973GNK.zen.adult_whole-fly_site-specific-recombination_insertion:FBgn0004053_ENCFF022EBY
remap2022_ENCSR973GNK.zen.adult_whole-fly_site-specific-recombination_insertion:FBgn0004053_ENCFF565KZX
remap2022_ENCSR973GNK.zen.adult_whole-fly_site-specific-recombination_insertion:FBgn0004053_ENCFF912KCK
remap2022_ENCSR974OVB.exex.adult_whole-fly_site-specific-recombination_insertion:FBgn0041156_ENCFF194WKM
remap2022_ENCSR974OVB.exex.adult_whole-fly_site-specific-recombination_insertion:FBgn0041156_ENCFF238SUC
remap2022_ENCSR974OVB.exex.adult_whole-fly_site-specific-recombination_insertion:FBgn0041156_ENCFF369TRI
remap2022_ENCSR974OVB.exex.adult_whole-fly_site-specific-recombination_insertion:FBgn0041156_ENCFF437EJI
remap2022_ENCSR976PEM.Sin3A.adult_whole-fly:FBgn0022764_ENCFF266SXZ
remap2022_ENCSR976PEM.Sin3A.adult_whole-fly:FBgn0022764_ENCFF960AKF
remap2022_ENCSR978CMG.esn.adult_whole-fly_site-specific-recombination_insertion:FBgn0263934_ENCFF075GXI
remap2022_ENCSR978CMG.esn.adult_whole-fly_site-specific-recombination_insertion:FBgn0263934_ENCFF348OSJ
remap2022_ENCSR978WED.jim.adult_whole-fly_site-specific-recombination_insertion:FBgn0027339_ENCFF333NEJ
remap2022_ENCSR978WED.jim.adult_whole-fly_site-specific-recombination_insertion:FBgn0027339_ENCFF969EHB
remap2022_ENCSR978WWC.tHMG1.adult_whole-fly_site-specific-recombination_insertion:FBgn0038978_ENCFF486PCP
remap2022_ENCSR978WWC.tHMG1.adult_whole-fly_site-specific-recombination_insertion:FBgn0038978_ENCFF488OWJ
remap2022_ENCSR981DLO.gro.adult_whole-fly_site-specific-recombination_insertion:FBgn0001139_ENCFF217IEH
remap2022_ENCSR981DLO.gro.adult_whole-fly_site-specific-recombination_insertion:FBgn0001139_ENCFF373ZES
remap2022_ENCSR982KSB.CG8478.Schneider-2:FBgn0037746_ENCFF715CYF
remap2022_ENCSR982KSB.CG8478.Schneider-2:FBgn0037746_ENCFF800YKU
remap2022_ENCSR982LVI.Hr39.adult_whole-fly_site-specific-recombination_insertion:FBgn0261239_ENCFF398MZM
remap2022_ENCSR982LVI.Hr39.adult_whole-fly_site-specific-recombination_insertion:FBgn0261239_ENCFF472HZT
remap2022_ENCSR982LVI.Hr39.adult_whole-fly_site-specific-recombination_insertion:FBgn0261239_ENCFF483QRU
remap2022_ENCSR982RGH.CG13123.adult_whole-fly_site-specific-recombination_insertion:FBgn0032150_ENCFF325ALB
remap2022_ENCSR982RGH.CG13123.adult_whole-fly_site-specific-recombination_insertion:FBgn0032150_ENCFF551ZZU
remap2022_ENCSR984IRI.lola.adult_whole-fly_insertion:FBgn0283521_ENCFF004IMW
remap2022_ENCSR984IRI.lola.adult_whole-fly_insertion:FBgn0283521_ENCFF401DVQ
remap2022_ENCSR985TNB.foxo.adult_whole-fly_site-specific-recombination_insertion:FBgn0038197_ENCFF487SJE
remap2022_ENCSR985TNB.foxo.adult_whole-fly_site-specific-recombination_insertion:FBgn0038197_ENCFF496AUM
remap2022_ENCSR985TNB.foxo.adult_whole-fly_site-specific-recombination_insertion:FBgn0038197_ENCFF502PWQ
remap2022_ENCSR985TNB.foxo.adult_whole-fly_site-specific-recombination_insertion:FBgn0038197_ENCFF638SZR
remap2022_ENCSR985TNB.foxo.adult_whole-fly_site-specific-recombination_insertion:FBgn0038197_ENCFF886DCI
remap2022_ENCSR985TNB.foxo.adult_whole-fly_site-specific-recombination_insertion:FBgn0038197_ENCFF966TFE
remap2022_ENCSR989SYT.insv.Kc167:FBgn0031434_ENCFF414EHZ
remap2022_ENCSR989SYT.insv.Kc167:FBgn0031434_ENCFF553ZFV
remap2022_ENCSR989SYT.insv.Kc167:FBgn0031434_ENCFF813DUB
remap2022_ENCSR990VZW.lab.adult_whole-fly_site-specific-recombination_insertion:FBgn0002522_ENCFF160BJL
remap2022_ENCSR990VZW.lab.adult_whole-fly_site-specific-recombination_insertion:FBgn0002522_ENCFF594CVM
remap2022_ENCSR990VZW.lab.adult_whole-fly_site-specific-recombination_insertion:FBgn0002522_ENCFF886EWF
remap2022_ENCSR997UIM.pnt.adult_whole-fly_site-specific-recombination_insertion:FBgn0003118_ENCFF601VET
remap2022_ENCSR997UIM.pnt.adult_whole-fly_site-specific-recombination_insertion:FBgn0003118_ENCFF785OXH
remap2022_ENCSR997UIM.pnt.adult_whole-fly_site-specific-recombination_insertion:FBgn0003118_ENCFF884ZLO
remap2022_ENCSR998ZQZ.usp.adult_whole-fly_insertion:FBgn0003964_ENCFF008EGS
remap2022_ENCSR998ZQZ.usp.adult_whole-fly_insertion:FBgn0003964_ENCFF357EAH
remap2022_ENCSR999ZCR.Myc.adult_whole-fly_site-specific-recombination_insertion:FBgn0262656_ENCFF182UJH
remap2022_ENCSR999ZCR.Myc.adult_whole-fly_site-specific-recombination_insertion:FBgn0262656_ENCFF719VBI
remap2022_ENCSR999ZCR.Myc.adult_whole-fly_site-specific-recombination_insertion:FBgn0262656_ENCFF816IMQ
remap2022_GSE101365.AGO2.Kc167:FBgn0087035_SRR5832216
remap2022_GSE101365.AGO2.Kc167:FBgn0087035_SRR5832217
remap2022_GSE101365.AGO2.Kc167_dslaminb:FBgn0087035_SRR5832218
remap2022_GSE101365.AGO2.Kc167_dslaminb:FBgn0087035_SRR5832219
remap2022_GSE101554.E-z.S2-DRSC_SC-dN-20:FBgn0000629_SRR5834726
remap2022_GSE101554.E-z.S2-DRSC_SC-dN-20:FBgn0000629_SRR5834727
remap2022_GSE101554.E-z.S2-DRSC_abd-A-HA_SC-dN-20:FBgn0000629_SRR5834728
remap2022_GSE101554.E-z.S2-DRSC_abd-A-HA_SC-dN-20:FBgn0000629_SRR5834729
remap2022_GSE101554.M1BP.S2-DRSC:FBgn0037621_SRR5834714
remap2022_GSE101554.M1BP.S2-DRSC:FBgn0037621_SRR5834715
remap2022_GSE101554.M1BP.S2-DRSC_abd-A-HA:FBgn0037621_SRR5834716
remap2022_GSE101554.M1BP.S2-DRSC_abd-A-HA:FBgn0037621_SRR5834717
remap2022_GSE101554.Sce.S2-DRSC:FBgn0003330_SRR5834722
remap2022_GSE101554.Sce.S2-DRSC:FBgn0003330_SRR5834723
remap2022_GSE101554.Sce.S2-DRSC_abd-A-HA:FBgn0003330_SRR5834724
remap2022_GSE101554.Sce.S2-DRSC_abd-A-HA:FBgn0003330_SRR5834725
remap2022_GSE101554.Trl.S2-DRSC:FBgn0013263_SRR5834718
remap2022_GSE101554.Trl.S2-DRSC:FBgn0013263_SRR5834719
remap2022_GSE101554.Trl.S2-DRSC_abd-A-HA:FBgn0013263_SRR5834720
remap2022_GSE101554.Trl.S2-DRSC_abd-A-HA:FBgn0013263_SRR5834721
remap2022_GSE101554.abd-A.S2-DRSC:FBgn0000014_SRR5834704
remap2022_GSE101554.abd-A.S2-DRSC:FBgn0000014_SRR5834705
remap2022_GSE102043.Dp.pharate_flight-muscle:FBgn0011763_SRR8424027
remap2022_GSE102043.Dp.pharate_flight-muscle:FBgn0011763_SRR8424028
remap2022_GSE102043.Rbf.pharate_flight-muscle:FBgn0015799_SRR5883312
remap2022_GSE102043.Rbf.pharate_flight-muscle:FBgn0015799_SRR5883313
remap2022_GSE102339.E-z.third-instar_Spps-KO_imaginal-discs-and-brains:FBgn0000629_SRR5907448
remap2022_GSE102339.E-z.third-instar_Spps-KO_imaginal-discs-and-brains:FBgn0000629_SRR5907449
remap2022_GSE102339.E-z.third-instar_Spps-KO_imaginal-discs-and-brains:FBgn0000629_SRR5907450
remap2022_GSE102339.E-z.third-instar_imaginal-discs-and-brains:FBgn0000629_SRR5907429
remap2022_GSE102339.E-z.third-instar_imaginal-discs-and-brains:FBgn0000629_SRR5907430
remap2022_GSE102339.E-z.third-instar_imaginal-discs-and-brains:FBgn0000629_SRR5907431
remap2022_GSE102339.Pc.third-instar_imaginal-discs-and-brains_SC-25762:FBgn0003042_SRR5907432
remap2022_GSE102339.Pc.third-instar_imaginal-discs-and-brains_SC-25762:FBgn0003042_SRR5907433
remap2022_GSE102339.Psc.third-instar_Spps-KO_imaginal-discs-and-brains:FBgn0005624_SRR5907456
remap2022_GSE102339.Psc.third-instar_Spps-KO_imaginal-discs-and-brains:FBgn0005624_SRR5907457
remap2022_GSE102339.Psc.third-instar_Spps-KO_imaginal-discs-and-brains:FBgn0005624_SRR5907458
remap2022_GSE102339.Psc.third-instar_imaginal-discs-and-brains:FBgn0005624_SRR5907439
remap2022_GSE102339.Psc.third-instar_imaginal-discs-and-brains:FBgn0005624_SRR5907440
remap2022_GSE102339.Spps.third-instar_imaginal-discs-and-brains:FBgn0039169_SRR5907441
remap2022_GSE102339.Spps.third-instar_imaginal-discs-and-brains:FBgn0039169_SRR5907442
remap2022_GSE102339.ph.third-instar_Pho-KO_imaginal-discs-and-brains:FBgn0004861-FBgn0004860_SRR5907464
remap2022_GSE102339.ph.third-instar_Pho-KO_imaginal-discs-and-brains:FBgn0004861-FBgn0004860_SRR5907465
remap2022_GSE102339.ph.third-instar_Pho-KO_imaginal-discs-and-brains:FBgn0004861-FBgn0004860_SRR5907466
remap2022_GSE102339.ph.third-instar_Spps-KO_imaginal-discs-and-brains:FBgn0004861-FBgn0004860_SRR5907451
remap2022_GSE102339.ph.third-instar_Spps-KO_imaginal-discs-and-brains:FBgn0004861-FBgn0004860_SRR5907452
remap2022_GSE102339.ph.third-instar_Spps-KO_imaginal-discs-and-brains:FBgn0004861-FBgn0004860_SRR5907453
remap2022_GSE102339.ph.third-instar_imaginal-discs-and-brains:FBgn0004861-FBgn0004860_SRR5907434
remap2022_GSE102339.ph.third-instar_imaginal-discs-and-brains:FBgn0004861-FBgn0004860_SRR6490544
remap2022_GSE102339.pho.third-instar_Spps-KO_imaginal-discs-and-brains:FBgn0002521_SRR5907454
remap2022_GSE102339.pho.third-instar_Spps-KO_imaginal-discs-and-brains:FBgn0002521_SRR5907455
remap2022_GSE102339.pho.third-instar_imaginal-discs-and-brains:FBgn0002521_SRR5907436
remap2022_GSE102339.pho.third-instar_imaginal-discs-and-brains:FBgn0002521_SRR5907437
remap2022_GSE102339.pho.third-instar_imaginal-discs-and-brains:FBgn0002521_SRR5907438
remap2022_GSE102550.grh.embryo_13h-16h:FBgn0259211_SRR5928309
remap2022_GSE103601.Clamp.Kc167:FBgn0032979_SRR6014246
remap2022_GSE103601.Clamp.Kc167:FBgn0032979_SRR6014254
remap2022_GSE103601.Clamp.Kc167_abcam:FBgn0032979_SRR6014252
remap2022_GSE103601.Clamp.Kc167_abcam:FBgn0032979_SRR6014253
remap2022_GSE103601.Cp190.Kc167:FBgn0000283_SRR6014250
remap2022_GSE103601.Cp190.Kc167:FBgn0000283_SRR6014255
remap2022_GSE103601.mod-mdg4.Kc167:FBgn0002781_SRR6014245
remap2022_GSE103601.mod-mdg4.Kc167:FBgn0002781_SRR6014251
remap2022_GSE103601.su-Hw.Kc167:FBgn0003567_SRR6014243
remap2022_GSE103601.su-Hw.Kc167:FBgn0003567_SRR6014244
remap2022_GSE103695.bcd.embryo_stage-3-5:FBgn0000166_SRR6025852
remap2022_GSE104059.Br140.Schneider-2:FBgn0033155_SRR6278160
remap2022_GSE104059.Br140.embryo_12h-24h:FBgn0033155_SRR6278150
remap2022_GSE104059.Br140.embryo_12h-24h:FBgn0033155_SRR6278152
remap2022_GSE104059.fs-1-h.Schneider-2:FBgn0004656_SRR6278162
remap2022_GSE104059.fs-1-h.Schneider-2:FBgn0004656_SRR6278164
remap2022_GSE104059.fs-1-h.embryo_12h-24h:FBgn0004656_SRR6278154
remap2022_GSE104059.fs-1-h.embryo_12h-24h:FBgn0004656_SRR6278156
remap2022_GSE104059.fs-1-h.embryo_12h-24h:FBgn0004656_SRR6278158
remap2022_GSE104839.cic.embryo_2h-4h_gd7:FBgn0262582_SRR6159396
remap2022_GSE104839.cic.embryo_2h-4h_gd7:FBgn0262582_SRR6159397
remap2022_GSE104839.cic.embryo_2h-4h_toll10b:FBgn0262582_SRR6159392
remap2022_GSE104839.cic.embryo_2h-4h_toll10b:FBgn0262582_SRR6159393
remap2022_GSE104839.dl.embryo_2h-4h_toll10b:FBgn0260632_SRR6159390
remap2022_GSE104839.dl.embryo_2h-4h_toll10b:FBgn0260632_SRR6159391
remap2022_GSE107059.Clamp.Schneider-2_GFP:FBgn0032979_SRR6303487
remap2022_GSE107059.Clamp.Schneider-2_GFP:FBgn0032979_SRR6303491
remap2022_GSE107059.Clamp.Schneider-2_GFP:FBgn0032979_SRR6303499
remap2022_GSE107059.Clamp.Schneider-2_Trl:FBgn0032979_SRR6303503
remap2022_GSE107059.Clamp.Schneider-2_Trl:FBgn0032979_SRR6303507
remap2022_GSE107059.Trl.Schneider-2_Clamp:FBgn0013263_SRR6303520
remap2022_GSE107059.Trl.Schneider-2_Clamp:FBgn0013263_SRR6303524
remap2022_GSE107059.Trl.Schneider-2_GFP:FBgn0013263_SRR6303488
remap2022_GSE107059.Trl.Schneider-2_GFP:FBgn0013263_SRR6303492
remap2022_GSE107059.Trl.Schneider-2_GFP:FBgn0013263_SRR6303496
remap2022_GSE107059.Trl.Schneider-2_Trl:FBgn0013263_SRR6303504
remap2022_GSE107059.Trl.Schneider-2_Trl:FBgn0013263_SRR6303508
remap2022_GSE107059.msl-3.Schneider-2_GFP:FBgn0002775_SRR6303489
remap2022_GSE107059.msl-3.Schneider-2_GFP:FBgn0002775_SRR6303493
remap2022_GSE107059.msl-3.Schneider-2_GFP:FBgn0002775_SRR6303497
remap2022_GSE107059.msl-3.Schneider-2_GFP:FBgn0002775_SRR6303501
remap2022_GSE107059.msl-3.Schneider-2_Trl:FBgn0002775_SRR6303505
remap2022_GSE107059.msl-3.Schneider-2_Trl:FBgn0002775_SRR6303509
remap2022_GSE107059.msl-3.Schneider-2_Trl:FBgn0002775_SRR6303513
remap2022_GSE109898.mle.third-instar_white-eyed_male:FBgn0002774_SRR6655558r1-SRR6655558r2
remap2022_GSE109898.msl-2.third-instar_white-eyed_female:FBgn0005616_SRR6655529r1-SRR6655529r2
remap2022_GSE109898.msl-2.third-instar_white-eyed_female:FBgn0005616_SRR6655530r1-SRR6655530r2
remap2022_GSE109898.msl-2.third-instar_white-eyed_female:FBgn0005616_SRR6655531r1-SRR6655531r2
remap2022_GSE109898.msl-2.third-instar_white-eyed_male:FBgn0005616_SRR6655560r1-SRR6655560r2
remap2022_GSE109898.msl-2.third-instar_white-eyed_male:FBgn0005616_SRR6655561r1-SRR6655561r2
remap2022_GSE109898.msl-2.third-instar_white-eyed_male:FBgn0005616_SRR6655562r1-SRR6655562r2
remap2022_GSE109898.msl-2.third-instar_white-eyed_male:FBgn0005616_SRR6655563r1-SRR6655563r2
remap2022_GSE110331.Lsd-1.adult_ovary:FBgn0039114_SRR6686970
remap2022_GSE110331.Lsd-1.adult_ovary:FBgn0039114_SRR6686971
remap2022_GSE110331.Lsd-1.adult_ovary:FBgn0039114_SRR6686972
remap2022_GSE110687.ato.third-instar_Brain:FBgn0010433_SRR6750396
remap2022_GSE110687.ato.third-instar_Brain:FBgn0010433_SRR6750397
remap2022_GSE110687.ato.third-instar_Brain:FBgn0010433_SRR6750398
remap2022_GSE110687.ato.third-instar_Brain:FBgn0010433_SRR6750399
remap2022_GSE110687.ato.third-instar_Brain:FBgn0010433_SRR6750400
remap2022_GSE110687.ato.third-instar_Brain:FBgn0010433_SRR6750401
remap2022_GSE110687.ato.third-instar_Brain:FBgn0010433_SRR6750402
remap2022_GSE110687.ato.third-instar_Brain:FBgn0010433_SRR6750403
remap2022_GSE112868.ey.third-instar_eye-antennal-disc:FBgn0005558_SRR6967846
remap2022_GSE112868.ey.third-instar_eye-antennal-disc:FBgn0005558_SRR6967847
remap2022_GSE113470.Ssrp.Schneider-2_SSRP1dsRNA_a_homemade:FBgn0010278_SRR7050523
remap2022_GSE113470.Ssrp.Schneider-2_SSRP1dsRNA_a_homemade:FBgn0010278_SRR7050524
remap2022_GSE113470.Ssrp.Schneider-2_SSRP1dsRNA_a_homemade:FBgn0010278_SRR7050525
remap2022_GSE113470.Ssrp.Schneider-2_SSRP1dsRNA_a_homemade:FBgn0010278_SRR7050526
remap2022_GSE113470.Ssrp.Schneider-2_SSRP1dsRNA_a_homemade:FBgn0010278_SRR7050527
remap2022_GSE113470.Ssrp.Schneider-2_SSRP1dsRNA_a_homemade:FBgn0010278_SRR7050528
remap2022_GSE113470.Ssrp.Schneider-2_SSRP1dsRNA_a_homemade:FBgn0010278_SRR7050529
remap2022_GSE113470.Ssrp.Schneider-2_SSRP1dsRNA_a_homemade:FBgn0010278_SRR7050530
remap2022_GSE113470.Ssrp.Schneider-2_SSRP1dsRNA_b_homemade:FBgn0010278_SRR7050531
remap2022_GSE113470.Ssrp.Schneider-2_SSRP1dsRNA_b_homemade:FBgn0010278_SRR7050532
remap2022_GSE113470.Ssrp.Schneider-2_SSRP1dsRNA_b_homemade:FBgn0010278_SRR7050533
remap2022_GSE113470.Ssrp.Schneider-2_SSRP1dsRNA_b_homemade:FBgn0010278_SRR7050534
remap2022_GSE113470.Ssrp.Schneider-2_SSRP1dsRNA_b_homemade:FBgn0010278_SRR7050535
remap2022_GSE113470.Ssrp.Schneider-2_SSRP1dsRNA_b_homemade:FBgn0010278_SRR7050536
remap2022_GSE113470.Ssrp.Schneider-2_SSRP1dsRNA_b_homemade:FBgn0010278_SRR7050537
remap2022_GSE113470.Ssrp.Schneider-2_SSRP1dsRNA_b_homemade:FBgn0010278_SRR7050538
remap2022_GSE113470.Ssrp.Schneider-2_eGFPdsRNA_homemade:FBgn0010278_SRR7050515
remap2022_GSE113470.Ssrp.Schneider-2_eGFPdsRNA_homemade:FBgn0010278_SRR7050516
remap2022_GSE113470.Ssrp.Schneider-2_eGFPdsRNA_homemade:FBgn0010278_SRR7050517
remap2022_GSE113470.Ssrp.Schneider-2_eGFPdsRNA_homemade:FBgn0010278_SRR7050518
remap2022_GSE113470.Ssrp.Schneider-2_eGFPdsRNA_homemade:FBgn0010278_SRR7050519
remap2022_GSE113470.Ssrp.Schneider-2_eGFPdsRNA_homemade:FBgn0010278_SRR7050520
remap2022_GSE113470.Ssrp.Schneider-2_eGFPdsRNA_homemade:FBgn0010278_SRR7050521
remap2022_GSE113470.Ssrp.Schneider-2_eGFPdsRNA_homemade:FBgn0010278_SRR7050522
remap2022_GSE113470.dre4.Schneider-2_SSRP1dsRNA_a_homemade:FBgn0002183_SRR7050547
remap2022_GSE113470.dre4.Schneider-2_SSRP1dsRNA_a_homemade:FBgn0002183_SRR7050548
remap2022_GSE113470.dre4.Schneider-2_SSRP1dsRNA_a_homemade:FBgn0002183_SRR7050549
remap2022_GSE113470.dre4.Schneider-2_SSRP1dsRNA_a_homemade:FBgn0002183_SRR7050550
remap2022_GSE113470.dre4.Schneider-2_SSRP1dsRNA_a_homemade:FBgn0002183_SRR7050551
remap2022_GSE113470.dre4.Schneider-2_SSRP1dsRNA_a_homemade:FBgn0002183_SRR7050552
remap2022_GSE113470.dre4.Schneider-2_SSRP1dsRNA_a_homemade:FBgn0002183_SRR7050553
remap2022_GSE113470.dre4.Schneider-2_SSRP1dsRNA_a_homemade:FBgn0002183_SRR7050554
remap2022_GSE113470.dre4.Schneider-2_SSRP1dsRNA_b_homemade:FBgn0002183_SRR7050555
remap2022_GSE113470.dre4.Schneider-2_SSRP1dsRNA_b_homemade:FBgn0002183_SRR7050556
remap2022_GSE113470.dre4.Schneider-2_SSRP1dsRNA_b_homemade:FBgn0002183_SRR7050557
remap2022_GSE113470.dre4.Schneider-2_SSRP1dsRNA_b_homemade:FBgn0002183_SRR7050558
remap2022_GSE113470.dre4.Schneider-2_SSRP1dsRNA_b_homemade:FBgn0002183_SRR7050559
remap2022_GSE113470.dre4.Schneider-2_SSRP1dsRNA_b_homemade:FBgn0002183_SRR7050560
remap2022_GSE113470.dre4.Schneider-2_SSRP1dsRNA_b_homemade:FBgn0002183_SRR7050561
remap2022_GSE113470.dre4.Schneider-2_SSRP1dsRNA_b_homemade:FBgn0002183_SRR7050562
remap2022_GSE113470.dre4.Schneider-2_eGFPdsRNA_homemade:FBgn0002183_SRR7050539
remap2022_GSE113470.dre4.Schneider-2_eGFPdsRNA_homemade:FBgn0002183_SRR7050540
remap2022_GSE113470.dre4.Schneider-2_eGFPdsRNA_homemade:FBgn0002183_SRR7050541
remap2022_GSE113470.dre4.Schneider-2_eGFPdsRNA_homemade:FBgn0002183_SRR7050542
remap2022_GSE113470.dre4.Schneider-2_eGFPdsRNA_homemade:FBgn0002183_SRR7050543
remap2022_GSE113470.dre4.Schneider-2_eGFPdsRNA_homemade:FBgn0002183_SRR7050544
remap2022_GSE113470.dre4.Schneider-2_eGFPdsRNA_homemade:FBgn0002183_SRR7050545
remap2022_GSE113470.dre4.Schneider-2_eGFPdsRNA_homemade:FBgn0002183_SRR7050546
remap2022_GSE114092.aop.embryo_stage-11_pnt-Delta88:FBgn0000097_SRR7126159
remap2022_GSE114092.aop.embryo_stage-11_w1118:FBgn0000097_SRR7126157
remap2022_GSE114092.gro.embryo_stage-11_pnt-Delta88:FBgn0001139_SRR7126163
remap2022_GSE114092.gro.embryo_stage-11_w1118:FBgn0001139_SRR7126161
remap2022_GSE114832.pho.embryo_14h-16h:FBgn0002521_SRR7208347r1-SRR7208347r2
remap2022_GSE114832.pho.embryo_2h-4h:FBgn0002521_SRR7208344r1-SRR7208344r2
remap2022_GSE116362.Mrtf.adult_ovary_MAL:FBgn0052296_SRR7444502
remap2022_GSE116362.Mrtf.adult_ovary_dMAL:FBgn0052296_SRR7444496
remap2022_GSE116882.Cdk9.Kc167:FBgn0019949_SRR7506468
remap2022_GSE116882.Cdk9.Kc167:FBgn0019949_SRR7506469
remap2022_GSE116882.Cdk9.Kc167_siAGO2:FBgn0019949_SRR7506470
remap2022_GSE116882.Cdk9.Kc167_siAGO2:FBgn0019949_SRR7506471
remap2022_GSE116887.AGO2.Kc167:FBgn0087035_SRR7506524
remap2022_GSE116887.AGO2.Kc167:FBgn0087035_SRR7506525
remap2022_GSE116887.AGO2.Kc167_triptolide:FBgn0087035_SRR7506526
remap2022_GSE116887.AGO2.Kc167_triptolide:FBgn0087035_SRR7506527
remap2022_GSE118047.EcR.Kc167:FBgn0000546_SRR7638405r1-SRR7638405r2
remap2022_GSE118047.EcR.Kc167:FBgn0000546_SRR7638406r1-SRR7638406r2
remap2022_GSE118047.EcR.Kc167_20-HE:FBgn0000546_SRR7638411r1-SRR7638411r2
remap2022_GSE118047.Pc.Kc167:FBgn0003042_SRR7638407r1-SRR7638407r2
remap2022_GSE118047.Pc.Kc167_20-HE:FBgn0003042_SRR7638412r1-SRR7638412r2
remap2022_GSE118047.psq.Kc167_20-HE:FBgn0263102_SRR7638409r1-SRR7638409r2
remap2022_GSE118047.psq.Kc167_20-HE:FBgn0263102_SRR7638410r1-SRR7638410r2
remap2022_GSE118047.psq.Kc167_psqtot:FBgn0263102_SRR7638403r1-SRR7638403r2
remap2022_GSE118047.psq.Kc167_psqtot:FBgn0263102_SRR7638404r1-SRR7638404r2
remap2022_GSE118047.psq_L.Kc167_20-HE:FBgn0263102_SRR7638408r1-SRR7638408r2
remap2022_GSE118047.psq_L.Kc167_psqL:FBgn0263102_SRR7638401r1-SRR7638401r2
remap2022_GSE118047.psq_L.Kc167_psqL:FBgn0263102_SRR7638402r1-SRR7638402r2
remap2022_GSE118291.Hmr.Schneider-2_induced:FBgn0001206_SRR7659068
remap2022_GSE118291.Hmr.Schneider-2_induced:FBgn0001206_SRR7659072
remap2022_GSE118291.Hmr.Schneider-2_uninduced:FBgn0001206_SRR7659071
remap2022_GSE118699.Clamp.Kc167:FBgn0032979_SRR7706255
remap2022_GSE118699.Clamp.Kc167:FBgn0032979_SRR7706257
remap2022_GSE118699.Clamp.Kc167_dsCP190:FBgn0032979_SRR7706259
remap2022_GSE118699.Clamp.Kc167_dsCP190:FBgn0032979_SRR7706261
remap2022_GSE118699.Cp190.Kc167:FBgn0000283_SRR7706256
remap2022_GSE118699.Cp190.Kc167:FBgn0000283_SRR7706258
remap2022_GSE118699.Cp190.Kc167_dsCP190:FBgn0000283_SRR7706260
remap2022_GSE118699.Cp190.Kc167_dsCP190:FBgn0000283_SRR7706262
remap2022_GSE118756.Cap-H2.Kc167:FBgn0037831_SRR7721037r1-SRR7721037r2
remap2022_GSE118756.Cap-H2.Kc167_FLV:FBgn0037831_SRR7721038r1-SRR7721038r2
remap2022_GSE118756.vtd.Kc167:FBgn0260987_SRR7721039r1-SRR7721039r2
remap2022_GSE118756.vtd.Kc167_FLV:FBgn0260987_SRR7721040r1-SRR7721040r2
remap2022_GSE119448.Clamp.embryo_female_nuclear-cycle-11:FBgn0032979_SRR7784124
remap2022_GSE119448.Clamp.embryo_female_nuclear-cycle-12:FBgn0032979_SRR7784125
remap2022_GSE119448.Clamp.embryo_female_nuclear-cycle-12:FBgn0032979_SRR7784126
remap2022_GSE119448.Clamp.embryo_female_nuclear-cycle-13:FBgn0032979_SRR7784127
remap2022_GSE119448.Clamp.embryo_female_nuclear-cycle-13:FBgn0032979_SRR7784128
remap2022_GSE119448.Clamp.embryo_female_nuclear-cycle-14:FBgn0032979_SRR7784129
remap2022_GSE119448.Clamp.embryo_female_nuclear-cycle-14:FBgn0032979_SRR7784130
remap2022_GSE119448.Clamp.embryo_female_nuclear-cycle-inf-10:FBgn0032979_SRR7784123
remap2022_GSE119708.Clamp.Schneider-2_Clamp1_RNAi1:FBgn0032979_SRR7813067
remap2022_GSE119708.Clamp.Schneider-2_Clamp1_RNAi3:FBgn0032979_SRR7813068
remap2022_GSE119708.Clamp.Schneider-2_Clamp2_RNAi2:FBgn0032979_SRR7813069
remap2022_GSE119708.Clamp.Schneider-2_Clamp2_RNAi3:FBgn0032979_SRR7813070
remap2022_GSE119708.Clamp.Schneider-2_Trl_RNAi1:FBgn0032979_SRR7813074
remap2022_GSE119708.Clamp.Schneider-2_Trl_RNAi2:FBgn0032979_SRR7813075
remap2022_GSE119708.Clamp.Schneider-2_Trl_RNAi3:FBgn0032979_SRR7813076
remap2022_GSE119708.Clamp.Schneider-2_gst_RNAi1:FBgn0032979_SRR7813071
remap2022_GSE119708.Clamp.Schneider-2_gst_RNAi2:FBgn0032979_SRR7813072
remap2022_GSE119708.Clamp.Schneider-2_gst_RNAi3:FBgn0032979_SRR7813073
remap2022_GSE119708.msl-2.Schneider-2_Clamp1_RNAi1:FBgn0005616_SRR7813087
remap2022_GSE119708.msl-2.Schneider-2_Clamp1_RNAi3:FBgn0005616_SRR7813088
remap2022_GSE119708.msl-2.Schneider-2_Clamp2_RNAi2:FBgn0005616_SRR7813089
remap2022_GSE119708.msl-2.Schneider-2_Clamp2_RNAi3:FBgn0005616_SRR7813090
remap2022_GSE119708.msl-2.Schneider-2_Trl_RNAi1:FBgn0005616_SRR7813094
remap2022_GSE119708.msl-2.Schneider-2_Trl_RNAi2:FBgn0005616_SRR7813095
remap2022_GSE119708.msl-2.Schneider-2_Trl_RNAi3:FBgn0005616_SRR7813096
remap2022_GSE119708.msl-2.Schneider-2_gst_RNAi1:FBgn0005616_SRR7813091
remap2022_GSE119708.msl-2.Schneider-2_gst_RNAi2:FBgn0005616_SRR7813092
remap2022_GSE119708.msl-2.Schneider-2_gst_RNAi3:FBgn0005616_SRR7813093
remap2022_GSE119777.AGO2.adult_head_FLAG:FBgn0087035_SRR7817550
remap2022_GSE119777.AGO2.adult_head_FLAG:FBgn0087035_SRR7817551
remap2022_GSE119777.Su-var-205.adult_head_AGO2-mut:FBgn0003607_SRR7817543
remap2022_GSE119777.Su-var-205.adult_head_AGO2-mut:FBgn0003607_SRR7817544
remap2022_GSE119777.Su-var-205.adult_head_Top3b26:FBgn0003607_SRR7817545
remap2022_GSE119777.Su-var-205.adult_head_Top3b26:FBgn0003607_SRR7817546
remap2022_GSE119777.Su-var-205.adult_head_Top3b26:FBgn0003607_SRR7817547
remap2022_GSE119777.Su-var-205.adult_head_Top3b26_AGO2-mut:FBgn0003607_SRR7817548
remap2022_GSE119777.Su-var-205.adult_head_Top3b26_AGO2-mut:FBgn0003607_SRR7817549
remap2022_GSE119777.Su-var-205.adult_head_Top3bWT_complementation:FBgn0003607_SRR7817570
remap2022_GSE119777.Su-var-205.adult_head_Top3bY332F_complementation:FBgn0003607_SRR7817571
remap2022_GSE119777.Su-var-205.adult_head_Top3bdRGG_complementation:FBgn0003607_SRR7817572
remap2022_GSE119777.Su-var-205.adult_head_w1118:FBgn0003607_SRR7817540
remap2022_GSE119777.Su-var-205.adult_head_w1118:FBgn0003607_SRR7817541
remap2022_GSE119777.Su-var-205.adult_head_w1118:FBgn0003607_SRR7817542
remap2022_GSE119777.Su-var-205.adult_head_w1118_complementation:FBgn0003607_SRR7817568
remap2022_GSE120880.mago.S2R-plus:FBgn0002736_SRR7968391
remap2022_GSE120880.mago.S2R-plus:FBgn0002736_SRR7968392
remap2022_GSE120880.mago.S2R-plus_mago-KO:FBgn0002736_SRR7968395
remap2022_GSE120880.mago.S2R-plus_mago-KO:FBgn0002736_SRR7968396
remap2022_GSE121102.foxo.adult_whole-fly_young:FBgn0038197_SRR7997149
remap2022_GSE121102.foxo.adult_whole-fly_young:FBgn0038197_SRR7997150
remap2022_GSE122573.Abd-B.Kc167_Homothorax_stable:FBgn0000015_SRR8191485
remap2022_GSE122573.Abd-B.Kc167_Homothorax_stable:FBgn0000015_SRR8191486
remap2022_GSE122573.Abd-B.Kc167_stable:FBgn0000015_SRR8191482
remap2022_GSE122573.Abd-B.Kc167_stable:FBgn0000015_SRR8191483
remap2022_GSE122573.Dfd.Kc167_Gcm:FBgn0000439_SRR8191464
remap2022_GSE122573.Dfd.Kc167_Gcm:FBgn0000439_SRR8191465
remap2022_GSE122573.Dfd.Kc167_Homothorax:FBgn0000439_SRR8191461
remap2022_GSE122573.Dfd.Kc167_Homothorax:FBgn0000439_SRR8191462
remap2022_GSE122573.Dfd.Kc167_Homothorax_Gcm:FBgn0000439_SRR8191467
remap2022_GSE122573.Dfd.Kc167_Homothorax_Gcm:FBgn0000439_SRR8191468
remap2022_GSE122573.Dfd.Kc167_stable:FBgn0000439_SRR8191458
remap2022_GSE122573.Dfd.Kc167_stable:FBgn0000439_SRR8191459
remap2022_GSE122573.Ubx.Kc167_Gcm:FBgn0003944_SRR8191476
remap2022_GSE122573.Ubx.Kc167_Gcm:FBgn0003944_SRR8191477
remap2022_GSE122573.Ubx.Kc167_Homothorax:FBgn0003944_SRR8191473
remap2022_GSE122573.Ubx.Kc167_Homothorax:FBgn0003944_SRR8191474
remap2022_GSE122573.Ubx.Kc167_Homothorax_Gcm:FBgn0003944_SRR8191479
remap2022_GSE122573.Ubx.Kc167_Homothorax_Gcm:FBgn0003944_SRR8191480
remap2022_GSE122573.Ubx.Kc167_stable:FBgn0003944_SRR8191470
remap2022_GSE122573.Ubx.Kc167_stable:FBgn0003944_SRR8191471
remap2022_GSE122573.gcm.Kc167_stable:FBgn0014179_SRR8191488
remap2022_GSE122573.gcm.Kc167_stable:FBgn0014179_SRR8191489
remap2022_GSE122573.hth.Kc167_stable:FBgn0001235_SRR8191491
remap2022_GSE122573.hth.Kc167_stable:FBgn0001235_SRR8191492
remap2022_GSE122574.Abd-B.Kc167:FBgn0000015_SRR8191536
remap2022_GSE122574.Abd-B.Kc167:FBgn0000015_SRR8191537
remap2022_GSE122574.Antp.Kc167:FBgn0260642_SRR8191518
remap2022_GSE122574.Antp.Kc167:FBgn0260642_SRR8191519
remap2022_GSE122574.Antp.Kc167_Hth:FBgn0260642_SRR8191521
remap2022_GSE122574.Antp.Kc167_Hth:FBgn0260642_SRR8191522
remap2022_GSE122574.Dfd.Kc167:FBgn0000439_SRR8191506
remap2022_GSE122574.Dfd.Kc167:FBgn0000439_SRR8191507
remap2022_GSE122574.Dfd.Kc167_Hth:FBgn0000439_SRR8191509
remap2022_GSE122574.Dfd.Kc167_Hth:FBgn0000439_SRR8191510
remap2022_GSE122574.Scr.Kc167:FBgn0003339_SRR8191512
remap2022_GSE122574.Scr.Kc167:FBgn0003339_SRR8191513
remap2022_GSE122574.Scr.Kc167_Hth:FBgn0003339_SRR8191515
remap2022_GSE122574.Scr.Kc167_Hth:FBgn0003339_SRR8191516
remap2022_GSE122574.Ubx.Kc167:FBgn0003944_SRR8191524
remap2022_GSE122574.Ubx.Kc167:FBgn0003944_SRR8191525
remap2022_GSE122574.Ubx.Kc167_Hth:FBgn0003944_SRR8191527
remap2022_GSE122574.Ubx.Kc167_Hth:FBgn0003944_SRR8191528
remap2022_GSE122574.abd-A.Kc167:FBgn0000014_SRR8191530
remap2022_GSE122574.abd-A.Kc167:FBgn0000014_SRR8191531
remap2022_GSE122574.abd-A.Kc167_Hth:FBgn0000014_SRR8191533
remap2022_GSE122574.abd-A.Kc167_Hth:FBgn0000014_SRR8191534
remap2022_GSE122574.exd.Kc167_Hth:FBgn0000611_SRR8191545
remap2022_GSE122574.exd.Kc167_Hth:FBgn0000611_SRR8191546
remap2022_GSE122574.hth.Kc167:FBgn0001235_SRR8191542
remap2022_GSE122574.hth.Kc167:FBgn0001235_SRR8191543
remap2022_GSE122574.lab.Kc167:FBgn0002522_SRR8191494
remap2022_GSE122574.lab.Kc167:FBgn0002522_SRR8191495
remap2022_GSE122574.lab.Kc167_Hth:FBgn0002522_SRR8191497
remap2022_GSE122574.lab.Kc167_Hth:FBgn0002522_SRR8191498
remap2022_GSE122574.pb.Kc167:FBgn0051481_SRR8191500
remap2022_GSE122574.pb.Kc167:FBgn0051481_SRR8191501
remap2022_GSE122574.pb.Kc167_Hth:FBgn0051481_SRR8191503
remap2022_GSE122574.pb.Kc167_Hth:FBgn0051481_SRR8191504
remap2022_GSE122810.EcR.Schneider-2:FBgn0000546_SRR8234810
remap2022_GSE125604.EcR.adult_wing:FBgn0000546_SRR8483055
remap2022_GSE125604.EcR.adult_wing:FBgn0000546_SRR8483059
remap2022_GSE125604.hth.adult_wing:FBgn0001235_SRR8483065
remap2022_GSE126985.Psc.third-instar_eye-disc:FBgn0005624_SRR8617263
remap2022_GSE126985.Psc.third-instar_eye-disc:FBgn0005624_SRR8617264
remap2022_GSE126985.Su-z-12.third-instar_eye-disc:FBgn0020887_SRR8617265
remap2022_GSE126985.Su-z-12.third-instar_eye-disc:FBgn0020887_SRR8617266
remap2022_GSE128455.Jasper.Kc:FBgn0039743_SRR8956997
remap2022_GSE128455.Jasper.Kc:FBgn0039743_SRR8956998
remap2022_GSE128455.Jasper.Kc:FBgn0039743_SRR8956999
remap2022_GSE128455.Jasper.Schneider-2:FBgn0039743_SRR8957000
remap2022_GSE128455.Jasper.Schneider-2:FBgn0039743_SRR8957001
remap2022_GSE128455.Jasper.Schneider-2:FBgn0039743_SRR8957002
remap2022_GSE128455.Jasper.Schneider-2:FBgn0039743_SRR8957003
remap2022_GSE128456.Jasper.Schneider-2:FBgn0039743_SRR8957017
remap2022_GSE128456.Jasper.Schneider-2:FBgn0039743_SRR8957018
remap2022_GSE129795.msl-2.third-instar_male:FBgn0005616_SRR8895571r1-SRR8895571r2
remap2022_GSE129795.msl-2.third-instar_male:FBgn0005616_SRR8895572r1-SRR8895572r2
remap2022_GSE130112.Jasper.Schneider-2_GFP:FBgn0039743_SRR8936403
remap2022_GSE130112.Jasper.Schneider-2_GST:FBgn0039743_SRR8936404
remap2022_GSE130112.Jasper.Schneider-2_GST:FBgn0039743_SRR8936405
remap2022_GSE130112.Jasper.Schneider-2_JIL1:FBgn0039743_SRR8936406
remap2022_GSE130112.Jasper.Schneider-2_JIL2:FBgn0039743_SRR8936407
remap2022_GSE130112.Jasper.Schneider-2_JIL2:FBgn0039743_SRR8936408
remap2022_GSE130584.cic.embryo_OptoSOS_1min:FBgn0262582_SRR8997120
remap2022_GSE130584.cic.embryo_OptoSOS_1min:FBgn0262582_SRR8997121
remap2022_GSE130584.cic.embryo_OptoSOS_30min:FBgn0262582_SRR8997130
remap2022_GSE130584.cic.embryo_OptoSOS_30min:FBgn0262582_SRR8997131
remap2022_GSE130584.cic.embryo_OptoSOS_30min:FBgn0262582_SRR8997132
remap2022_GSE130584.cic.embryo_OptoSOS_5min:FBgn0262582_SRR8997124
remap2022_GSE130584.cic.embryo_OptoSOS_5min:FBgn0262582_SRR8997125
remap2022_GSE130584.cic.embryo_OptoSOS_5min:FBgn0262582_SRR8997126
remap2022_GSE130584.cic.embryo_OptoSOS_NoLight:FBgn0262582_SRR8997114
remap2022_GSE130584.cic.embryo_OptoSOS_NoLight:FBgn0262582_SRR8997115
remap2022_GSE130584.cic.embryo_OptoSOS_NoLight:FBgn0262582_SRR8997116
remap2022_GSE130584.cic.embryo_TorD:FBgn0262582_SRR8997136
remap2022_GSE130584.cic.embryo_TorD:FBgn0262582_SRR8997137
remap2022_GSE130584.cic.embryo_TorD:FBgn0262582_SRR8997138
remap2022_GSE130584.cic.embryo_early-nuclear-cycle-14:FBgn0262582_SRR8997108
remap2022_GSE130584.cic.embryo_early-nuclear-cycle-14:FBgn0262582_SRR8997109
remap2022_GSE130584.cic.embryo_early-nuclear-cycle-14:FBgn0262582_SRR8997110
remap2022_GSE131160.Elba1.embryo_2h-4h:FBgn0000227_SRR9051584
remap2022_GSE131160.Elba1.embryo_2h-4h_Elba2-mut:FBgn0000227_SRR9051572
remap2022_GSE131160.Elba1.embryo_2h-4h_Insv-mut:FBgn0000227_SRR9051580
remap2022_GSE131160.Elba1.embryo_2h-4h_nexus:FBgn0000227_SRR9051598r1-SRR9051598r2
remap2022_GSE131160.Elba2.embryo_2h-4h:FBgn0031435_SRR9051585
remap2022_GSE131160.Elba2.embryo_2h-4h_Elba1-mut:FBgn0031435_SRR9051569
remap2022_GSE131160.Elba2.embryo_2h-4h_Elba2-mut:FBgn0031435_SRR9051573
remap2022_GSE131160.Elba2.embryo_2h-4h_Elba3-mut:FBgn0031435_SRR9051577
remap2022_GSE131160.Elba2.embryo_2h-4h_Insv-mut:FBgn0031435_SRR9051581
remap2022_GSE131160.Elba2.embryo_2h-4h_nexus:FBgn0031435_SRR9051599r1-SRR9051599r2
remap2022_GSE131160.Elba3.embryo_2h-4h:FBgn0031621_SRR9051586
remap2022_GSE131160.Elba3.embryo_2h-4h_Elba1-mut:FBgn0031621_SRR9051570
remap2022_GSE131160.Elba3.embryo_2h-4h_Elba2-mut:FBgn0031621_SRR9051574
remap2022_GSE131160.Elba3.embryo_2h-4h_Elba3-mut:FBgn0031621_SRR9051578
remap2022_GSE131160.Elba3.embryo_2h-4h_Insv-mut:FBgn0031621_SRR9051582
remap2022_GSE131160.Elba3.embryo_2h-4h_nexus:FBgn0031621_SRR9051600r1-SRR9051600r2
remap2022_GSE131160.insv.embryo_2h-4h:FBgn0031434_SRR9051587
remap2022_GSE131160.insv.embryo_2h-4h_Elba1-mut:FBgn0031434_SRR9051571
remap2022_GSE131160.insv.embryo_2h-4h_Elba2-mut:FBgn0031434_SRR9051575
remap2022_GSE131160.insv.embryo_2h-4h_Elba3-mut:FBgn0031434_SRR9051579
remap2022_GSE131160.insv.embryo_2h-4h_Insv-mut:FBgn0031434_SRR9051583
remap2022_GSE131160.insv.embryo_2h-4h_nexus:FBgn0031434_SRR9051601r1-SRR9051601r2
remap2022_GSE133637.Clamp.embryo_female:FBgn0032979_SRR9624514r1-SRR9624514r2
remap2022_GSE133637.Clamp.embryo_female_NC11:FBgn0032979_SRR9624457
remap2022_GSE133637.Clamp.embryo_female_NC12:FBgn0032979_SRR9624468
remap2022_GSE133637.Clamp.embryo_female_NC12:FBgn0032979_SRR9624469
remap2022_GSE133637.Clamp.embryo_female_NC13:FBgn0032979_SRR9624484
remap2022_GSE133637.Clamp.embryo_female_NC13:FBgn0032979_SRR9624485
remap2022_GSE133637.Clamp.embryo_female_NC14:FBgn0032979_SRR9624500
remap2022_GSE133637.Clamp.embryo_female_NC14:FBgn0032979_SRR9624501
remap2022_GSE133637.Clamp.embryo_male_NC11:FBgn0032979_SRR9624461
remap2022_GSE133637.Clamp.embryo_male_NC12:FBgn0032979_SRR9624475
remap2022_GSE133637.Clamp.embryo_male_NC12:FBgn0032979_SRR9624476
remap2022_GSE133637.Clamp.embryo_male_NC13:FBgn0032979_SRR9624491
remap2022_GSE133637.Clamp.embryo_male_NC13:FBgn0032979_SRR9624492
remap2022_GSE133637.Clamp.embryo_male_NC14:FBgn0032979_SRR9624507
remap2022_GSE133637.Clamp.embryo_male_NC14:FBgn0032979_SRR9624508
remap2022_GSE133637.msl-3.embryo_male_NC13:FBgn0002775_SRR9624493
remap2022_GSE133637.msl-3.embryo_male_NC13:FBgn0002775_SRR9624494
remap2022_GSE133637.msl-3.embryo_male_NC14:FBgn0002775_SRR9624509
remap2022_GSE133637.msl-3.embryo_male_NC14:FBgn0002775_SRR9624510
remap2022_GSE135771.fs-1-h.Schneider-2:FBgn0004656_SRR9960707r1-SRR9960707r2
remap2022_GSE135771.fs-1-h.Schneider-2:FBgn0004656_SRR9960711r1-SRR9960711r2
remap2022_GSE135771.fs-1-h.Schneider-2_GST:FBgn0004656_SRR9960708r1-SRR9960708r2
remap2022_GSE135771.fs-1-h.Schneider-2_GST:FBgn0004656_SRR9960712r1-SRR9960712r2
remap2022_GSE135771.fs-1-h.Schneider-2_MOF:FBgn0004656_SRR9960710r1-SRR9960710r2
remap2022_GSE135771.fs-1-h.Schneider-2_MOF:FBgn0004656_SRR9960714r1-SRR9960714r2
remap2022_GSE135771.fs-1-h.Schneider-2_NSL1:FBgn0004656_SRR9960709r1-SRR9960709r2
remap2022_GSE135771.fs-1-h.Schneider-2_NSL1:FBgn0004656_SRR9960713r1-SRR9960713r2
remap2022_GSE135771.fs-1-h.Schneider-2_ab:FBgn0004656_SRR9960717r1-SRR9960717r2
remap2022_GSE135771.fs-1-h.Schneider-2_ab:FBgn0004656_SRR9960718r1-SRR9960718r2
remap2022_GSE136407.CTCF.embryo:FBgn0035769_SRR10045475
remap2022_GSE136407.Zaf1.embryo:FBgn0037921_SRR10045472
remap2022_GSE136407.Zaf1.embryo:FBgn0037921_SRR10045473
remap2022_GSE138553.ato.third-instar_eye-disc:FBgn0010433_SRR10244299
remap2022_GSE138553.ato.third-instar_eye-disc:FBgn0010433_SRR10244300
remap2022_GSE138553.ato.third-instar_eye-disc:FBgn0010433_SRR10244301
remap2022_GSE138553.ato.third-instar_eye-disc:FBgn0010433_SRR10244302
remap2022_GSE138553.ato.third-instar_eye-disc:FBgn0010433_SRR10244303
remap2022_GSE138553.ato.third-instar_eye-disc:FBgn0010433_SRR10244304
remap2022_GSE138553.ato.third-instar_eye-disc:FBgn0010433_SRR10244305
remap2022_GSE138553.ato.third-instar_eye-disc:FBgn0010433_SRR10244306
remap2022_GSE139316.Cp190.Schneider-2_0h_CP190:FBgn0000283_SRR10340360r1-SRR10340360r2
remap2022_GSE139316.Cp190.Schneider-2_1h_CP190:FBgn0000283_SRR10340361r1-SRR10340361r2
remap2022_GSE139316.Cp190.prepupa_white:FBgn0000283_SRR10340365r1-SRR10340365r2
remap2022_GSE139316.EcR.Schneider-2:FBgn0000546_SRR10340350r1-SRR10340350r2
remap2022_GSE139316.usp.Schneider-2:FBgn0003964_SRR10340353r1-SRR10340353r2
remap2022_GSE139316.usp.Schneider-2_APEX2:FBgn0003964_SRR10340355r1-SRR10340355r2
remap2022_GSE139316.usp.Schneider-2_BioID2:FBgn0003964_SRR10340354r1-SRR10340354r2
remap2022_GSE140722.opa.embryo_early_homemade:FBgn0003002_SRR10502454
remap2022_GSE140722.opa.embryo_early_homemade:FBgn0003002_SRR10502455
remap2022_GSE140722.opa.embryo_late_homemade:FBgn0003002_SRR10502458
remap2022_GSE140722.opa.embryo_late_homemade:FBgn0003002_SRR10502459
remap2022_GSE141538.opa.embryo_blastoderm:FBgn0003002_SRR10597308
remap2022_GSE141538.opa.embryo_blastoderm:FBgn0003002_SRR10597309
remap2022_GSE141538.opa.embryo_blastoderm:FBgn0003002_SRR10597310
remap2022_GSE141538.w.embryo_blastoderm:FBgn0003996_SRR10597305
remap2022_GSE141538.w.embryo_blastoderm:FBgn0003996_SRR10597306
remap2022_GSE141538.w.embryo_blastoderm:FBgn0003996_SRR10597307
remap2022_GSE141738.Eip93F.adult_wing:FBgn0264490_SRR10620137
remap2022_GSE141738.Eip93F.adult_wing:FBgn0264490_SRR10620138
remap2022_GSE141738.Eip93F.adult_wing_HA:FBgn0264490_SRR10620140
remap2022_GSE141738.Eip93F.adult_wing_HA:FBgn0264490_SRR10620141
remap2022_GSE143747.Lpt.Schneider-2:FBgn0263667_SRR10901255
remap2022_GSE143747.Lpt.third-instar:FBgn0263667_SRR10901257
remap2022_GSE144763.ERR.adult_whole-fly_male_6d:FBgn0035849_SRR11017730
remap2022_GSE144763.ERR.adult_whole-fly_male_6d:FBgn0035849_SRR11017731
remap2022_GSE144763.ERR.adult_whole-fly_male_6d:FBgn0035849_SRR11017732
remap2022_GSE144763.ERR.adult_whole-fly_male_6d:FBgn0035849_SRR11017733
remap2022_GSE145282.ph.adult_ovary_pclGLKD:FBgn0004861-FBgn0004860_SRR11084675
remap2022_GSE145282.pho.adult_ovary:FBgn0002521_SRR11084668
remap2022_GSE150297.Clamp.embryo_DWT:FBgn0032979_SRR11772152r1-SRR11772152r2
remap2022_GSE150297.Clamp.embryo_DWT:FBgn0032979_SRR11772153r1-SRR11772153r2
remap2022_GSE150297.Clamp.embryo_PR:FBgn0032979_SRR11772158r1-SRR11772158r2
remap2022_GSE150297.Clamp.embryo_PR:FBgn0032979_SRR11772159r1-SRR11772159r2
remap2022_GSE150642.CoRest.mushroom-body_light_CS-2278:FBgn0261573_SRR11795471r1-SRR11795471r2
remap2022_GSE150642.CoRest.mushroom-body_light_CS-2278:FBgn0261573_SRR11795472r1-SRR11795472r2
remap2022_GSE150642.CoRest.mushroom-body_light_CS-2278:FBgn0261573_SRR11795473r1-SRR11795473r2
remap2022_GSE150642.CoRest.mushroom-body_naive_CS-2278:FBgn0261573_SRR11795468r1-SRR11795468r2
remap2022_GSE150642.CoRest.mushroom-body_naive_CS-2278:FBgn0261573_SRR11795469r1-SRR11795469r2
remap2022_GSE150642.CoRest.mushroom-body_naive_CS-2278:FBgn0261573_SRR11795470r1-SRR11795470r2
remap2022_GSE150642.HDAC1.mushroom-body_light_homemade:FBgn0015805_SRR11795465r1-SRR11795465r2
remap2022_GSE150642.HDAC1.mushroom-body_light_homemade:FBgn0015805_SRR11795466r1-SRR11795466r2
remap2022_GSE150642.HDAC1.mushroom-body_light_homemade:FBgn0015805_SRR11795467r1-SRR11795467r2
remap2022_GSE150642.HDAC1.mushroom-body_naive_homemade:FBgn0015805_SRR11795462r1-SRR11795462r2
remap2022_GSE150642.HDAC1.mushroom-body_naive_homemade:FBgn0015805_SRR11795463r1-SRR11795463r2
remap2022_GSE150642.HDAC1.mushroom-body_naive_homemade:FBgn0015805_SRR11795464r1-SRR11795464r2
remap2022_GSE150642.nej.mushroom-body_light_homemade:FBgn0261617_SRR11795459r1-SRR11795459r2
remap2022_GSE150642.nej.mushroom-body_light_homemade:FBgn0261617_SRR11795460r1-SRR11795460r2
remap2022_GSE150642.nej.mushroom-body_light_homemade:FBgn0261617_SRR11795461r1-SRR11795461r2
remap2022_GSE150642.nej.mushroom-body_naive_homemade:FBgn0261617_SRR11795456r1-SRR11795456r2
remap2022_GSE150642.nej.mushroom-body_naive_homemade:FBgn0261617_SRR11795457r1-SRR11795457r2
remap2022_GSE150642.nej.mushroom-body_naive_homemade:FBgn0261617_SRR11795458r1-SRR11795458r2
remap2022_GSE156892.Fer2.adult_14d_head:FBgn0038402_SRR12518270
remap2022_GSE156892.Fer2.adult_14d_head:FBgn0038402_SRR12518271
remap2022_GSE157235.Trl.Schneider-2_BAPRNAi:FBgn0013263_SRR12558899r1-SRR12558899r2
remap2022_GSE157235.Trl.Schneider-2_BAPRNAi:FBgn0013263_SRR12558900r1-SRR12558900r2
remap2022_GSE157235.Trl.Schneider-2_GAFRNAi:FBgn0013263_SRR12558901r1-SRR12558901r2
remap2022_GSE157235.Trl.Schneider-2_GAFRNAi:FBgn0013263_SRR12558902r1-SRR12558902r2
remap2022_GSE157235.Trl.Schneider-2_LACZRNAi:FBgn0013263_SRR12558903r1-SRR12558903r2
remap2022_GSE157235.Trl.Schneider-2_LACZRNAi:FBgn0013263_SRR12558904r1-SRR12558904r2
remap2022_GSE16013.nej.adult_female:FBgn0261617_SRR030313
remap2022_GSE16013.nej.adult_male:FBgn0261617_SRR030315
remap2022_GSE16013.nej.embryo_0h-4h:FBgn0261617_SRR030375
remap2022_GSE16013.nej.embryo_12h-16h:FBgn0261617_SRR030317
remap2022_GSE16013.nej.embryo_16h-20h:FBgn0261617_SRR030333
remap2022_GSE16013.nej.embryo_20h-24h:FBgn0261617_SRR030374
remap2022_GSE16013.nej.embryo_8h-12h:FBgn0261617_SRR030381
remap2022_GSE16013.nej.pupa:FBgn0261617_SRR030325
remap2022_GSE16013.nej.third-instar:FBgn0261617_SRR030323
remap2022_GSE17697.Psc.Kc:FBgn0005624_SRR038617
remap2022_GSE17697.Psc.Kc:FBgn0005624_SRR038618
remap2022_GSE17697.Psc.Kc:FBgn0005624_SRR038619
remap2022_GSE17729.msl-3-tap.larva:FBgn0002775-FBgn0015550_SRR027999
remap2022_GSE19025.Hsf.S2-DRSC:FBgn0001222_SRR039093
remap2022_GSE19025.Hsf.S2-DRSC:FBgn0001222_SRR039094
remap2022_GSE19025.Hsf.S2-DRSC:FBgn0001222_SRR039095
remap2022_GSE19025.Hsf.S2-DRSC_KD:FBgn0001222_SRR039096
remap2022_GSE19025.Hsf.S2-DRSC_KD:FBgn0001222_SRR039097
remap2022_GSE19025.Hsf.S2-DRSC_KD:FBgn0001222_SRR039098
remap2022_GSE19025.Hsf.S2-DRSC_NHS:FBgn0001222_SRR039099
remap2022_GSE19025.Hsf.S2-DRSC_NHS:FBgn0001222_SRR039100
remap2022_GSE19025.Hsf.S2-DRSC_NHS:FBgn0001222_SRR039101
remap2022_GSE19025.Hsf.S2-DRSC_NHS:FBgn0001222_SRR039102
remap2022_GSE19025.Hsf.S2-DRSC_NHS_KD:FBgn0001222_SRR039103
remap2022_GSE19025.Hsf.S2-DRSC_NHS_KD:FBgn0001222_SRR039104
remap2022_GSE20000.CTCF.Schneider-2_200:FBgn0035769_SRR034720
remap2022_GSE20000.CTCF.Schneider-2_200:FBgn0035769_SRR034721
remap2022_GSE20000.CTCF.Schneider-2_500:FBgn0035769_SRR034723
remap2022_GSE20000.CTCF.Schneider-2_500:FBgn0035769_SRR034724
remap2022_GSE20000.EcR.prepupa_WPP30-33:FBgn0000546_SRR034726
remap2022_GSE20000.EcR.prepupa_WPP30-33:FBgn0000546_SRR034727
remap2022_GSE20000.EcR.prepupa_WPP30-33:FBgn0000546_SRR034728
remap2022_GSE20000.EcR.prepupa_WPP:FBgn0000546_SRR034732
remap2022_GSE20000.EcR.prepupa_WPP:FBgn0000546_SRR034733
remap2022_GSE20000.EcR.prepupa_WPP:FBgn0000546_SRR034734
remap2022_GSE20000.HDAC4.embryo_0h-12h:FBgn0041210_SRR034693
remap2022_GSE20000.HDAC4.embryo_0h-12h:FBgn0041210_SRR034694
remap2022_GSE20000.HDAC4.embryo_0h-12h_493:FBgn0041210_SRR034696
remap2022_GSE20000.HDAC4.embryo_0h-12h_493:FBgn0041210_SRR034697
remap2022_GSE20000.HDAC4.embryo_0h-12h_494:FBgn0041210_SRR034698
remap2022_GSE20000.HDAC4.embryo_0h-12h_494:FBgn0041210_SRR034699
remap2022_GSE20000.HDAC4.embryo_0h-12h_495:FBgn0041210_SRR034700
remap2022_GSE20000.HDAC4.embryo_0h-12h_495:FBgn0041210_SRR034701
remap2022_GSE20000.HDAC4.embryo_0h-12h_496:FBgn0041210_SRR034702
remap2022_GSE20000.HDAC4.embryo_0h-12h_496:FBgn0041210_SRR034703
remap2022_GSE20000.HDAC4.embryo_0h-12h_497:FBgn0041210_SRR034704
remap2022_GSE20000.HDAC4.embryo_0h-12h_497:FBgn0041210_SRR034705
remap2022_GSE20000.HDAC4.embryo_0h-12h_498:FBgn0041210_SRR034706
remap2022_GSE20000.HDAC4.embryo_0h-12h_498:FBgn0041210_SRR034707
remap2022_GSE20000.HDAC4.embryo_0h-12h_499:FBgn0041210_SRR034708
remap2022_GSE20000.HDAC4.embryo_0h-12h_499:FBgn0041210_SRR034709
remap2022_GSE20000.HDAC4.embryo_0h-12h_500:FBgn0041210_SRR034710
remap2022_GSE20000.HDAC4.embryo_0h-12h_500:FBgn0041210_SRR034711
remap2022_GSE20000.HDAC4.embryo_0h-12h_501:FBgn0041210_SRR034712
remap2022_GSE20000.HDAC4.embryo_0h-12h_501:FBgn0041210_SRR034713
remap2022_GSE20000.cad.embryo:FBgn0000251_SRR034691
remap2022_GSE20000.cad.embryo_0h-4h:FBgn0000251_SRR034714
remap2022_GSE20000.cad.embryo_0h-4h:FBgn0000251_SRR034715
remap2022_GSE20000.cad.embryo_0h-8h:FBgn0000251_SRR034718
remap2022_GSE20000.cad.third-instar:FBgn0000251_SRR034738
remap2022_GSE20000.cad.third-instar:FBgn0000251_SRR034739
remap2022_GSE20000.cad.third-instar:FBgn0000251_SRR034740
remap2022_GSE20887.Orc2.S2-DRSC:FBgn0015270_SRR037519
remap2022_GSE20887.Orc2.S2-DRSC:FBgn0015270_SRR037520
remap2022_GSE20888.Orc2.third-instar:FBgn0015270_SRR037522
remap2022_GSE20888.Orc2.third-instar:FBgn0015270_SRR037523
remap2022_GSE20889.Orc2.Kc167:FBgn0015270_SRR037528
remap2022_GSE20889.Orc2.Kc167:FBgn0015270_SRR037529
remap2022_GSE22623.AGO2.Schneider-2:FBgn0087035_SRR059122
remap2022_GSE22623.AGO2.Schneider-2_Mueller:FBgn0087035_SRR167348
remap2022_GSE22623.AGO2.Schneider-3:FBgn0087035_SRR059124
remap2022_GSE24449.CTCF.prepupa_white_homemade:FBgn0035769_SRR066831
remap2022_GSE24449.CTCF.prepupa_white_homemade:FBgn0035769_SRR066832
remap2022_GSE24449.CTCF.prepupa_white_homemade:FBgn0035769_SRR066833
remap2022_GSE24521.Pc.S2-DRSC:FBgn0003042_SRR067906
remap2022_GSE24521.Pc.S2-DRSC:FBgn0003042_SRR067907
remap2022_GSE24521.Psc.S2-DRSC:FBgn0005624_SRR067910
remap2022_GSE24521.Psc.S2-DRSC:FBgn0005624_SRR067911
remap2022_GSE24521.ph.S2-DRSC:FBgn0004861-FBgn0004860_SRR067908
remap2022_GSE24521.ph.S2-DRSC:FBgn0004861-FBgn0004860_SRR067909
remap2022_GSE24521.trx.S2-DRSC:FBgn0003862_SRR067912
remap2022_GSE24521.trx.S2-DRSC:FBgn0003862_SRR067913
remap2022_GSE27679.su-Hw.Schneider-2_p1a-p1b:FBgn0003567_SRR121540r1-SRR121540r2
remap2022_GSE27679.su-Hw.Schneider-2_s1-s7:FBgn0003567_SRR121533
remap2022_GSE27679.su-Hw.Schneider-2_s1-s7:FBgn0003567_SRR121534
remap2022_GSE27679.su-Hw.Schneider-2_s1-s7:FBgn0003567_SRR121535
remap2022_GSE27679.su-Hw.Schneider-2_s1-s7:FBgn0003567_SRR121536
remap2022_GSE27679.su-Hw.Schneider-2_s1-s7:FBgn0003567_SRR121537
remap2022_GSE27679.su-Hw.Schneider-2_s1-s7:FBgn0003567_SRR121538
remap2022_GSE27679.su-Hw.Schneider-2_s1-s7:FBgn0003567_SRR121539
remap2022_GSE29513.Ada2b.embryo_stage-15-16_muscle:FBgn0037555_SRR222069
remap2022_GSE29513.Ada2b.embryo_stage-15-16_muscle:FBgn0037555_SRR222070
remap2022_GSE29513.Ada2b.embryo_stage-15-16_muscle:FBgn0037555_SRR222071
remap2022_GSE29513.Ada2b.embryo_stage-15-16_neuron:FBgn0037555_SRR222072
remap2022_GSE29513.Ada2b.embryo_stage-15-16_neuron:FBgn0037555_SRR222073
remap2022_GSE29513.Ada2b.embryo_stage-15-16_neuron:FBgn0037555_SRR222074
remap2022_GSE30740.BEAF-32.Kc167_0h:FBgn0015602_SRR317185
remap2022_GSE30740.BEAF-32.Kc167_3h:FBgn0015602_SRR317186
remap2022_GSE30740.BEAF-32.Kc167_48h:FBgn0015602_SRR317187
remap2022_GSE30740.CTCF.Kc167_0h:FBgn0035769_SRR317182
remap2022_GSE30740.CTCF.Kc167_3h:FBgn0035769_SRR317183
remap2022_GSE30740.CTCF.Kc167_48h:FBgn0035769_SRR317184
remap2022_GSE30740.su-Hw.Kc167_0h:FBgn0003567_SRR317179
remap2022_GSE30740.su-Hw.Kc167_3h:FBgn0003567_SRR317180
remap2022_GSE30740.su-Hw.Kc167_48h:FBgn0003567_SRR317181
remap2022_GSE30757.zld.embryo_cycle-13:FBgn0259789_SRR314830
remap2022_GSE30757.zld.embryo_cycle-14:FBgn0259789_SRR314831
remap2022_GSE30757.zld.embryo_cycle-8:FBgn0259789_SRR314829
remap2022_GSE30820.ash1.S2-DRSC_C-term:FBgn0005386_SRR315119
remap2022_GSE30820.ash1.S2-DRSC_N-term:FBgn0005386_SRR315120
remap2022_GSE30820.fs-1-h.S2-DRSC_ID166:FBgn0004656_SRR315121
remap2022_GSE30820.fs-1-h.S2-DRSC_ID173:FBgn0004656_SRR315122
remap2022_GSE31226.Hsp83.S2-DRSC:FBgn0001233_SRR327604
remap2022_GSE31226.Hsp83.S2-DRSC:FBgn0001233_SRR327605
remap2022_GSE31899.Orc2.third-instar_salivary-gland:FBgn0015270_SRR345248
remap2022_GSE31899.Orc2.third-instar_salivary-gland_SuUR:FBgn0015270_SRR345249
remap2022_GSE32120.Ice1.Schneider-2:FBgn0034853_SRR345567
remap2022_GSE32120.Su-Tpl.Schneider-2:FBgn0014037_SRR345566
remap2022_GSE32120.Su-Tpl.Schneider-2_309:FBgn0014037_SRR345571
remap2022_GSE32120.lilli.Schneider-2:FBgn0041111_SRR345568
remap2022_GSE32584.BEAF-32.Kc_interphase:FBgn0015602_SRR351346
remap2022_GSE32584.BEAF-32.Kc_mitosis:FBgn0015602_SRR351347
remap2022_GSE32584.CTCF.Kc_interphase:FBgn0035769_SRR351344
remap2022_GSE32584.CTCF.Kc_mitosis:FBgn0035769_SRR351345
remap2022_GSE32584.Cp190.Kc_interphase:FBgn0000283_SRR351342
remap2022_GSE32584.Cp190.Kc_mitosis:FBgn0000283_SRR351343
remap2022_GSE32584.su-Hw.Kc_mitosis:FBgn0003567_SRR351348
remap2022_GSE33052.su-Hw.adult_ovary:FBgn0003567_SRR353679
remap2022_GSE33052.su-Hw.adult_ovary_fv-strain:FBgn0003567_SRR353682
remap2022_GSE33052.su-Hw.adult_ovary_preimmune:FBgn0003567_SRR353680
remap2022_GSE33052.su-Hw.adult_ovary_preimmune_fv-strain:FBgn0003567_SRR353683
remap2022_GSE33546.Jarid2.third-instar:FBgn0036004_SRR363405
remap2022_GSE33546.Jarid2.third-instar:FBgn0036004_SRR363406
remap2022_GSE33546.Jarid2.third-instar_e0:FBgn0036004_SRR363416
remap2022_GSE33546.Jarid2.third-instar_mb:FBgn0036004_SRR363415
remap2022_GSE33546.Su-z-12.larva_eye-antenna-imaginal-disc:FBgn0020887_SRR363425
remap2022_GSE33546.Su-z-12.larva_eye-antenna-imaginal-disc_mb:FBgn0020887_SRR363427
remap2022_GSE33546.Su-z-12.third-instar:FBgn0020887_SRR363407
remap2022_GSE33546.Su-z-12.third-instar:FBgn0020887_SRR363408
remap2022_GSE33546.Su-z-12.third-instar_e0:FBgn0020887_SRR363418
remap2022_GSE33546.Su-z-12.third-instar_mb:FBgn0020887_SRR363417
remap2022_GSE34040.aop.embryo_stage-11:FBgn0000097_SRR385747
remap2022_GSE34040.aop.embryo_stage-11:FBgn0000097_SRR385748
remap2022_GSE35648.BEAF-32.embryo_0h-8h:FBgn0015602_SRR407386
remap2022_GSE36374.JIL-1.Kc167:FBgn0020412_SRR442092r1-SRR442092r2
remap2022_GSE36393.l-3-mbt.Kc167:FBgn0002441_SRR442322r1-SRR442322r2
remap2022_GSE36393.mod-mdg4.Kc167:FBgn0002781_SRR442320r1-SRR442320r2
remap2022_GSE36404.ash1.S2-DRSC_C:FBgn0005386_SRR442240
remap2022_GSE36404.ash1.S2-DRSC_N:FBgn0005386_SRR442239
remap2022_GSE36404.fs-1-h.S2-DRSC_S:FBgn0004656_SRR442241
remap2022_GSE36404.fs-1-h.S2-DRSC_SL:FBgn0004656_SRR442242
remap2022_GSE36735.BEAF-32.third-instar_wing-imaginal-disc:FBgn0015602_SRR447742
remap2022_GSE36735.BEAF-32.third-instar_wing-imaginal-disc:FBgn0015602_SRR447743
remap2022_GSE36735.BEAF-32.third-instar_wing-imaginal-disc:FBgn0015602_SRR447744
remap2022_GSE36735.BEAF-32.third-instar_wing-imaginal-disc:FBgn0015602_SRR447745
remap2022_GSE37864.mof.Schneider-2:FBgn0014340_SRR495372
remap2022_GSE37864.mof.Schneider-2:FBgn0014340_SRR495373r1-SRR495373r2
remap2022_GSE38166.Psc.Schneider-2:FBgn0005624_SRR500151
remap2022_GSE38166.Psc.Schneider-2:FBgn0005624_SRR500152
remap2022_GSE38166.ph.Schneider-2:FBgn0004861-FBgn0004860_SRR500158
remap2022_GSE38166.ph.Schneider-2_mitotic:FBgn0004861-FBgn0004860_SRR500157
remap2022_GSE38402.lmd.embryo_stage-11-12_primary-mesodermal:FBgn0039039_SRR503390r1-SRR503390r2
remap2022_GSE38402.lmd.embryo_stage-11-12_primary-mesodermal:FBgn0039039_SRR503391r1-SRR503391r2
remap2022_GSE38594.Trl.embryo_8h-16h:FBgn0013263_SRR504946
remap2022_GSE38594.Trl.embryo_8h-16h:FBgn0013263_SRR504947
remap2022_GSE38594.Trl.embryo_8h-16h:FBgn0013263_SRR504948
remap2022_GSE38594.Trl.third-instar_wing-imaginal-disc:FBgn0013263_SRR504955
remap2022_GSE38594.Trl.third-instar_wing-imaginal-disc:FBgn0013263_SRR504956
remap2022_GSE38594.yki.embryo_8h-16h:FBgn0034970_SRR504949
remap2022_GSE38594.yki.embryo_8h-16h:FBgn0034970_SRR504950
remap2022_GSE38594.yki.embryo_8h-16h:FBgn0034970_SRR504951
remap2022_GSE38594.yki.third-instar_wing-imaginal-disc:FBgn0034970_SRR504957
remap2022_GSE39271.Clamp.Kc:FBgn0032979_SRR520445
remap2022_GSE39271.Clamp.Kc:FBgn0032979_SRR520447
remap2022_GSE39271.Clamp.Schneider-2:FBgn0032979_SRR520453
remap2022_GSE39271.Clamp.Schneider-2:FBgn0032979_SRR520455
remap2022_GSE39271.Clamp.Schneider-2_msl-2-RNAi:FBgn0032979_SRR520449
remap2022_GSE39271.Clamp.Schneider-2_msl-2-RNAi:FBgn0032979_SRR520451
remap2022_GSE39393.Dp1.S2R-plus:FBgn0027835_SRR522006
remap2022_GSE39393.Dp1.S2R-plus:FBgn0027835_SRR522007
remap2022_GSE39521.Myc.Kc_interphase_sc-28208:FBgn0262656_SRR525171
remap2022_GSE39521.Myc.Kc_interphase_sc-28208:FBgn0262656_SRR525172
remap2022_GSE39521.Myc.Kc_mitosis_sc-28208:FBgn0262656_SRR525173
remap2022_GSE39521.Myc.Kc_mitosis_sc-28208:FBgn0262656_SRR525174
remap2022_GSE39664.Dref.Kc167:FBgn0015664_SRR527322
remap2022_GSE39664.Dref.Kc167:FBgn0015664_SRR527323
remap2022_GSE39664.Dref.Kc167_mitosis:FBgn0015664_SRR527324
remap2022_GSE39664.Dref.Kc167_mitosis:FBgn0015664_SRR527325
remap2022_GSE40467.Clk.adult_5-10d_body:FBgn0023076_SRR548168
remap2022_GSE40467.Clk.adult_5-10d_body:FBgn0023076_SRR548170
remap2022_GSE40467.Clk.adult_5-10d_head:FBgn0023076_SRR548156
remap2022_GSE40467.Clk.adult_5-10d_head:FBgn0023076_SRR548158
remap2022_GSE40467.cyc.adult_5-10d_body:FBgn0023094_SRR548172
remap2022_GSE40467.cyc.adult_5-10d_body:FBgn0023094_SRR548174
remap2022_GSE40467.cyc.adult_5-10d_head:FBgn0023094_SRR548160
remap2022_GSE40467.cyc.adult_5-10d_head:FBgn0023094_SRR548162
remap2022_GSE40467.w.adult_5-10d_head:FBgn0003996_SRR548164
remap2022_GSE40467.w.adult_5-10d_head:FBgn0003996_SRR548166
remap2022_GSE40646.Trl.S2-DRSC:FBgn0013263_SRR567536
remap2022_GSE40646.Trl.S2-DRSC:FBgn0013263_SRR567537
remap2022_GSE40646.Trl.S2-DRSC_KD:FBgn0013263_SRR567538
remap2022_GSE40646.Trl.S2-DRSC_KD:FBgn0013263_SRR567539
remap2022_GSE40797.mod-mdg4.ML-DmBG3-c2:FBgn0002781_SRR567590
remap2022_GSE40797.mod-mdg4.ML-DmBG3-c2_alternate-ab:FBgn0002781_SRR567589
remap2022_GSE40797.shep.ML-DmBG3-c2:FBgn0052423_SRR567587
remap2022_GSE40797.shep.ML-DmBG3-c2_alternate-ab:FBgn0052423_SRR567588
remap2022_GSE40797.su-Hw.ML-DmBG3-c2:FBgn0003567_SRR567586
remap2022_GSE40957.brk.third-instar_wing-imaginal-disc:FBgn0024250_SRR572652
remap2022_GSE40958.cbt.third-instar_wing-imaginal-disc:FBgn0043364_SRR572653
remap2022_GSE41354.CTCF.S2-DRSC:FBgn0035769_SRR580343
remap2022_GSE41354.CTCF.S2-DRSC_3AB:FBgn0035769_SRR580344
remap2022_GSE41354.Cp190.S2-DRSC:FBgn0000283_SRR580337
remap2022_GSE41354.Cp190.S2-DRSC_3AB:FBgn0000283_SRR580338
remap2022_GSE41354.mod-mdg4.S2-DRSC:FBgn0002781_SRR580341
remap2022_GSE41354.mod-mdg4.S2-DRSC_3AB:FBgn0002781_SRR580342
remap2022_GSE41354.su-Hw.S2-DRSC:FBgn0003567_SRR580339
remap2022_GSE41354.su-Hw.S2-DRSC_3AB:FBgn0003567_SRR580340
remap2022_GSE41440.Lpt.Schneider-2:FBgn0263667_SRR585064
remap2022_GSE41440.Lpt.Schneider-2_WT:FBgn0263667_SRR585049
remap2022_GSE41440.trr.Schneider-2_WT:FBgn0023518_SRR585047
remap2022_GSE41700.Tbp.embryo_MBT:FBgn0003687_SRR596998
remap2022_GSE41700.Tbp.embryo_MBT:FBgn0003687_SRR596999
remap2022_GSE41700.Tbp.embryo_pre-MBT:FBgn0003687_SRR597011
remap2022_GSE41700.Tbp.embryo_pre-MBT:FBgn0003687_SRR597012
remap2022_GSE42086.fs-1-h.Kc167_L:FBgn0004656_SRR611533
remap2022_GSE42086.fs-1-h.Kc167_L:FBgn0004656_SRR611534
remap2022_GSE42086.fs-1-h.Kc167_L:FBgn0004656_SRR954563
remap2022_GSE42086.fs-1-h.Kc167_LS:FBgn0004656_SRR611535
remap2022_GSE42086.fs-1-h.Kc167_LS:FBgn0004656_SRR611536
remap2022_GSE42086.fs-1-h.Kc167_LS:FBgn0004656_SRR954564
remap2022_GSE42928.ab.larva_eye-antennal-imaginal-disc:FBgn0264442_SRR631786
remap2022_GSE42928.ab.larva_eye-antennal-imaginal-disc_scrib1:FBgn0264442_SRR631787
remap2022_GSE44686.foxo.adult_15d_whole-fly_female_IPC-mut:FBgn0038197_SRR765858
remap2022_GSE44686.foxo.adult_15d_whole-fly_female_IPC-mut:FBgn0038197_SRR765860
remap2022_GSE44686.foxo.adult_whole-fly_female_chico-mut:FBgn0038197_SRR765854
remap2022_GSE44686.foxo.adult_whole-fly_female_chico-mut:FBgn0038197_SRR765856
remap2022_GSE45293.BEAF-32.Kc167:FBgn0015602_SRR786744r1-SRR786744r2
remap2022_GSE45293.CTCF.Kc167:FBgn0035769_SRR786746r1-SRR786746r2
remap2022_GSE45293.Cp190.Kc167:FBgn0000283_SRR786745r1-SRR786745r2
remap2022_GSE45293.su-Hw.Kc167:FBgn0003567_SRR786747r1-SRR786747r2
remap2022_GSE46614.Cp190.Schneider-2:FBgn0000283_SRR837791
remap2022_GSE46614.Ibf1.Schneider-2:FBgn0037670_SRR837792
remap2022_GSE46614.Ibf2.Schneider-2:FBgn0037669_SRR837793
remap2022_GSE49102.pzg.Schneider-2:FBgn0259785_SRR942040
remap2022_GSE49102.row.Schneider-2:FBgn0033998_SRR942039
remap2022_GSE49102.woc.Schneider-2:FBgn0010328_SRR942038
remap2022_GSE50771.Kr.embryo_blastoderm:FBgn0001325_SRR976151
remap2022_GSE50771.bcd.embryo_blastoderm:FBgn0000166_SRR976145
remap2022_GSE50771.gt.embryo_blastoderm:FBgn0001150_SRR976147
remap2022_GSE50771.gt.embryo_blastoderm:FBgn0001150_SRR976148
remap2022_GSE50771.hb.embryo_blastoderm:FBgn0001180_SRR976149
remap2022_GSE50771.hb.embryo_blastoderm_V46:FBgn0001180_SRR976150
remap2022_GSE51134.AGO2.Schneider-2:FBgn0087035_SRR1002329
remap2022_GSE51134.AGO2.Schneider-2:FBgn0087035_SRR1002330
remap2022_GSE51462.Cp190.Kc167:FBgn0000283_SRR1013774
remap2022_GSE51462.mod-mdg4.Kc167_guinea-pig:FBgn0002781_SRR1013777
remap2022_GSE51462.mod-mdg4.Kc167_rabbit:FBgn0002781_SRR1013778
remap2022_GSE51462.shep.Kc167_guinea-pig:FBgn0052423_SRR1013781
remap2022_GSE51462.shep.Kc167_rabbit:FBgn0052423_SRR1013782
remap2022_GSE51462.su-Hw.Kc167_rabbit:FBgn0003567_SRR1013783
remap2022_GSE52029.Tbp.embryo_2h-4h_ab-517_homemade:FBgn0003687_SRR1023762
remap2022_GSE52029.Tbp.embryo_2h-4h_ab-518_homemade:FBgn0003687_SRR1023763
remap2022_GSE52029.Trf2.embryo_2h-4h_ab-274_homemade:FBgn0261793_SRR1023764
remap2022_GSE52029.Trf2.embryo_2h-4h_ab-275_homemade:FBgn0261793_SRR1023765
remap2022_GSE52240.Cp190.third-instar:FBgn0000283_SRR1027843
remap2022_GSE52240.Cp190.third-instar_Ibf2-cg9740-KO:FBgn0000283_SRR1027845
remap2022_GSE52886.Cp190.Schneider-2:FBgn0000283_SRR1041448
remap2022_GSE52886.Cp190.Schneider-2:FBgn0000283_SRR1041449
remap2022_GSE52886.Cp190.Schneider-2_mut:FBgn0000283_SRR1041451
remap2022_GSE52943.so.third-instar_eye-antennal-imaginal_disc:FBgn0003460_SRR1041952
remap2022_GSE52943.so.third-instar_eye-antennal-imaginal_disc:FBgn0003460_SRR1041953
remap2022_GSE52943.so.third-instar_eye-antennal-imaginal_disc_Ctrl:FBgn0003460_SRR1041954
remap2022_GSE54337.ZIPIC.Schneider-2:FBgn0039740_SRR1141009
remap2022_GSE54337.pita.Schneider-2:FBgn0034878_SRR1141008
remap2022_GSE54438.JIL-1.third-instar_salivary-gland:FBgn0020412_SRR1145605
remap2022_GSE54438.JIL-1.third-instar_salivary-gland:FBgn0020412_SRR1145606
remap2022_GSE54529.Cap-H2.Kc167_CTCF-RNAi:FBgn0037831_SRR1217608r1-SRR1217608r2
remap2022_GSE54529.Cap-H2.Kc167_asynchronous:FBgn0037831_SRR1151104r1-SRR1151104r2
remap2022_GSE54529.Cap-H2.Kc167_interphase:FBgn0037831_SRR1151103r1-SRR1151103r2
remap2022_GSE54529.Chro.Kc167:FBgn0044324_SRR1151105r1-SRR1151105r2
remap2022_GSE54529.Cp190.Kc167:FBgn0000283_SRR1151107r1-SRR1151107r2
remap2022_GSE54529.Cp190.Kc167_CTCF-RNAi:FBgn0000283_SRR1217609r1-SRR1217609r2
remap2022_GSE54529.TfIIIC.Kc167:FBgn0017460_SRR1151097r1-SRR1151097r2
remap2022_GSE54529.TfIIIC.Kc167:FBgn0017460_SRR1151098r1-SRR1151098r2
remap2022_GSE54529.TfIIIC.Kc167:FBgn0017460_SRR1151099r1-SRR1151099r2
remap2022_GSE54529.TfIIIC.Kc167_CTCF-RNAi:FBgn0017460_SRR1217606r1-SRR1217606r2
remap2022_GSE54529.Trl.Kc167:FBgn0013263_SRR1151106r1-SRR1151106r2
remap2022_GSE54529.barr.Kc167_interphase:FBgn0014127_SRR1151101r1-SRR1151101r2
remap2022_GSE54529.vtd.Kc167:FBgn0260987_SRR1151100r1-SRR1151100r2
remap2022_GSE54529.vtd.Kc167_CTCF-RNAi:FBgn0260987_SRR1217607r1-SRR1217607r2
remap2022_GSE54601.sd.third-instar_eye-disk:FBgn0003345_SRR1153274
remap2022_GSE54601.yki.third-instar_eye-disk:FBgn0034970_SRR1153273
remap2022_GSE55257.CTCF.embryo_5h-13h_PS7:FBgn0035769_SRR1174430r1-SRR1174430r2
remap2022_GSE55257.CTCF.embryo_5h-13h_PS7:FBgn0035769_SRR1174431r1-SRR1174431r2
remap2022_GSE55257.CTCF.embryo_5h-13h_mixed:FBgn0035769_SRR1174429r1-SRR1174429r2
remap2022_GSE55257.CTCF.embryo_5h-13h_mixed:FBgn0035769_SRR1538975r1-SRR1538975r2
remap2022_GSE55257.Cp190.embryo_5h-13h_PS7:FBgn0000283_SRR1554221r1-SRR1554221r2
remap2022_GSE55257.Cp190.embryo_5h-13h_PS7:FBgn0000283_SRR1554222r1-SRR1554222r2
remap2022_GSE55257.Cp190.embryo_5h-13h_mixed:FBgn0000283_SRR1554219r1-SRR1554219r2
remap2022_GSE55257.Cp190.embryo_5h-13h_mixed:FBgn0000283_SRR1554220r1-SRR1554220r2
remap2022_GSE55257.Pc.embryo_5h-13h_PS7:FBgn0003042_SRR1538980r1-SRR1538980r2
remap2022_GSE55257.Pc.embryo_5h-13h_PS7:FBgn0003042_SRR1538981r1-SRR1538981r2
remap2022_GSE55257.Pc.embryo_5h-13h_mixed:FBgn0003042_SRR1538982r1-SRR1538982r2
remap2022_GSE55257.Pc.embryo_5h-13h_mixed:FBgn0003042_SRR1538983r1-SRR1538983r2
remap2022_GSE55257.Su-z-12.embryo_5h-13h_PS7:FBgn0020887_SRR1538984r1-SRR1538984r2
remap2022_GSE55257.Su-z-12.embryo_5h-13h_PS7:FBgn0020887_SRR1538985r1-SRR1538985r2
remap2022_GSE55257.Su-z-12.embryo_5h-13h_mixed:FBgn0020887_SRR1538986r1-SRR1538986r2
remap2022_GSE55257.Su-z-12.embryo_5h-13h_mixed:FBgn0020887_SRR1538987r1-SRR1538987r2
remap2022_GSE55257.ph.embryo_5h-13h_PS7:FBgn0004861-FBgn0004860_SRR1174442r1-SRR1174442r2
remap2022_GSE55257.ph.embryo_5h-13h_PS7:FBgn0004861-FBgn0004860_SRR1174443r1-SRR1174443r2
remap2022_GSE55257.ph.embryo_5h-13h_mixed:FBgn0004861-FBgn0004860_SRR1174440r1-SRR1174440r2
remap2022_GSE55257.ph.embryo_5h-13h_mixed:FBgn0004861-FBgn0004860_SRR1174441r1-SRR1174441r2
remap2022_GSE55303.Pc.Schneider-2:FBgn0003042_SRR1175639
remap2022_GSE55303.Pc.Schneider-2:FBgn0003042_SRR1175640
remap2022_GSE55303.Pc.Schneider-2:FBgn0003042_SRR1175641
remap2022_GSE55303.Pc.Schneider-2:FBgn0003042_SRR1175642
remap2022_GSE55303.Pc.Schneider-2:FBgn0003042_SRR1175643
remap2022_GSE55303.Pc.Schneider-2:FBgn0003042_SRR1175644
remap2022_GSE55303.Pc.Schneider-2:FBgn0003042_SRR1175645
remap2022_GSE55303.Pc.Schneider-2:FBgn0003042_SRR1175646
remap2022_GSE55303.Pc.Schneider-2:FBgn0003042_SRR1175647
remap2022_GSE55303.Pc.Schneider-2:FBgn0003042_SRR1175648
remap2022_GSE55303.Pc.Schneider-2:FBgn0003042_SRR1175649
remap2022_GSE55303.Pc.Schneider-2:FBgn0003042_SRR1175650
remap2022_GSE55303.Pc.Schneider-2:FBgn0003042_SRR1175651
remap2022_GSE55303.Pc.Schneider-2:FBgn0003042_SRR1175652
remap2022_GSE55303.Pc.Schneider-2:FBgn0003042_SRR1175653
remap2022_GSE55303.Pc.Schneider-2:FBgn0003042_SRR1175654
remap2022_GSE55303.Pc.Schneider-2:FBgn0003042_SRR1175655
remap2022_GSE55303.Pc.Schneider-2:FBgn0003042_SRR1175656
remap2022_GSE55303.Pc.Schneider-2:FBgn0003042_SRR1175657
remap2022_GSE55303.Pc.Schneider-2:FBgn0003042_SRR1175658
remap2022_GSE55303.Pc.Schneider-2:FBgn0003042_SRR1175659
remap2022_GSE55303.Pc.Schneider-2:FBgn0003042_SRR1175660
remap2022_GSE55303.Pc.Schneider-2:FBgn0003042_SRR1175661
remap2022_GSE55303.Pc.Schneider-2:FBgn0003042_SRR1175662
remap2022_GSE55303.Pc.Schneider-2:FBgn0003042_SRR1175663
remap2022_GSE55303.smt3.Schneider-2:FBgn0264922_SRR1175586
remap2022_GSE55303.smt3.Schneider-2:FBgn0264922_SRR1175587
remap2022_GSE55303.smt3.Schneider-2:FBgn0264922_SRR1175588
remap2022_GSE55303.smt3.Schneider-2:FBgn0264922_SRR1175589
remap2022_GSE55303.smt3.Schneider-2:FBgn0264922_SRR1175590
remap2022_GSE55303.smt3.Schneider-2:FBgn0264922_SRR1175591
remap2022_GSE55303.smt3.Schneider-2:FBgn0264922_SRR1175592
remap2022_GSE55303.smt3.Schneider-2:FBgn0264922_SRR1175593
remap2022_GSE55303.smt3.Schneider-2:FBgn0264922_SRR1175594
remap2022_GSE55303.smt3.Schneider-2:FBgn0264922_SRR1175595
remap2022_GSE55303.smt3.Schneider-2:FBgn0264922_SRR1175596
remap2022_GSE55303.smt3.Schneider-2:FBgn0264922_SRR1175597
remap2022_GSE55303.smt3.Schneider-2:FBgn0264922_SRR1175598
remap2022_GSE55303.smt3.Schneider-2:FBgn0264922_SRR1175599
remap2022_GSE55303.smt3.Schneider-2:FBgn0264922_SRR1175600
remap2022_GSE55303.smt3.Schneider-2:FBgn0264922_SRR1175601
remap2022_GSE55303.smt3.Schneider-2:FBgn0264922_SRR1175602
remap2022_GSE55303.smt3.Schneider-2:FBgn0264922_SRR1175603
remap2022_GSE55303.smt3.Schneider-2:FBgn0264922_SRR1175604
remap2022_GSE55303.smt3.Schneider-2:FBgn0264922_SRR1175605
remap2022_GSE55303.smt3.Schneider-2:FBgn0264922_SRR1175606
remap2022_GSE55303.smt3.Schneider-2:FBgn0264922_SRR1175607
remap2022_GSE55303.smt3.Schneider-2:FBgn0264922_SRR1175608
remap2022_GSE55303.smt3.Schneider-2:FBgn0264922_SRR1175609
remap2022_GSE55303.smt3.Schneider-2:FBgn0264922_SRR1175610
remap2022_GSE55303.smt3.Schneider-2:FBgn0264922_SRR1175611
remap2022_GSE55303.velo.Schneider-2:FBgn0035713_SRR1175612
remap2022_GSE55303.velo.Schneider-2:FBgn0035713_SRR1175613
remap2022_GSE55303.velo.Schneider-2:FBgn0035713_SRR1175614
remap2022_GSE55303.velo.Schneider-2:FBgn0035713_SRR1175615
remap2022_GSE55303.velo.Schneider-2:FBgn0035713_SRR1175616
remap2022_GSE55303.velo.Schneider-2:FBgn0035713_SRR1175617
remap2022_GSE55303.velo.Schneider-2:FBgn0035713_SRR1175618
remap2022_GSE55303.velo.Schneider-2:FBgn0035713_SRR1175619
remap2022_GSE55303.velo.Schneider-2:FBgn0035713_SRR1175620
remap2022_GSE55303.velo.Schneider-2:FBgn0035713_SRR1175621
remap2022_GSE55303.velo.Schneider-2:FBgn0035713_SRR1175622
remap2022_GSE55303.velo.Schneider-2:FBgn0035713_SRR1175623
remap2022_GSE55303.velo.Schneider-2:FBgn0035713_SRR1175624
remap2022_GSE55303.velo.Schneider-2:FBgn0035713_SRR1175625
remap2022_GSE55303.velo.Schneider-2:FBgn0035713_SRR1175626
remap2022_GSE55303.velo.Schneider-2:FBgn0035713_SRR1175627
remap2022_GSE55303.velo.Schneider-2:FBgn0035713_SRR1175628
remap2022_GSE55303.velo.Schneider-2:FBgn0035713_SRR1175629
remap2022_GSE55303.velo.Schneider-2:FBgn0035713_SRR1175630
remap2022_GSE55303.velo.Schneider-2:FBgn0035713_SRR1175631
remap2022_GSE55303.velo.Schneider-2:FBgn0035713_SRR1175632
remap2022_GSE55303.velo.Schneider-2:FBgn0035713_SRR1175633
remap2022_GSE55303.velo.Schneider-2:FBgn0035713_SRR1175634
remap2022_GSE55303.velo.Schneider-2:FBgn0035713_SRR1175635
remap2022_GSE55303.velo.Schneider-2:FBgn0035713_SRR1175636
remap2022_GSE55303.velo.Schneider-2:FBgn0035713_SRR1175637
remap2022_GSE55303.velo.Schneider-2:FBgn0035713_SRR1175638
remap2022_GSE55306.Max.Schneider-2_sc-28209:FBgn0017578_SRR1185444
remap2022_GSE55306.twi.embryo_2h-4h-AEL_homemade:FBgn0003900_SRR4014594
remap2022_GSE56101.ADD1.Schneider-2:FBgn0026573_SRR1217232
remap2022_GSE56101.ADD1.Schneider-2:FBgn0026573_SRR1217234
remap2022_GSE56101.HIPP1.Schneider-2:FBgn0037027_SRR1217236
remap2022_GSE56101.HIPP1.Schneider-2:FBgn0037027_SRR1217238
remap2022_GSE56101.Su-var-205.Schneider-2_priming:FBgn0003607_SRR1391067
remap2022_GSE56101.Su-var-205.Schneider-2_priming:FBgn0003607_SRR1391069
remap2022_GSE56101.msl-3.Schneider-2:FBgn0002775_SRR1217228
remap2022_GSE56101.msl-3.Schneider-2_priming:FBgn0002775_SRR1391063
remap2022_GSE56101.msl-3.Schneider-2_priming:FBgn0002775_SRR1391065
remap2022_GSE56347.Su-var-205.third-instar_male:FBgn0003607_SRR1213166
remap2022_GSE56347.Su-var-205.third-instar_male:FBgn0003607_SRR1213167
remap2022_GSE56347.Su-var-205.third-instar_male_piwi-mut:FBgn0003607_SRR1213174
remap2022_GSE56347.Su-var-205.third-instar_male_piwi-mut:FBgn0003607_SRR1213175
remap2022_GSE58821.msl-1.third-instar_salivary-glands_female_AA1-584:FBgn0005617_SRR1737835
remap2022_GSE58821.msl-1.third-instar_salivary-glands_male_AA1-584:FBgn0005617_SRR1737833
remap2022_GSE58935.zld.embryo:FBgn0259789_SRR1508419
remap2022_GSE58935.zld.embryo_zld-mut:FBgn0259789_SRR1508420
remap2022_GSE59078.CTCF.third-instar_eye-antennal-disc:FBgn0035769_SRR1506118
remap2022_GSE59192.E-z.embryo_0h-16h_rev:FBgn0000629_SRR1508951
remap2022_GSE59726.Su-H.embryo_2h-4h_goat-ab_sc-15813:FBgn0004837_SRR1524297
remap2022_GSE59726.Su-H.embryo_2h-4h_goat-ab_sc-15813:FBgn0004837_SRR1524298
remap2022_GSE59726.Su-H.embryo_2h-4h_rabbit-ab_sc-15813:FBgn0004837_SRR1524299
remap2022_GSE59726.Su-H.embryo_2h-4h_rabbit-ab_sc-15813:FBgn0004837_SRR1524300
remap2022_GSE60428.Dsp1.embryo_4h-12h:FBgn0278608_SRR1552241
remap2022_GSE60428.Dsp1.embryo_4h-12h:FBgn0278608_SRR1552265
remap2022_GSE60428.Pc.embryo_4h-12h:FBgn0003042_SRR1552240
remap2022_GSE60428.Pc.embryo_4h-12h:FBgn0003042_SRR1552264
remap2022_GSE60428.Pc.embryo_4h-12h_Phdel:FBgn0003042_SRR1552295
remap2022_GSE60428.Pc.embryo_4h-12h_Phdel:FBgn0003042_SRR1552301
remap2022_GSE60428.Pc.embryo_4h-12h_WT:FBgn0003042_SRR1552292
remap2022_GSE60428.Pc.embryo_4h-12h_WT:FBgn0003042_SRR1552298
remap2022_GSE60428.ph.embryo_16h-18h:FBgn0004861-FBgn0004860_SRR3712752
remap2022_GSE60428.ph.embryo_16h-18h:FBgn0004861-FBgn0004860_SRR3712753
remap2022_GSE60428.ph.embryo_4h-12h:FBgn0004861-FBgn0004860_SRR1552239
remap2022_GSE60428.ph.embryo_4h-12h:FBgn0004861-FBgn0004860_SRR1552263
remap2022_GSE60428.pho.embryo_4h-12h:FBgn0002521_SRR1552282
remap2022_GSE60428.pho.embryo_4h-12h:FBgn0002521_SRR1552286
remap2022_GSE60428.pho.embryo_4h-12h_Phdel:FBgn0002521_SRR1552294
remap2022_GSE60428.pho.embryo_4h-12h_Phdel:FBgn0002521_SRR1552300
remap2022_GSE60428.pho.embryo_4h-12h_WT:FBgn0002521_SRR1552291
remap2022_GSE60428.pho.embryo_4h-12h_WT:FBgn0002521_SRR1552297
remap2022_GSE60686.ph.Schneider-2:FBgn0004861-FBgn0004860_SRR1556383
remap2022_GSE60686.ph.Schneider-2:FBgn0004861-FBgn0004860_SRR1556384
remap2022_GSE60686.ph.Schneider-2_ph-ML:FBgn0004861-FBgn0004860_SRR1556385
remap2022_GSE60686.ph.Schneider-2_ph-ML:FBgn0004861-FBgn0004860_SRR1556386
remap2022_GSE61308.Pc.embryo_EZ2-2:FBgn0003042_SRR1573161r1-SRR1573161r2
remap2022_GSE61308.Pc.embryo_EZ2-2:FBgn0003042_SRR1573162r1-SRR1573162r2
remap2022_GSE61340.msl-1.third-instar_salivary-glands_female_AA1-584:FBgn0005617_SRR1573540
remap2022_GSE61340.msl-1.third-instar_salivary-glands_male_AA1-584:FBgn0005617_SRR1573542
remap2022_GSE61340.msl-1.third-instar_salivary-glands_mof2-mut_AA1-584:FBgn0005617_SRR1573544
remap2022_GSE62557.grh.third-instar_eye-antennal-disc:FBgn0259211_SRR1617600
remap2022_GSE62904.BEAF-32.Kc167_HS:FBgn0015602_SRR1636748r1-SRR1636748r2
remap2022_GSE62904.BEAF-32.Kc167_NT:FBgn0015602_SRR1636749r1-SRR1636749r2
remap2022_GSE62904.CBP.Kc167_HS:FBgn0026144_SRR1636754r1-SRR1636754r2
remap2022_GSE62904.CBP.Kc167_HS:FBgn0026144_SRR1636755r1-SRR1636755r2
remap2022_GSE62904.CBP.Kc167_NT:FBgn0026144_SRR1636756r1-SRR1636756r2
remap2022_GSE62904.CBP.Kc167_NT:FBgn0026144_SRR1636757r1-SRR1636757r2
remap2022_GSE62904.CBP.Kc167_NT:FBgn0026144_SRR1636758r1-SRR1636758r2
remap2022_GSE62904.CTCF.Kc167_HS:FBgn0035769_SRR1636767r1-SRR1636767r2
remap2022_GSE62904.CTCF.Kc167_HS:FBgn0035769_SRR1636768r1-SRR1636768r2
remap2022_GSE62904.CTCF.Kc167_NT:FBgn0035769_SRR1636769r1-SRR1636769r2
remap2022_GSE62904.Cap-H2.Kc167_HS:FBgn0037831_SRR1636750r1-SRR1636750r2
remap2022_GSE62904.Cap-H2.Kc167_HS:FBgn0037831_SRR1636751r1-SRR1636751r2
remap2022_GSE62904.Cap-H2.Kc167_NT:FBgn0037831_SRR1636752r1-SRR1636752r2
remap2022_GSE62904.Cap-H2.Kc167_NT:FBgn0037831_SRR1636753r1-SRR1636753r2
remap2022_GSE62904.Chro.Kc167_HS:FBgn0044324_SRR1636759r1-SRR1636759r2
remap2022_GSE62904.Chro.Kc167_HS:FBgn0044324_SRR1636760r1-SRR1636760r2
remap2022_GSE62904.Chro.Kc167_NT:FBgn0044324_SRR1636761r1-SRR1636761r2
remap2022_GSE62904.Chro.Kc167_NT:FBgn0044324_SRR1636762r1-SRR1636762r2
remap2022_GSE62904.Cp190.Kc167_HS:FBgn0000283_SRR1636763r1-SRR1636763r2
remap2022_GSE62904.Cp190.Kc167_HS:FBgn0000283_SRR1636764r1-SRR1636764r2
remap2022_GSE62904.Cp190.Kc167_HS:FBgn0000283_SRR1636765r1-SRR1636765r2
remap2022_GSE62904.Cp190.Kc167_NT:FBgn0000283_SRR1636766r1-SRR1636766r2
remap2022_GSE62904.Dref.Kc167_HS:FBgn0015664_SRR1636770r1-SRR1636770r2
remap2022_GSE62904.Dref.Kc167_NT:FBgn0015664_SRR1636771r1-SRR1636771r2
remap2022_GSE62904.Pc.Kc167_HS:FBgn0003042_SRR1636791r1-SRR1636791r2
remap2022_GSE62904.Pc.Kc167_NT:FBgn0003042_SRR1636792r1-SRR1636792r2
remap2022_GSE62904.Pc.Kc167_NT_VP:FBgn0003042_SRR1636793r1-SRR1636793r2
remap2022_GSE62904.TfIIIC.Kc167_HS:FBgn0017460_SRR1636803r1-SRR1636803r2
remap2022_GSE62904.TfIIIC.Kc167_HS:FBgn0017460_SRR1636804r1-SRR1636804r2
remap2022_GSE62904.TfIIIC.Kc167_NT:FBgn0017460_SRR1636805r1-SRR1636805r2
remap2022_GSE62904.TfIIIC.Kc167_NT:FBgn0017460_SRR1636806r1-SRR1636806r2
remap2022_GSE62904.fs-1-h.Kc167_HS:FBgn0004656_SRR1636772r1-SRR1636772r2
remap2022_GSE62904.fs-1-h.Kc167_NT:FBgn0004656_SRR1636773r1-SRR1636773r2
remap2022_GSE62904.fs-1-h.Kc167_NT:FBgn0004656_SRR1636774r1-SRR1636774r2
remap2022_GSE62904.l-3-mbt.Kc167_HS:FBgn0002441_SRR1636787r1-SRR1636787r2
remap2022_GSE62904.l-3-mbt.Kc167_NT:FBgn0002441_SRR1636788r1-SRR1636788r2
remap2022_GSE62904.mod-mdg4.Kc167_HS:FBgn0002781_SRR1636789r1-SRR1636789r2
remap2022_GSE62904.mod-mdg4.Kc167_HS:FBgn0002781_SRR1636790r1-SRR1636790r2
remap2022_GSE62904.pzg.Kc167_HS:FBgn0259785_SRR1636807r1-SRR1636807r2
remap2022_GSE62904.pzg.Kc167_NT:FBgn0259785_SRR1636808r1-SRR1636808r2
remap2022_GSE62904.su-Hw.Kc167_HS:FBgn0003567_SRR1636802r1-SRR1636802r2
remap2022_GSE62904.vtd.Kc167_HS:FBgn0260987_SRR1636794r1-SRR1636794r2
remap2022_GSE62904.vtd.Kc167_NT:FBgn0260987_SRR1636795r1-SRR1636795r2
remap2022_GSE62904.vtd.Kc167_NT:FBgn0260987_SRR1636796r1-SRR1636796r2
remap2022_GSE62904.vtd.Kc167_NT:FBgn0260987_SRR1636797r1-SRR1636797r2
remap2022_GSE63011.Cdk12.third-instar:FBgn0037093_SRR2053190
remap2022_GSE63011.Cdk12.third-instar:FBgn0037093_SRR2205087
remap2022_GSE64284.Ubx.embryo_0h-16h:FBgn0003944_SRR1721317
remap2022_GSE64284.Ubx.embryo_0h-16h:FBgn0003944_SRR1721321
remap2022_GSE65150.Su-H.S2-DRSC:FBgn0004837_SRR1768050
remap2022_GSE65441.dl.embryo_2h-3h:FBgn0260632_SRR1779555
remap2022_GSE65441.dl.embryo_2h-3h:FBgn0260632_SRR1779559
remap2022_GSE65441.dl.embryo_2h-3h_zld-neg:FBgn0260632_SRR1779557
remap2022_GSE65441.dl.embryo_2h-3h_zld-neg:FBgn0260632_SRR1779561
remap2022_GSE65441.zld.embryo_2h-3h:FBgn0259789_SRR1779547
remap2022_GSE65441.zld.embryo_2h-3h:FBgn0259789_SRR1779551
remap2022_GSE65441.zld.embryo_2h-3h_gd7:FBgn0259789_SRR1779549
remap2022_GSE65441.zld.embryo_2h-3h_gd7:FBgn0259789_SRR1779553
remap2022_GSE65566.E-z.third-instar:FBgn0000629_SRR1785671
remap2022_GSE65566.E-z.third-instar:FBgn0000629_SRR1785673
remap2022_GSE65566.E-z.third-instar_psc-min:FBgn0000629_SRR1785667
remap2022_GSE65566.E-z.third-instar_psc-min:FBgn0000629_SRR1785669
remap2022_GSE66183.E-z.embryo_12h-24h:FBgn0000629_SRR1813235
remap2022_GSE66183.E-z.embryo_12h-24h:FBgn0000629_SRR1813237r1-SRR1813237r2
remap2022_GSE66183.Pc.Schneider-2:FBgn0003042_SRR1813247r1-SRR1813247r2
remap2022_GSE66183.Pc.embryo_12h-24h:FBgn0003042_SRR1813239r1-SRR1813239r2
remap2022_GSE66183.Pc.embryo_12h-24h:FBgn0003042_SRR1813241
remap2022_GSE66183.Scm.Schneider-2:FBgn0003334_SRR1813243r1-SRR1813243r2
remap2022_GSE66183.Scm.Schneider-2:FBgn0003334_SRR1813245r1-SRR1813245r2
remap2022_GSE66183.Scm.embryo_12h-24h:FBgn0003334_SRR1813233
remap2022_GSE67323.Acf.embryo_0h-2h_Rb1:FBgn0027620_SRR1931627
remap2022_GSE67323.Acf.embryo_0h-2h_Rb1_WT:FBgn0027620_SRR1931630
remap2022_GSE67323.Acf.embryo_0h-2h_Rb2:FBgn0027620_SRR1931628
remap2022_GSE67323.Acf.embryo_0h-2h_Rb2:FBgn0027620_SRR1931629
remap2022_GSE67323.Acf.embryo_0h-2h_Rb2_WT:FBgn0027620_SRR1931631
remap2022_GSE67323.Acf.embryo_0h-2h_Rb2_WT:FBgn0027620_SRR1931632
remap2022_GSE67323.Acf.embryo_0h-2h_Rb2_WT:FBgn0027620_SRR1931633
remap2022_GSE67323.Acf.embryo_0h-2h_Rb2_preimmune:FBgn0027620_SRR1931634
remap2022_GSE67323.Acf.embryo_0h-2h_Rb2_preimmune:FBgn0027620_SRR1931635
remap2022_GSE67323.Acf.embryo_0h-2h_Rb_preimmune:FBgn0027620_SRR1931636
remap2022_GSE67323.Rsf1.embryo_0h-2h_Rb:FBgn0011305_SRR1931637
remap2022_GSE67323.Rsf1.embryo_0h-2h_Rb_WT:FBgn0011305_SRR1931638
remap2022_GSE67323.Rsf1.embryo_0h-2h_Rb_WT:FBgn0011305_SRR1931639
remap2022_GSE67346.Stat92E.adult_intestine:FBgn0016917_SRR1943297r1-SRR1943297r2
remap2022_GSE67805.kn.embryo_stage-13-14_homemade:FBgn0001319_SRR1970916
remap2022_GSE67855.Pc.ML-DmBG3-c2_KD_sc-25762:FBgn0003042_SRR1973467
remap2022_GSE67855.Pc.ML-DmBG3-c2_KD_sc-25762:FBgn0003042_SRR1973468
remap2022_GSE67855.wds.ML-DmBG3-c2_Ctrl:FBgn0040066_SRR5081490
remap2022_GSE67855.wds.ML-DmBG3-c2_KD:FBgn0040066_SRR5081491
remap2022_GSE68654.CTCF.Kc167_DPP:FBgn0035769_SRR2013420r1-SRR2013420r2
remap2022_GSE68654.Mad.Kc167_CTCFkd:FBgn0011648_SRR2013425r1-SRR2013425r2
remap2022_GSE68654.Mad.Kc167_DPP:FBgn0011648_SRR2013426r1-SRR2013426r2
remap2022_GSE68654.Mad.Kc167_untreated:FBgn0011648_SRR2013424r1-SRR2013424r2
remap2022_GSE68654.Med.Kc167_CTCFkd:FBgn0011655_SRR2013428r1-SRR2013428r2
remap2022_GSE68654.Med.Kc167_DPP:FBgn0011655_SRR2013429r1-SRR2013429r2
remap2022_GSE68654.Med.Kc167_untreated:FBgn0011655_SRR2013427r1-SRR2013427r2
remap2022_GSE68654.Smox.Kc167_CTCFkd_AF7948:FBgn0025800_SRR2013422r1-SRR2013422r2
remap2022_GSE68654.Smox.Kc167_untreated_AF7948:FBgn0025800_SRR2013421r1-SRR2013421r2
remap2022_GSE68654.shn.Kc167_DPP:FBgn0003396_SRR2013431r1-SRR2013431r2
remap2022_GSE68654.shn.Kc167_untreated:FBgn0003396_SRR2013430r1-SRR2013430r2
remap2022_GSE68983.CBP.embryo_orer:FBgn0026144_SRR4044401
remap2022_GSE68983.Dl.embryo_tl10b:FBgn0000463_SRR2031907
remap2022_GSE68983.Dl.embryo_tl10b:FBgn0000463_SRR2031908
remap2022_GSE68983.Mad.embryo_gd7:FBgn0011648_SRR2031894
remap2022_GSE68983.Mad.embryo_gd7:FBgn0011648_SRR2031895
remap2022_GSE68983.Pc.embryo_orer_sc-25762:FBgn0003042_SRR2031904
remap2022_GSE68983.Trl.embryo_orer:FBgn0013263_SRR2031903
remap2022_GSE68983.twi.embryo_tl10b:FBgn0003900_SRR2031915
remap2022_GSE68983.twi.embryo_tl10b:FBgn0003900_SRR2031916
remap2022_GSE68983.zen.embryo_gd7:FBgn0004053_SRR2031899
remap2022_GSE68983.zen.embryo_gd7:FBgn0004053_SRR2031900
remap2022_GSE68983.zld.embryo_gd7:FBgn0259789_SRR4044404
remap2022_GSE68983.zld.embryo_gd7:FBgn0259789_SRR4044405
remap2022_GSE68983.zld.embryo_tl10b:FBgn0259789_SRR4044402
remap2022_GSE68983.zld.embryo_tl10b:FBgn0259789_SRR4044403
remap2022_GSE69796.Abd-B.Kc167:FBgn0000015_SRR2060650r1-SRR2060650r2
remap2022_GSE69796.Abd-B.Kc167:FBgn0000015_SRR2060651r1-SRR2060651r2
remap2022_GSE69796.Ubx.Kc167:FBgn0003944_SRR2060646r1-SRR2060646r2
remap2022_GSE69796.Ubx.Kc167:FBgn0003944_SRR2060647r1-SRR2060647r2
remap2022_GSE69796.Ubx.Kc167:FBgn0003944_SRR2060654r1-SRR2060654r2
remap2022_GSE69796.Ubx.Kc167_Hth:FBgn0003944_SRR2060657r1-SRR2060657r2
remap2022_GSE69796.Ubx.Kc167_Hth:FBgn0003944_SRR2060658r1-SRR2060658r2
remap2022_GSE69796.Ubx.Kc167_mut:FBgn0003944_SRR2060655r1-SRR2060655r2
remap2022_GSE69796.Ubx.Kc167_mut:FBgn0003944_SRR2060656r1-SRR2060656r2
remap2022_GSE69796.abd-A.Kc167:FBgn0000014_SRR2060648r1-SRR2060648r2
remap2022_GSE69796.abd-A.Kc167:FBgn0000014_SRR2060649r1-SRR2060649r2
remap2022_GSE70632.Trl.third-instar_imaginal-disc_salivary-gland:FBgn0013263_SRR2090177
remap2022_GSE70744.Psc.S2-DRSC:FBgn0005624_SRR2096476
remap2022_GSE70744.Psc.S2-DRSC:FBgn0005624_SRR2096478
remap2022_GSE70744.Psc.S2-DRSC_Suz12-min:FBgn0005624_SRR2096472
remap2022_GSE70744.Psc.S2-DRSC_Suz12-min:FBgn0005624_SRR2096474
remap2022_GSE72171.Sin3A.Schneider-2_187HA:FBgn0022764_SRR2173464
remap2022_GSE72171.Sin3A.Schneider-2_187HA:FBgn0022764_SRR2173466
remap2022_GSE72171.Sin3A.Schneider-2_220HA:FBgn0022764_SRR2173468
remap2022_GSE72171.Sin3A.Schneider-2_220HA:FBgn0022764_SRR2173470
remap2022_GSE72666.CBP.Schneider-2_homemade:FBgn0026144_SRR2232434r1-SRR2232434r2
remap2022_GSE72666.Etl1.Schneider-2_homemade:FBgn0032157_SRR2232433r1-SRR2232433r2
remap2022_GSE73493.Dfd.embryo_5h-9h30:FBgn0000439_SRR2530406
remap2022_GSE73493.Dfd.embryo_5h-9h30_Ctrl:FBgn0000439_SRR2530407
remap2022_GSE73780.rib.embryo_stage-11-16:FBgn0003254_SRR2566777
remap2022_GSE73780.rib.embryo_stage-11-16:FBgn0003254_SRR2566778
remap2022_GSE73780.rib.embryo_stage-11-16:FBgn0003254_SRR2566779
remap2022_GSE73780.rib.embryo_stage-11-16:FBgn0003254_SRR2566780
remap2022_GSE73780.rib.embryo_stage-11-16_fkh:FBgn0003254_SRR2566771
remap2022_GSE73780.rib.embryo_stage-11-16_fkh:FBgn0003254_SRR2566772
remap2022_GSE73780.rib.embryo_stage-11-16_fkh:FBgn0003254_SRR2566773
remap2022_GSE73780.rib.embryo_stage-11-16_fkh:FBgn0003254_SRR2566774
remap2022_GSE74080.Pc.third-instar_eye-disc:FBgn0003042_SRR2672979
remap2022_GSE74080.Pc.third-instar_eye-disc:FBgn0003042_SRR2672980
remap2022_GSE74080.Pc.third-instar_wing-disc:FBgn0003042_SRR2672987
remap2022_GSE74080.Pc.third-instar_wing-disc:FBgn0003042_SRR2672988
remap2022_GSE74080.ph.third-instar_eye-disc:FBgn0004861-FBgn0004860_SRR2672981
remap2022_GSE74080.ph.third-instar_eye-disc:FBgn0004861-FBgn0004860_SRR2672982
remap2022_GSE74080.ph.third-instar_wing-disc:FBgn0004861-FBgn0004860_SRR2672989
remap2022_GSE74080.ph.third-instar_wing-disc:FBgn0004861-FBgn0004860_SRR2672990
remap2022_GSE75031.msl-2.Kc_gfp_3d:FBgn0005616_SRR2919832
remap2022_GSE75031.msl-2.Kc_gfp_3d:FBgn0005616_SRR2919833
remap2022_GSE75031.msl-2.Kc_sxl1_3d:FBgn0005616_SRR2919834
remap2022_GSE75031.msl-2.Kc_sxl1_3d:FBgn0005616_SRR2919835
remap2022_GSE75031.msl-2.Kc_sxl1_6d:FBgn0005616_SRR2919836
remap2022_GSE75031.msl-2.Kc_sxl1_6d:FBgn0005616_SRR2919837
remap2022_GSE75031.msl-2.Kc_sxl1_9d:FBgn0005616_SRR2919838
remap2022_GSE75031.msl-2.Kc_sxl1_9d:FBgn0005616_SRR2919839
remap2022_GSE75031.msl-2.Kc_sxl2_3d:FBgn0005616_SRR2919840
remap2022_GSE75031.msl-2.Kc_sxl2_3d:FBgn0005616_SRR2919841
remap2022_GSE75031.msl-2.Kc_sxl2_6d:FBgn0005616_SRR2919842
remap2022_GSE75031.msl-2.Kc_sxl2_6d:FBgn0005616_SRR2919843
remap2022_GSE75031.msl-2.Kc_sxl2_9d:FBgn0005616_SRR2919844
remap2022_GSE75031.msl-2.Kc_sxl2_9d:FBgn0005616_SRR2919845
remap2022_GSE76892.en.third-instar_CNS_imaginal-disk:FBgn0000577_SRR3102826
remap2022_GSE76892.en.third-instar_CNS_imaginal-disk:FBgn0000577_SRR3102828
remap2022_GSE76892.ph.third-instar_CNS_imaginal-disk:FBgn0004861-FBgn0004860_SRR3102820
remap2022_GSE76892.ph.third-instar_CNS_imaginal-disk:FBgn0004861-FBgn0004860_SRR3102821
remap2022_GSE76892.pho.third-instar_CNS_imaginal-disk:FBgn0002521_SRR3102817
remap2022_GSE76892.pho.third-instar_CNS_imaginal-disk:FBgn0002521_SRR3102818
remap2022_GSE76997.ZIPIC.embryo:FBgn0039740_SRR3109311
remap2022_GSE76997.dwg.embryo:FBgn0000520_SRR3109312
remap2022_GSE76997.pita.embryo:FBgn0034878_SRR3109310
remap2022_GSE77341.ph.third-instar_CNS_imaginal-disk_del:FBgn0004861-FBgn0004860_SRR3130889
remap2022_GSE77341.ph.third-instar_CNS_imaginal-disk_del:FBgn0004861-FBgn0004860_SRR3130890
remap2022_GSE77341.ph.third-instar_CNS_imaginal-disk_del:FBgn0004861-FBgn0004860_SRR3130891
remap2022_GSE77341.ph.third-instar_CNS_imaginal-disk_del:FBgn0004861-FBgn0004860_SRR3130892
remap2022_GSE77341.ph.third-instar_CNS_imaginal-disk_del:FBgn0004861-FBgn0004860_SRR3130893
remap2022_GSE77341.ph.third-instar_CNS_imaginal-disk_del:FBgn0004861-FBgn0004860_SRR3130894
remap2022_GSE77341.ph.third-instar_CNS_imaginal-disk_del:FBgn0004861-FBgn0004860_SRR3130895
remap2022_GSE77341.ph.third-instar_CNS_imaginal-disk_del:FBgn0004861-FBgn0004860_SRR3130896
remap2022_GSE77341.ph.third-instar_CNS_imaginal-disk_del:FBgn0004861-FBgn0004860_SRR3130897
remap2022_GSE77341.ph.third-instar_CNS_imaginal-disk_del:FBgn0004861-FBgn0004860_SRR3130898
remap2022_GSE77341.ph.third-instar_CNS_imaginal-disk_del:FBgn0004861-FBgn0004860_SRR3130899
remap2022_GSE77341.ph.third-instar_CNS_imaginal-disk_del:FBgn0004861-FBgn0004860_SRR3130900
remap2022_GSE77341.ph.third-instar_CNS_imaginal-disk_del:FBgn0004861-FBgn0004860_SRR3130901
remap2022_GSE77341.ph.third-instar_CNS_imaginal-disk_del:FBgn0004861-FBgn0004860_SRR3130902
remap2022_GSE77341.ph.third-instar_CNS_imaginal-disk_del:FBgn0004861-FBgn0004860_SRR3130903
remap2022_GSE77341.ph.third-instar_CNS_imaginal-disk_del:FBgn0004861-FBgn0004860_SRR3130904
remap2022_GSE77341.ph.third-instar_CNS_imaginal-disk_del:FBgn0004861-FBgn0004860_SRR3130905
remap2022_GSE77341.ph.third-instar_CNS_imaginal-disk_del:FBgn0004861-FBgn0004860_SRR3130906
remap2022_GSE77341.ph.third-instar_CNS_imaginal-disk_del:FBgn0004861-FBgn0004860_SRR3130907
remap2022_GSE77341.ph.third-instar_CNS_imaginal-disk_del:FBgn0004861-FBgn0004860_SRR3130908
remap2022_GSE77341.ph.third-instar_CNS_imaginal-disk_del:FBgn0004861-FBgn0004860_SRR3130909
remap2022_GSE77341.ph.third-instar_CNS_imaginal-disk_en:FBgn0004861-FBgn0004860_SRR3130875
remap2022_GSE77341.ph.third-instar_CNS_imaginal-disk_en:FBgn0004861-FBgn0004860_SRR3130876
remap2022_GSE77341.ph.third-instar_CNS_imaginal-disk_en:FBgn0004861-FBgn0004860_SRR3130877
remap2022_GSE77341.ph.third-instar_CNS_imaginal-disk_inv:FBgn0004861-FBgn0004860_SRR3130882
remap2022_GSE77341.ph.third-instar_CNS_imaginal-disk_inv:FBgn0004861-FBgn0004860_SRR3130883
remap2022_GSE77341.pho.third-instar_CNS_imaginal-disk_en:FBgn0002521_SRR3130847
remap2022_GSE77341.pho.third-instar_CNS_imaginal-disk_en:FBgn0002521_SRR3130848
remap2022_GSE77341.pho.third-instar_CNS_imaginal-disk_en:FBgn0002521_SRR3130849
remap2022_GSE77341.pho.third-instar_CNS_imaginal-disk_en:FBgn0002521_SRR3130850
remap2022_GSE77341.pho.third-instar_CNS_imaginal-disk_en:FBgn0002521_SRR3130851
remap2022_GSE77341.pho.third-instar_CNS_imaginal-disk_en:FBgn0002521_SRR3130852
remap2022_GSE77341.pho.third-instar_CNS_imaginal-disk_en:FBgn0002521_SRR3130853
remap2022_GSE77341.pho.third-instar_CNS_imaginal-disk_inv-en:FBgn0002521_SRR3130862
remap2022_GSE77341.pho.third-instar_CNS_imaginal-disk_inv-en:FBgn0002521_SRR3130863
remap2022_GSE77341.pho.third-instar_CNS_imaginal-disk_inv-en:FBgn0002521_SRR3130864
remap2022_GSE77341.pho.third-instar_CNS_imaginal-disk_inv-en:FBgn0002521_SRR3130865
remap2022_GSE77341.pho.third-instar_CNS_imaginal-disk_inv-en:FBgn0002521_SRR3130866
remap2022_GSE77341.pho.third-instar_CNS_imaginal-disk_inv-en:FBgn0002521_SRR3130867
remap2022_GSE77341.pho.third-instar_CNS_imaginal-disk_inv-en:FBgn0002521_SRR3130868
remap2022_GSE77341.pho.third-instar_CNS_imaginal-disk_inv-en:FBgn0002521_SRR3130869
remap2022_GSE77341.pho.third-instar_CNS_imaginal-disk_inv-en:FBgn0002521_SRR3130870
remap2022_GSE77341.pho.third-instar_CNS_imaginal-disk_inv-en:FBgn0002521_SRR3130871
remap2022_GSE77341.pho.third-instar_CNS_imaginal-disk_inv-en:FBgn0002521_SRR3130872
remap2022_GSE77341.pho.third-instar_CNS_imaginal-disk_inv-en:FBgn0002521_SRR3130873
remap2022_GSE77341.pho.third-instar_CNS_imaginal-disk_inv-en:FBgn0002521_SRR3130874
remap2022_GSE77341.pho.third-instar_CNS_imaginal-disk_inv:FBgn0002521_SRR3130854
remap2022_GSE77341.pho.third-instar_CNS_imaginal-disk_inv:FBgn0002521_SRR3130855
remap2022_GSE77341.pho.third-instar_CNS_imaginal-disk_inv:FBgn0002521_SRR3130856
remap2022_GSE77341.pho.third-instar_CNS_imaginal-disk_inv:FBgn0002521_SRR3130857
remap2022_GSE77341.pho.third-instar_CNS_imaginal-disk_inv:FBgn0002521_SRR3130858
remap2022_GSE77341.pho.third-instar_CNS_imaginal-disk_inv:FBgn0002521_SRR3130859
remap2022_GSE77341.pho.third-instar_CNS_imaginal-disk_inv:FBgn0002521_SRR3130860
remap2022_GSE77341.pho.third-instar_CNS_imaginal-disk_inv:FBgn0002521_SRR3130861
remap2022_GSE77582.cg.third-instar_CNS_imaginal-disk_homemade:FBgn0000289_SRR3145070
remap2022_GSE77582.cg.third-instar_CNS_imaginal-disk_homemade:FBgn0000289_SRR3145071
remap2022_GSE77582.ph.third-instar_CNS_imaginal-disk_cg:FBgn0004861-FBgn0004860_SRR3145064
remap2022_GSE77582.ph.third-instar_CNS_imaginal-disk_cg:FBgn0004861-FBgn0004860_SRR3145065
remap2022_GSE80700.Ibf1.Kc167:FBgn0037670_SRR3452733r1-SRR3452733r2
remap2022_GSE80700.Ibf2.Kc167:FBgn0037669_SRR3452734r1-SRR3452734r2
remap2022_GSE80700.Nup98-96.Kc167:FBgn0039120_SRR3452737r1-SRR3452737r2
remap2022_GSE80700.Trl.Kc167:FBgn0013263_SRR3452729r1-SRR3452729r2
remap2022_GSE80700.ZIPIC.Kc167:FBgn0039740_SRR3452736r1-SRR3452736r2
remap2022_GSE80700.pita.Kc167:FBgn0034878_SRR3452735r1-SRR3452735r2
remap2022_GSE81434.Su-var-205.ovarian-somatic-cell_ctrl_C1A9-DSHB:FBgn0003607_SRR3503062
remap2022_GSE81456.CrebB.mushroom-body_naive_homemade:FBgn0265784_SRR3509704r1-SRR3509704r2
remap2022_GSE81456.CrebB.mushroom-body_naive_homemade:FBgn0265784_SRR3509705r1-SRR3509705r2
remap2022_GSE81456.CrebB.mushroom-body_naive_homemade:FBgn0265784_SRR3509706r1-SRR3509706r2
remap2022_GSE81456.CrebB.mushroom-body_spaced_homemade:FBgn0265784_SRR3509707r1-SRR3509707r2
remap2022_GSE81456.CrebB.mushroom-body_spaced_homemade:FBgn0265784_SRR3509708r1-SRR3509708r2
remap2022_GSE81456.CrebB.mushroom-body_spaced_homemade:FBgn0265784_SRR3509709r1-SRR3509709r2
remap2022_GSE81456.Crtc.mushroom-body_naive_homemade:FBgn0036746_SRR3509710r1-SRR3509710r2
remap2022_GSE81456.Crtc.mushroom-body_naive_homemade:FBgn0036746_SRR3509711r1-SRR3509711r2
remap2022_GSE81456.Crtc.mushroom-body_naive_homemade:FBgn0036746_SRR3509712r1-SRR3509712r2
remap2022_GSE81456.Crtc.mushroom-body_spaced_homemade:FBgn0036746_SRR3509713r1-SRR3509713r2
remap2022_GSE81456.Crtc.mushroom-body_spaced_homemade:FBgn0036746_SRR3509714r1-SRR3509714r2
remap2022_GSE81456.Crtc.mushroom-body_spaced_homemade:FBgn0036746_SRR3509715r1-SRR3509715r2
remap2022_GSE81795.Set1.Schneider-2_homemade:FBgn0040022_SRR3575277
remap2022_GSE81795.Set1.Schneider-2_homemade:FBgn0040022_SRR3575279
remap2022_GSE81795.trr.Schneider-2_homemade:FBgn0023518_SRR3575270
remap2022_GSE81795.trx.Schneider-2_CT_homemade:FBgn0003862_SRR3575271
remap2022_GSE81795.trx.Schneider-2_CT_homemade:FBgn0003862_SRR3575273
remap2022_GSE81795.trx.Schneider-2_NT_homemade:FBgn0003862_SRR3575274
remap2022_GSE81795.trx.Schneider-2_NT_homemade:FBgn0003862_SRR3575276
remap2022_GSE82151.grh.third-instar_eye-antennal-disc:FBgn0259211_SRR3620837
remap2022_GSE83247.Pc.Schneider-2_Suz12-min:FBgn0003042_SRR3658916
remap2022_GSE83247.Pc.Schneider-2_Suz12-min:FBgn0003042_SRR3658918
remap2022_GSE83305.grh.embryo_11h-12h:FBgn0259211_SRR3661297
remap2022_GSE83305.grh.embryo_11h-12h_1-441:FBgn0259211_SRR3661298
remap2022_GSE83305.grh.embryo_15h-16h:FBgn0259211_SRR3661299
remap2022_GSE83305.grh.embryo_15h-16h_1-441:FBgn0259211_SRR3661300
remap2022_GSE83305.grh.embryo_2h-3h:FBgn0259211_SRR3661293
remap2022_GSE83305.grh.embryo_2h-3h_1-441:FBgn0259211_SRR3661294
remap2022_GSE83305.grh.embryo_5h-6h:FBgn0259211_SRR3661295
remap2022_GSE83305.grh.embryo_5h-6h_1-441:FBgn0259211_SRR3661296
remap2022_GSE83305.grh.third-instar_wing-disc:FBgn0259211_SRR5244306
remap2022_GSE84283.esg.adult_intestine:FBgn0287768_SRR3845162r1-SRR3845162r2
remap2022_GSE84502.pho.Schneider-2:FBgn0002521_SRR3928900r1-SRR3928900r2
remap2022_GSE84502.pho.Schneider-2:FBgn0002521_SRR4011804r1-SRR4011804r2
remap2022_GSE85404.CTCF.embryo:FBgn0035769_SRR4017020
remap2022_GSE85740.TfIIB.Kc167:FBgn0004915_SRR4042505
remap2022_GSE86106.Hmr.S2-DRSC_2C10:FBgn0001206_SRR4069175
remap2022_GSE86106.Hmr.S2-DRSC_2C10:FBgn0001206_SRR4069179
remap2022_GSE86106.Hmr.S2-DRSC_2C10:FBgn0001206_SRR4069183
remap2022_GSE86106.Hmr.S2-DRSC_CP190RNAi_2C10:FBgn0001206_SRR4069193
remap2022_GSE86106.Hmr.S2-DRSC_CtrlRNAi_2C10:FBgn0001206_SRR4069187
remap2022_GSE86106.Hmr.S2-DRSC_CtrlRNAi_2C10:FBgn0001206_SRR4069196
remap2022_GSE86243.su-Hw.adult_ovary:FBgn0003567_SRR4101018
remap2022_GSE86243.su-Hw.adult_ovary:FBgn0003567_SRR4101020
remap2022_GSE86966.bcd.embryo_GFP-bcd:FBgn0000166_SRR4244801
remap2022_GSE86966.bcd.embryo_GFP-bcd:FBgn0000166_SRR4244802
remap2022_GSE86966.bcd.embryo_GFP-bcd:FBgn0000166_SRR4244803
remap2022_GSE86966.bcd.embryo_GFP-bcd:FBgn0000166_SRR4244804
remap2022_GSE86966.bcd.embryo_bcd-ubcd:FBgn0000166_SRR4244777
remap2022_GSE86966.bcd.embryo_bcd-ubcd:FBgn0000166_SRR4244778
remap2022_GSE86966.bcd.embryo_bcd-ubcd:FBgn0000166_SRR4244779
remap2022_GSE86966.bcd.embryo_bcd-ubcd:FBgn0000166_SRR4244780
remap2022_GSE86966.bcd.embryo_bcd-ubcd:FBgn0000166_SRR4244781
remap2022_GSE86966.bcd.embryo_bcd-ubcd:FBgn0000166_SRR4244782
remap2022_GSE86966.bcd.embryo_bcd085:FBgn0000166_SRR4244795
remap2022_GSE86966.bcd.embryo_bcd085:FBgn0000166_SRR4244796
remap2022_GSE86966.bcd.embryo_bcd085:FBgn0000166_SRR4244797
remap2022_GSE86966.bcd.embryo_bcd085:FBgn0000166_SRR4244798
remap2022_GSE86966.bcd.embryo_bcd085:FBgn0000166_SRR4244799
remap2022_GSE86966.bcd.embryo_bcd085:FBgn0000166_SRR4244800
remap2022_GSE86966.bcd.embryo_mtrm-ubcd:FBgn0000166_SRR4244783
remap2022_GSE86966.bcd.embryo_mtrm-ubcd:FBgn0000166_SRR4244784
remap2022_GSE86966.bcd.embryo_mtrm-ubcd:FBgn0000166_SRR4244785
remap2022_GSE86966.bcd.embryo_mtrm-ubcd:FBgn0000166_SRR4244786
remap2022_GSE86966.bcd.embryo_mtrm-ubcd:FBgn0000166_SRR4244787
remap2022_GSE86966.bcd.embryo_mtrm-ubcd:FBgn0000166_SRR4244788
remap2022_GSE86966.bcd.embryo_tub-ubcd:FBgn0000166_SRR4244789
remap2022_GSE86966.bcd.embryo_tub-ubcd:FBgn0000166_SRR4244790
remap2022_GSE86966.bcd.embryo_tub-ubcd:FBgn0000166_SRR4244791
remap2022_GSE86966.bcd.embryo_tub-ubcd:FBgn0000166_SRR4244792
remap2022_GSE86966.bcd.embryo_tub-ubcd:FBgn0000166_SRR4244793
remap2022_GSE86966.bcd.embryo_tub-ubcd:FBgn0000166_SRR4244794
remap2022_GSE87022.DnaJ-1.Schneider-2:FBgn0263106_SRR4252439
remap2022_GSE87022.DnaJ-1.Schneider-2:FBgn0263106_SRR4252440
remap2022_GSE87022.Mlf.Schneider-2:FBgn0034051_SRR4252436
remap2022_GSE87022.Mlf.Schneider-2:FBgn0034051_SRR4252438
remap2022_GSE87509.Gug.Schneider-2_SG2524:FBgn0010825_SRR4309622r1-SRR4309622r2
remap2022_GSE87509.Gug.Schneider-2_SG2524:FBgn0010825_SRR4309623r1-SRR4309623r2
remap2022_GSE87509.Gug.Schneider-2_SG2524:FBgn0010825_SRR4309624r1-SRR4309624r2
remap2022_GSE89381.kmg.adult_testis_KD:FBgn0032473_SRR4896330r1-SRR4896330r2
remap2022_GSE89381.kmg.adult_testis_KD:FBgn0032473_SRR4896334
remap2022_GSE89459.trr.adult_0-5d_head:FBgn0023518_SRR4841809
remap2022_GSE89459.trr.adult_0-5d_head:FBgn0023518_SRR4841810
remap2022_GSE90703.upSET.embryo_12h-24h:FBgn0036398_SRR5064688
remap2022_GSE90703.upSET.embryo_12h-24h:FBgn0036398_SRR5064689
remap2022_GSE90916.Orc2.second-instar_fat-body_3WL:FBgn0015270_SRR5078070r1-SRR5078070r2
remap2022_GSE90916.Orc2.second-instar_fat-body_3WL:FBgn0015270_SRR5078072r1-SRR5078072r2
remap2022_GSE90916.Orc2.second-instar_fat-body_68h:FBgn0015270_SRR5078062r1-SRR5078062r2
remap2022_GSE90916.Orc2.second-instar_fat-body_68h:FBgn0015270_SRR5078064r1-SRR5078064r2
remap2022_GSE90916.Orc2.second-instar_fat-body_92h:FBgn0015270_SRR5078066r1-SRR5078066r2
remap2022_GSE90916.Orc2.second-instar_fat-body_92h:FBgn0015270_SRR5078068r1-SRR5078068r2
remap2022_GSE93100.MRG15.Schneider-2_WT:FBgn0027378_SRR5140279
remap2022_GSE93100.MRG15.Schneider-2_WT:FBgn0027378_SRR5140280
remap2022_GSE93100.MRG15.Schneider-2_siAsh1:FBgn0027378_SRR5140281
remap2022_GSE93100.MRG15.Schneider-2_siMrg15:FBgn0027378_SRR5140282
remap2022_GSE93100.ash1.Schneider-2_WT:FBgn0005386_SRR5140275
remap2022_GSE93100.ash1.Schneider-2_WT:FBgn0005386_SRR5140276
remap2022_GSE93100.ash1.Schneider-2_siMrg15:FBgn0005386_SRR5140278
remap2022_GSE93828.E-Pc.adult_5d_testis_ab290:FBgn0000581_SRR5188372
remap2022_GSE93828.E-Pc.adult_5d_testis_ab290:FBgn0000581_SRR5188374
remap2022_GSE94115.msl-2.Schneider-2:FBgn0005616_SRR5206751
remap2022_GSE94115.msl-2.Schneider-2:FBgn0005616_SRR5206754
remap2022_GSE94115.msl-2.Schneider-2:FBgn0005616_SRR5206756
remap2022_GSE94115.msl-2.Schneider-2:FBgn0005616_SRR5206758
remap2022_GSE94922.Elys.third-instar_brain:FBgn0031052_SRR5259252
remap2022_GSE94922.Elys.third-instar_brain:FBgn0031052_SRR5259253
remap2022_GSE94922.Nup98-96.third-instar_brain:FBgn0039120_SRR5259267
remap2022_GSE94922.Nup98-96.third-instar_brain:FBgn0039120_SRR5259268
remap2022_GSE94922.Nup98-96.third-instar_brain:FBgn0039120_SRR5259269
remap2022_GSE95236.brm.Schneider-2:FBgn0000212_SRR5279382
remap2022_GSE95236.brm.Schneider-2:FBgn0000212_SRR5279383
remap2022_GSE95781.Lpt.adult_2-4d_brain_ca_homemade:FBgn0263667_SRR5319074
remap2022_GSE95781.Lpt.adult_2-4d_brain_yf_homemade:FBgn0263667_SRR5319076
remap2022_GSE95781.Lpt.adult_brain_WT_homemade:FBgn0263667_SRR5319075
remap2022_GSE95781.trr.adult_2-4d_brain_ca:FBgn0023518_SRR5319077
remap2022_GSE95781.trr.adult_2-4d_brain_ca:FBgn0023518_SRR5319078
remap2022_GSE95781.trr.adult_2-4d_brain_yf_homemade:FBgn0023518_SRR5319084
remap2022_GSE95781.trr.adult_2-4d_brain_yf_homemade:FBgn0023518_SRR5319085
remap2022_GSE95781.trr.adult_brain_WT_homemade:FBgn0023518_SRR5319082
remap2022_GSE95781.trr.adult_brain_WT_homemade:FBgn0023518_SRR5319083
remap2022_GSE96581.CTCF.Schneider-2_control:FBgn0035769_SRR5341689
remap2022_GSE96581.CTCF.Schneider-2_induced:FBgn0035769_SRR5341690
remap2022_GSE96581.Cp190.Schneider-2_control:FBgn0000283_SRR5341686
remap2022_GSE96581.Cp190.Schneider-2_induced:FBgn0000283_SRR5341687
remap2022_GSE96581.wg.Schneider-2_control:FBgn0284084_SRR5341691
remap2022_GSE96581.wg.Schneider-2_induced:FBgn0284084_SRR5341692
remap2022_GSE96959.BigH1.adult_testis:FBgn0038252_SRR5368387
remap2022_GSE97162.Gal.adult_5d_whole-fly_IP:FBgn0001089_SRR5398176
remap2022_GSE97162.glu.adult_5d_whole-fly_IP:FBgn0015391_SRR5398174
remap2022_GSE97719.rhi.adult_ovary_moonshiner:FBgn0004400_SRR5445340r1-SRR5445340r2
remap2022_GSE97719.rhi.adult_ovary_rhino:FBgn0004400_SRR5445339r1-SRR5445339r2
remap2022_GSE97719.rhi.adult_ovary_w1118:FBgn0004400_SRR5445338r1-SRR5445338r2
remap2022_GSE97841.Taf1.Schneider-2:FBgn0010355_SRR5452843r1-SRR5452843r2
remap2022_GSE97841.Taf1.Schneider-2:FBgn0010355_SRR5452844r1-SRR5452844r2
remap2022_GSE97841.Trf2.Schneider-2:FBgn0261793_SRR5452845r1-SRR5452845r2
remap2022_GSE97841.Trf2.Schneider-2:FBgn0261793_SRR5452846r1-SRR5452846r2
remap2022_GSE97956.Eip93F.adult_wing_ab290:FBgn0264490_SRR5457522
remap2022_GSE97956.Eip93F.adult_wing_ab290:FBgn0264490_SRR5457523
remap2022_GSE98484.E-Pc.Schneider-2_ab290:FBgn0000581_SRR5499063
remap2022_GSE98484.E-Pc.Schneider-2_ab290:FBgn0000581_SRR5499065
remap2022_GSE98862.Ada2b.embryo_1h-3h_1530:FBgn0037555_SRR5534649
remap2022_GSE98862.Ada2b.embryo_1h-3h_1530:FBgn0037555_SRR5534651
remap2022_GSE98862.Ada2b.embryo_1h-3h_1530:FBgn0037555_SRR5534653
remap2022_GSE98862.Ada2b.embryo_1h-3h_1760:FBgn0037555_SRR5534655
remap2022_GSE98862.Sgf11.embryo_1h-3h_1377:FBgn0036804_SRR5534640
remap2022_GSE98862.Sgf11.embryo_1h-3h_1377:FBgn0036804_SRR5534642
remap2022_GSE98862.Sgf11.embryo_1h-3h_1924:FBgn0036804_SRR5534644
remap2022_GSE98862.not.embryo_1h-3h_1924:FBgn0013717_SRR5534646
remap2022_GSE98862.not.embryo_1h-3h_1924:FBgn0013717_SRR5534648
remap2022_GSE99461.CycG.third-instar_UAS-Myc-CycG:FBgn0262656_SRR5630482
remap2022_GSE99461.CycG.third-instar_UAS-Myc-CycG:FBgn0262656_SRR5630483
remap2022_GSE99461.CycG.third-instar_UAS-Myc-CycG:FBgn0262656_SRR5630484
remap2022_GSE99461.CycG.third-instar_UAS-Myc-CycG:FBgn0262656_SRR5630485
remap2022_GSE99461.CycG.third-instar_UAS-Myc-CycG:FBgn0262656_SRR5630486
remap2022_GSE99461.CycG.third-instar_UAS-Myc-CycG:FBgn0262656_SRR5630487
remap2022_GSE99461.CycG.third-instar_UAS-Myc-CycG:FBgn0262656_SRR5630488
remap2022_GSE99461.CycG.third-instar_UAS-Myc-CycG:FBgn0262656_SRR5630489
