# Supplementary material for: Integrating genetic variation with deep learning provides context for variants impacting transcription factor binding during embryogenesis
Source: Genome Res. 2025 May;35(5):1138–53. doi: 10.1101/gr.279652.124 (PMC12047541; doi:10.1101/gr.279652.124)
Supplement: Supplement 8 [file Supplemental_Code.zip › Code/Pipelines/6.0_ReMap_bigwig/config/config.yml]

paths:
  project_dir: "/g/furlong/project/100_Enformer/data/ReMap_2022_Drosophila"
  bam_dir_tier2: "/g/tier2/furlong/lab_resource/ReMap_2022_Drosophila/remap2022_dm6_bam"
  bam_dir_scratch: "/scratch/forneris/ReMap_2022/bam"
  bigwig_dir_scratch: "/scratch/forneris/ReMap_2022/bigwig"
  bigwig_force_input_subtraction_dir_scratch: "/scratch/forneris/ReMap_2022/force_bigwig"
  macs2_dir_scratch: "/scratch/forneris/ReMap_2022/macs2"
  htseq_dir_scratch:  "/scratch/forneris/ReMap_2022/htseq"


tools:
  bamCoverage: "/g/furlong/forneris/software/Anaconda3/bin/bamCoverage"
  bamCompare: "/g/furlong/forneris/software/Anaconda3/bin/bamCompare"
  samtools: "/g/funcgen/bin/samtools-1.9"
  bigwigCompare: "/g/furlong/forneris/software/Anaconda3/bin/bigwigCompare "


parameters_FRiP:
  genome_size: 125464728   
  p_value_cutoff: 0.05       
  input_format: AUTO
  extsize: 147
