# Supplementary material for: Integrating genetic variation with deep learning provides context for variants impacting transcription factor binding during embryogenesis
Source: Genome Res. 2025 May;35(5):1138–53. doi: 10.1101/gr.279652.124 (PMC12047541; doi:10.1101/gr.279652.124)
Supplement: Supplement 8 [file Supplemental_Code.zip › Code/Pipelines/6.0_ReMap_bigwig/config/envs/htseq_count.yml]

name: htseq-count
channels:
  - conda-forge
  - bioconda
  - defaults
dependencies:
  - _libgcc_mutex=0.1=conda_forge
  - _openmp_mutex=4.5=2_gnu
  - bedtools=2.31.0=hf5e1c6e_2
  - brotli=1.0.9=h166bdaf_8
  - brotli-bin=1.0.9=h166bdaf_8
  - bzip2=1.0.8=h7f98852_4
  - c-ares=1.19.1=hd590300_0
  - ca-certificates=2023.5.7=hbcca054_0
  - certifi=2023.5.7=pyhd8ed1ab_0
  - contourpy=1.1.0=py310hd41b1e2_0
  - cycler=0.11.0=pyhd8ed1ab_0
  - fonttools=4.40.0=py310h2372a71_0
  - freetype=2.12.1=hca18f0e_1
  - htseq=2.0.3=py310h5aa3a86_1
  - keyutils=1.6.1=h166bdaf_0
  - kiwisolver=1.4.4=py310hbf28c38_1
  - krb5=1.20.1=h81ceb04_0
  - lcms2=2.15=haa2dc70_1
  - ld_impl_linux-64=2.40=h41732ed_0
  - lerc=4.0.0=h27087fc_0
  - libblas=3.9.0=17_linux64_openblas
  - libbrotlicommon=1.0.9=h166bdaf_8
  - libbrotlidec=1.0.9=h166bdaf_8
  - libbrotlienc=1.0.9=h166bdaf_8
  - libcblas=3.9.0=17_linux64_openblas
  - libcurl=8.1.2=h409715c_0
  - libdeflate=1.18=h0b41bf4_0
  - libedit=3.1.20191231=he28a2e2_2
  - libev=4.33=h516909a_1
  - libffi=3.4.2=h7f98852_5
  - libgcc-ng=13.1.0=he5830b7_0
  - libgfortran-ng=13.1.0=h69a702a_0
  - libgfortran5=13.1.0=h15d22d2_0
  - libgomp=13.1.0=he5830b7_0
  - libjpeg-turbo=2.1.5.1=h0b41bf4_0
  - liblapack=3.9.0=17_linux64_openblas
  - libnghttp2=1.52.0=h61bc06f_0
  - libnsl=2.0.0=h7f98852_0
  - libopenblas=0.3.23=pthreads_h80387f5_0
  - libpng=1.6.39=h753d276_0
  - libsqlite=3.42.0=h2797004_0
  - libssh2=1.11.0=h0841786_0
  - libstdcxx-ng=13.1.0=hfd8a6a1_0
  - libtiff=4.5.1=h8b53f26_0
  - libuuid=2.38.1=h0b41bf4_0
  - libwebp-base=1.3.0=h0b41bf4_0
  - libxcb=1.15=h0b41bf4_0
  - libzlib=1.2.13=hd590300_5
  - matplotlib-base=3.7.1=py310he60537e_0
  - munkres=1.0.7=py_1
  - ncurses=6.4=hcb278e6_0
  - numpy=1.25.0=py310ha4c1d20_0
  - openjpeg=2.5.0=hfec8fc6_2
  - openssl=3.1.1=hd590300_1
  - packaging=23.1=pyhd8ed1ab_0
  - pillow=9.5.0=py310h582fbeb_1
  - pip=23.1.2=pyhd8ed1ab_0
  - pthread-stubs=0.4=h36c2ea0_1001
  - pyparsing=3.1.0=pyhd8ed1ab_0
  - pysam=0.21.0=py310h41dec4a_1
  - python=3.10.11=he550d4f_0_cpython
  - python-dateutil=2.8.2=pyhd8ed1ab_0
  - python_abi=3.10=3_cp310
  - readline=8.2=h8228510_1
  - setuptools=67.7.2=pyhd8ed1ab_0
  - six=1.16.0=pyh6c4a22f_0
  - tk=8.6.12=h27826a3_0
  - tzdata=2023c=h71feb2d_0
  - unicodedata2=15.0.0=py310h5764c6d_0
  - wheel=0.40.0=pyhd8ed1ab_0
  - xorg-libxau=1.0.11=hd590300_0
  - xorg-libxdmcp=1.1.3=h7f98852_0
  - xz=5.2.6=h166bdaf_0
  - zlib=1.2.13=hd590300_5
  - zstd=1.5.2=h3eb15da_6
prefix: /g/furlong/forneris/software/miniconda/envs/htseq-count
