# Supplementary material for: Integrating genetic variation with deep learning provides context for variants impacting transcription factor binding during embryogenesis
Source: Genome Res. 2025 May;35(5):1138–53. doi: 10.1101/gr.279652.124 (PMC12047541; doi:10.1101/gr.279652.124)
Supplement: Supplement 8 [file Supplemental_Code.zip › Code/Pipelines/6.0_ReMap_bigwig/config/envs/macs2.yml]

name: macs2
channels:
  - conda-forge
  - bioconda
  - defaults
dependencies:
  - _libgcc_mutex=0.1=conda_forge
  - _openmp_mutex=4.5=2_gnu
  - _r-mutex=1.0.1=anacondar_1
  - binutils_impl_linux-64=2.40=hf600244_0
  - bwidget=1.9.14=ha770c72_1
  - bzip2=1.0.8=h7f98852_4
  - c-ares=1.19.0=hd590300_0
  - ca-certificates=2023.5.7=hbcca054_0
  - cairo=1.16.0=h35add3b_1015
  - curl=8.0.1=h588be90_0
  - expat=2.5.0=hcb278e6_1
  - font-ttf-dejavu-sans-mono=2.37=hab24e00_0
  - font-ttf-inconsolata=3.000=h77eed37_0
  - font-ttf-source-code-pro=2.038=h77eed37_0
  - font-ttf-ubuntu=0.83=hab24e00_0
  - fontconfig=2.14.2=h14ed4e7_0
  - fonts-conda-ecosystem=1=0
  - fonts-conda-forge=1=0
  - freetype=2.12.1=hca18f0e_1
  - fribidi=1.0.10=h36c2ea0_0
  - gcc_impl_linux-64=12.2.0=hcc96c02_19
  - gettext=0.21.1=h27087fc_0
  - gfortran_impl_linux-64=12.2.0=h55be85b_19
  - graphite2=1.3.13=h58526e2_1001
  - gsl=2.7=he838d99_0
  - gxx_impl_linux-64=12.2.0=hcc96c02_19
  - harfbuzz=7.3.0=hdb3a94d_0
  - icu=72.1=hcb278e6_0
  - kernel-headers_linux-64=2.6.32=he073ed8_15
  - keyutils=1.6.1=h166bdaf_0
  - krb5=1.20.1=h81ceb04_0
  - ld_impl_linux-64=2.40=h41732ed_0
  - lerc=4.0.0=h27087fc_0
  - libblas=3.9.0=16_linux64_openblas
  - libcblas=3.9.0=16_linux64_openblas
  - libcurl=8.0.1=h588be90_0
  - libdeflate=1.18=h0b41bf4_0
  - libedit=3.1.20191231=he28a2e2_2
  - libev=4.33=h516909a_1
  - libexpat=2.5.0=hcb278e6_1
  - libffi=3.4.2=h7f98852_5
  - libgcc-devel_linux-64=12.2.0=h3b97bd3_19
  - libgcc-ng=12.2.0=h65d4601_19
  - libgfortran-ng=12.2.0=h69a702a_19
  - libgfortran5=12.2.0=h337968e_19
  - libglib=2.76.2=hebfc3b9_0
  - libgomp=12.2.0=h65d4601_19
  - libiconv=1.17=h166bdaf_0
  - libjpeg-turbo=2.1.5.1=h0b41bf4_0
  - liblapack=3.9.0=16_linux64_openblas
  - libnghttp2=1.52.0=h61bc06f_0
  - libnsl=2.0.0=h7f98852_0
  - libopenblas=0.3.21=pthreads_h78a6416_3
  - libpng=1.6.39=h753d276_0
  - libsanitizer=12.2.0=h46fd767_19
  - libsqlite=3.42.0=h2797004_0
  - libssh2=1.10.0=hf14f497_3
  - libstdcxx-devel_linux-64=12.2.0=h3b97bd3_19
  - libstdcxx-ng=12.2.0=h46fd767_19
  - libtiff=4.5.0=ha587672_6
  - libuuid=2.38.1=h0b41bf4_0
  - libwebp-base=1.3.0=h0b41bf4_0
  - libxcb=1.13=h7f98852_1004
  - libxml2=2.10.4=hfdac1af_0
  - libzlib=1.2.13=h166bdaf_4
  - macs2=2.2.7.1=py310h1425a21_5
  - make=4.3=hd18ef5c_1
  - ncurses=6.3=h27087fc_1
  - numpy=1.24.3=py310ha4c1d20_0
  - openssl=3.1.0=hd590300_3
  - pango=1.50.14=heaa33ce_1
  - pcre2=10.40=hc3806b6_0
  - pip=23.1.2=pyhd8ed1ab_0
  - pixman=0.40.0=h36c2ea0_0
  - pthread-stubs=0.4=h36c2ea0_1001
  - python=3.10.11=he550d4f_0_cpython
  - python_abi=3.10=3_cp310
  - r-base=4.3.0=h0fc540b_0
  - readline=8.2=h8228510_1
  - sed=4.8=he412f7d_0
  - setuptools=67.7.2=pyhd8ed1ab_0
  - sysroot_linux-64=2.12=he073ed8_15
  - tk=8.6.12=h27826a3_0
  - tktable=2.10=hb7b940f_3
  - tzdata=2023c=h71feb2d_0
  - wheel=0.40.0=pyhd8ed1ab_0
  - xorg-kbproto=1.0.7=h7f98852_1002
  - xorg-libice=1.0.10=h7f98852_0
  - xorg-libsm=1.2.3=hd9c2040_1000
  - xorg-libx11=1.8.4=h0b41bf4_0
  - xorg-libxau=1.0.9=h7f98852_0
  - xorg-libxdmcp=1.1.3=h7f98852_0
  - xorg-libxext=1.3.4=h0b41bf4_2
  - xorg-libxrender=0.9.10=h7f98852_1003
  - xorg-libxt=1.2.1=h7f98852_2
  - xorg-renderproto=0.11.1=h7f98852_1002
  - xorg-xextproto=7.3.0=h0b41bf4_1003
  - xorg-xproto=7.0.31=h7f98852_1007
  - xz=5.2.6=h166bdaf_0
  - zlib=1.2.13=h166bdaf_4
  - zstd=1.5.2=h3eb15da_6
prefix: /g/furlong/forneris/software/miniconda/envs/macs2
