# Supplementary material for: Integrating genetic variation with deep learning provides context for variants impacting transcription factor binding during embryogenesis
Source: Genome Res. 2025 May;35(5):1138–53. doi: 10.1101/gr.279652.124 (PMC12047541; doi:10.1101/gr.279652.124)
Supplement: Supplement 8 [file Supplemental_Code.zip › Code/Pipelines/6.0_ReMap_bigwig/src/snakemake/cluster.json]

{
  "__default__" :
  {
    "sbatch" : "sbatch -o logs/{rule}.{wildcards}.%j.out -e logs/{rule}.{wildcards}.%j.out",
    "partition" : "htc",
    "n" : "1",
    "mem" : "4G",
    "moreoptions" : "-t 2:00:00"
  }
}
