# Supplementary material for: Integrating genetic variation with deep learning provides context for variants impacting transcription factor binding during embryogenesis
Source: Genome Res. 2025 May;35(5):1138–53. doi: 10.1101/gr.279652.124 (PMC12047541; doi:10.1101/gr.279652.124)
Supplement: Supplement 8 [file Supplemental_Code.zip › Code/Pipelines/6.0_ReMap_bigwig/src/snakemake/deeptools.yml]

name: deeptools
channels:
  - conda-forge
  - bioconda
  - defaults
dependencies:
  - _libgcc_mutex=0.1=conda_forge
  - _openmp_mutex=4.5=2_gnu
  - alsa-lib=1.2.8=h166bdaf_0
  - attr=2.5.1=h166bdaf_1
  - brotli=1.0.9=h166bdaf_9
  - brotli-bin=1.0.9=h166bdaf_9
  - brotli-python=1.0.9=py310hd8f1fbe_9
  - bzip2=1.0.8=h7f98852_4
  - c-ares=1.19.1=hd590300_0
  - ca-certificates=2023.5.7=hbcca054_0
  - cairo=1.16.0=ha61ee94_1014
  - certifi=2023.5.7=pyhd8ed1ab_0
  - charset-normalizer=3.2.0=pyhd8ed1ab_0
  - contourpy=1.1.0=py310hd41b1e2_0
  - cycler=0.11.0=pyhd8ed1ab_0
  - dbus=1.13.6=h5008d03_3
  - deeptools=3.5.2=pyhdfd78af_1
  - deeptoolsintervals=0.1.9=py310h8472f5a_5
  - expat=2.5.0=hcb278e6_1
  - fftw=3.3.10=nompi_hc118613_108
  - font-ttf-dejavu-sans-mono=2.37=hab24e00_0
  - font-ttf-inconsolata=3.000=h77eed37_0
  - font-ttf-source-code-pro=2.038=h77eed37_0
  - font-ttf-ubuntu=0.83=hab24e00_0
  - fontconfig=2.14.2=h14ed4e7_0
  - fonts-conda-ecosystem=1=0
  - fonts-conda-forge=1=0
  - fonttools=4.41.0=py310h2372a71_0
  - freetype=2.12.1=hca18f0e_1
  - gettext=0.21.1=h27087fc_0
  - glib=2.76.4=hfc55251_0
  - glib-tools=2.76.4=hfc55251_0
  - graphite2=1.3.13=h58526e2_1001
  - gst-plugins-base=1.21.3=h4243ec0_1
  - gstreamer=1.21.3=h25f0c4b_1
  - gstreamer-orc=0.4.34=hd590300_0
  - harfbuzz=6.0.0=h8e241bc_0
  - icu=70.1=h27087fc_0
  - idna=3.4=pyhd8ed1ab_0
  - jack=1.9.22=h11f4161_0
  - jpeg=9e=h0b41bf4_3
  - keyutils=1.6.1=h166bdaf_0
  - kiwisolver=1.4.4=py310hbf28c38_1
  - krb5=1.20.1=hf9c8cef_0
  - lame=3.100=h166bdaf_1003
  - lcms2=2.14=h6ed2654_0
  - ld_impl_linux-64=2.40=h41732ed_0
  - lerc=4.0.0=h27087fc_0
  - libblas=3.9.0=17_linux64_openblas
  - libbrotlicommon=1.0.9=h166bdaf_9
  - libbrotlidec=1.0.9=h166bdaf_9
  - libbrotlienc=1.0.9=h166bdaf_9
  - libcap=2.66=ha37c62d_0
  - libcblas=3.9.0=17_linux64_openblas
  - libclang=15.0.7=default_h7634d5b_2
  - libclang13=15.0.7=default_h9986a30_2
  - libcups=2.3.3=h36d4200_3
  - libcurl=7.87.0=h6312ad2_0
  - libdb=6.2.32=h9c3ff4c_0
  - libdeflate=1.13=h166bdaf_0
  - libedit=3.1.20191231=he28a2e2_2
  - libev=4.33=h516909a_1
  - libevent=2.1.10=h9b69904_4
  - libexpat=2.5.0=hcb278e6_1
  - libffi=3.4.2=h7f98852_5
  - libflac=1.4.3=h59595ed_0
  - libgcc-ng=13.1.0=he5830b7_0
  - libgcrypt=1.10.1=h166bdaf_0
  - libgfortran-ng=13.1.0=h69a702a_0
  - libgfortran5=13.1.0=h15d22d2_0
  - libglib=2.76.4=hebfc3b9_0
  - libgomp=13.1.0=he5830b7_0
  - libgpg-error=1.47=h71f35ed_0
  - libiconv=1.17=h166bdaf_0
  - liblapack=3.9.0=17_linux64_openblas
  - libllvm15=15.0.7=hadd5161_1
  - libnghttp2=1.51.0=hdcd2b5c_0
  - libnsl=2.0.0=h7f98852_0
  - libogg=1.3.4=h7f98852_1
  - libopenblas=0.3.23=pthreads_h80387f5_0
  - libopus=1.3.1=h7f98852_1
  - libpng=1.6.39=h753d276_0
  - libpq=15.1=h2baec63_3
  - libsndfile=1.2.0=hb75c966_0
  - libsqlite=3.42.0=h2797004_0
  - libssh2=1.10.0=haa6b8db_3
  - libstdcxx-ng=13.1.0=hfd8a6a1_0
  - libsystemd0=252=h2a991cd_0
  - libtiff=4.4.0=h0e0dad5_3
  - libtool=2.4.7=h27087fc_0
  - libudev1=253=h0b41bf4_0
  - libuuid=2.38.1=h0b41bf4_0
  - libvorbis=1.3.7=h9c3ff4c_0
  - libwebp-base=1.3.1=hd590300_0
  - libxcb=1.13=h7f98852_1004
  - libxkbcommon=1.5.0=h79f4944_1
  - libxml2=2.10.3=hca2bb57_4
  - libzlib=1.2.13=hd590300_5
  - lz4-c=1.9.4=hcb278e6_0
  - matplotlib=3.7.1=py310hff52083_0
  - matplotlib-base=3.7.1=py310he60537e_0
  - mpg123=1.31.3=hcb278e6_0
  - munkres=1.1.4=pyh9f0ad1d_0
  - mysql-common=8.0.32=h14678bc_0
  - mysql-libs=8.0.32=h54cf53e_0
  - ncurses=6.4=hcb278e6_0
  - nspr=4.35=h27087fc_0
  - nss=3.89=he45b914_0
  - numpy=1.23.5=py310h53a5b5f_0
  - openjpeg=2.5.0=h7d73246_1
  - openssl=1.1.1u=hd590300_0
  - packaging=23.1=pyhd8ed1ab_0
  - pcre2=10.40=hc3806b6_0
  - pillow=9.2.0=py310h454ad03_3
  - pip=23.2=pyhd8ed1ab_0
  - pixman=0.40.0=h36c2ea0_0
  - platformdirs=3.9.1=pyhd8ed1ab_0
  - plotly=5.15.0=pyhd8ed1ab_0
  - ply=3.11=py_1
  - pooch=1.7.0=pyha770c72_3
  - pthread-stubs=0.4=h36c2ea0_1001
  - pulseaudio=16.1=h4ab2085_1
  - py2bit=0.3.0=py310h4b81fae_8
  - pybigwig=0.3.18=py310h722e95c_2
  - pyparsing=3.1.0=pyhd8ed1ab_0
  - pyqt=5.15.7=py310hab646b1_3
  - pyqt5-sip=12.11.0=py310heca2aa9_3
  - pysam=0.21.0=py310hff46b53_0
  - pysocks=1.7.1=pyha2e5f31_6
  - python=3.10.8=h257c98d_0_cpython
  - python-dateutil=2.8.2=pyhd8ed1ab_0
  - python_abi=3.10=3_cp310
  - qt-main=5.15.6=h18908ee_6
  - readline=8.2=h8228510_1
  - requests=2.31.0=pyhd8ed1ab_0
  - scipy=1.11.1=py310ha4c1d20_0
  - setuptools=68.0.0=pyhd8ed1ab_0
  - sip=6.7.9=py310hc6cd4ac_0
  - six=1.16.0=pyh6c4a22f_0
  - tenacity=8.2.2=pyhd8ed1ab_0
  - tk=8.6.12=h27826a3_0
  - toml=0.10.2=pyhd8ed1ab_0
  - tomli=2.0.1=pyhd8ed1ab_0
  - tornado=6.3.2=py310h2372a71_0
  - typing-extensions=4.7.1=hd8ed1ab_0
  - typing_extensions=4.7.1=pyha770c72_0
  - tzdata=2023c=h71feb2d_0
  - unicodedata2=15.0.0=py310h5764c6d_0
  - urllib3=2.0.3=pyhd8ed1ab_1
  - wheel=0.40.0=pyhd8ed1ab_1
  - xcb-util=0.4.0=h516909a_0
  - xcb-util-image=0.4.0=h166bdaf_0
  - xcb-util-keysyms=0.4.0=h516909a_0
  - xcb-util-renderutil=0.3.9=h166bdaf_0
  - xcb-util-wm=0.4.1=h516909a_0
  - xkeyboard-config=2.38=h0b41bf4_0
  - xorg-kbproto=1.0.7=h7f98852_1002
  - xorg-libice=1.1.1=hd590300_0
  - xorg-libsm=1.2.4=h7391055_0
  - xorg-libx11=1.8.4=h0b41bf4_0
  - xorg-libxau=1.0.11=hd590300_0
  - xorg-libxdmcp=1.1.3=h7f98852_0
  - xorg-libxext=1.3.4=h0b41bf4_2
  - xorg-libxrender=0.9.10=h7f98852_1003
  - xorg-renderproto=0.11.1=h7f98852_1002
  - xorg-xextproto=7.3.0=h0b41bf4_1003
  - xorg-xproto=7.0.31=h7f98852_1007
  - xz=5.2.6=h166bdaf_0
  - zlib=1.2.13=hd590300_5
  - zstd=1.5.2=hfc55251_7
prefix: /g/furlong/forneris/software/miniconda/envs/deeptools
