# Supplementary material for: Integrating genetic variation with deep learning provides context for variants impacting transcription factor binding during embryogenesis
Source: Genome Res. 2025 May;35(5):1138–53. doi: 10.1101/gr.279652.124 (PMC12047541; doi:10.1101/gr.279652.124)
Supplement: Supplement 8 [file Supplemental_Code.zip › Code/Pipelines/7_Variant_and_saturation_scores/saturation_scores/basenji_env.yml]

name: basenji
channels:
  - brown-data-science
  - nvidia
  - conda-forge
  - bioconda
  - defaults
dependencies:
  - basenji
  - _libgcc_mutex=0.1=conda_forge
  - _openmp_mutex=4.5=2_gnu
  - abseil-cpp=20220623.0=h8cdb687_6
  - absl-py=1.4.0=py38h06a4308_0
  - aiohttp=3.8.5=py38h01eb140_0
  - aiosignal=1.3.1=pyhd8ed1ab_0
  - alsa-lib=1.2.8=h166bdaf_0
  - appdirs=1.4.4=pyhd3eb1b0_0
  - arrow-cpp=11.0.0=ha770c72_5_cpu
  - astropy=5.1=py38h7deecbd_0
  - astunparse=1.6.3=pyhd8ed1ab_0
  - async-timeout=4.0.3=pyhd8ed1ab_0
  - attr=2.5.1=h166bdaf_1
  - attrs=23.1.0=pyh71513ae_1
  - aws-c-auth=0.6.24=h84a1944_5
  - aws-c-cal=0.5.20=hc60faf5_6
  - aws-c-common=0.8.11=h0b41bf4_0
  - aws-c-compression=0.2.16=h034cb4b_3
  - aws-c-event-stream=0.2.18=h75388cd_6
  - aws-c-http=0.7.4=hf084cc8_2
  - aws-c-io=0.13.17=h10df833_2
  - aws-c-mqtt=0.8.6=hc41645a_6
  - aws-c-s3=0.2.4=h1b8f470_3
  - aws-c-sdkutils=0.1.7=h034cb4b_3
  - aws-checksums=0.1.14=h034cb4b_3
  - aws-crt-cpp=0.19.7=h0073717_7
  - aws-sdk-cpp=1.10.57=h4707e7a_4
  - bcftools=1.3.1=h5bf99c6_7
  - bedtools=2.31.0=hf5e1c6e_3
  - bioframe=0.4.1=pyhdfd78af_0
  - biopython=1.81=py38h1de0b5d_0
  - blas=1.0=mkl
  - blinker=1.6.2=pyhd8ed1ab_0
  - bokeh=3.1.1=pyhd8ed1ab_0
  - bottleneck=1.3.5=py38h7deecbd_0
  - brotli=1.0.9=h5eee18b_7
  - brotli-bin=1.0.9=h5eee18b_7
  - brotlipy=0.7.0=py38h27cfd23_1003
  - bzip2=1.0.8=h7b6447c_0
  - c-ares=1.19.1=h5eee18b_0
  - ca-certificates=2023.7.22=hbcca054_0
  - cached-property=1.5.2=hd8ed1ab_1
  - cached_property=1.5.2=pyha770c72_1
  - cairo=1.16.0=ha61ee94_1014
  - certifi=2023.7.22=pyhd8ed1ab_0
  - cffi=1.15.1=py38h5eee18b_3
  - charset-normalizer=2.0.4=pyhd3eb1b0_0
  - click=8.1.7=unix_pyh707e725_0
  - cloudpickle=2.2.1=pyhd8ed1ab_0
  - contourpy=1.0.5=py38hdb19cb5_0
  - cooler=0.9.3=pyhdfd78af_0
  - cooltools=0.5.4=py38he5da3d1_2
  - cryptography=41.0.3=py38hdda0065_0
  - cuda-version=11.0=h6b8d8af_2
  - cudatoolkit=11.0.221=h6bb024c_0
  - cudnn=8.0.0=cuda11.0_0
  - curl=8.2.1=hdbd6064_0
  - cycler=0.11.0=pyhd3eb1b0_0
  - cyrus-sasl=2.1.28=h52b45da_1
  - cython=3.0.0=py38h5eee18b_0
  - cytoolz=0.12.2=py38h01eb140_0
  - dask=2023.5.0=pyhd8ed1ab_0
  - dask-core=2023.5.0=pyhd8ed1ab_0
  - dbus=1.13.18=hb2f20db_0
  - dill=0.3.7=pyhd8ed1ab_0
  - distributed=2023.5.0=pyhd8ed1ab_0
  - expat=2.5.0=h6a678d5_0
  - fftw=3.3.10=nompi_hf0379b8_106
  - font-ttf-dejavu-sans-mono=2.37=hab24e00_0
  - font-ttf-inconsolata=3.000=h77eed37_0
  - font-ttf-source-code-pro=2.038=h77eed37_0
  - font-ttf-ubuntu=0.83=hab24e00_0
  - fontconfig=2.14.2=h14ed4e7_0
  - fonts-conda-ecosystem=1=0
  - fonts-conda-forge=1=0
  - fonttools=4.25.0=pyhd3eb1b0_0
  - freetype=2.12.1=h4a9f257_0
  - frozenlist=1.4.0=py38h01eb140_0
  - fsspec=2023.9.0=pyh1a96a4e_0
  - gast=0.4.0=pyh9f0ad1d_0
  - gettext=0.21.1=h27087fc_0
  - gflags=2.2.2=he1b5a44_1004
  - giflib=5.2.1=h5eee18b_3
  - glib=2.78.0=hfc55251_0
  - glib-tools=2.78.0=hfc55251_0
  - glog=0.6.0=h6f12383_0
  - google-pasta=0.2.0=pyh8c360ce_0
  - graphite2=1.3.14=h295c915_1
  - grpc-cpp=1.51.1=h27aab58_1
  - gst-plugins-base=1.21.3=h4243ec0_1
  - gstreamer=1.21.3=h25f0c4b_1
  - gstreamer-orc=0.4.34=hd590300_0
  - h5py=3.9.0=py38he06866b_0
  - harfbuzz=6.0.0=h8e241bc_0
  - hdf5=1.12.1=h2b7332f_3
  - htslib=1.18=h81da01d_0
  - icu=70.1=h27087fc_0
  - idna=3.4=py38h06a4308_0
  - imagecodecs-lite=2019.12.3=py38h26c90d9_6
  - importlib-metadata=6.8.0=pyha770c72_0
  - importlib_metadata=6.8.0=hd8ed1ab_0
  - importlib_resources=5.2.0=pyhd3eb1b0_1
  - intel-openmp=2023.1.0=hdb19cb5_46305
  - intervaltree=3.1.0=pyhd3eb1b0_0
  - jack=1.9.22=h11f4161_0
  - jinja2=3.1.2=pyhd8ed1ab_1
  - joblib=1.2.0=py38h06a4308_0
  - jpeg=9e=h5eee18b_1
  - keras-preprocessing=1.1.2=pyhd8ed1ab_0
  - keyutils=1.6.1=h166bdaf_0
  - kiwisolver=1.4.4=py38h6a678d5_0
  - krb5=1.20.1=h143b758_1
  - lame=3.100=h7b6447c_0
  - lcms2=2.12=h3be6417_0
  - ld_impl_linux-64=2.38=h1181459_1
  - libabseil=20220623.0=cxx17_h05df665_6
  - libarrow=11.0.0=h2ebd325_5_cpu
  - libblas=3.9.0=1_h86c2bf4_netlib
  - libbrotlicommon=1.0.9=h5eee18b_7
  - libbrotlidec=1.0.9=h5eee18b_7
  - libbrotlienc=1.0.9=h5eee18b_7
  - libcap=2.67=he9d0100_0
  - libcblas=3.9.0=5_h92ddd45_netlib
  - libclang13=15.0.7=default_h9986a30_3
  - libcrc32c=1.1.2=h9c3ff4c_0
  - libcups=2.3.3=h36d4200_3
  - libcurl=8.2.1=h251f7ec_0
  - libdb=6.2.32=h9c3ff4c_0
  - libdeflate=1.18=h0b41bf4_0
  - libedit=3.1.20221030=h5eee18b_0
  - libev=4.33=h7f8727e_1
  - libevent=2.1.10=h28343ad_4
  - libffi=3.4.4=h6a678d5_0
  - libflac=1.4.3=h59595ed_0
  - libgcc=5.4.0=0
  - libgcc-ng=13.2.0=h807b86a_0
  - libgcrypt=1.10.1=h166bdaf_0
  - libgfortran-ng=11.2.0=h00389a5_1
  - libgfortran5=11.2.0=h1234567_1
  - libglib=2.78.0=hebfc3b9_0
  - libgomp=13.2.0=h807b86a_0
  - libgoogle-cloud=2.7.0=h21dfe5b_1
  - libgpg-error=1.47=h71f35ed_0
  - libgrpc=1.51.1=h4fad500_1
  - libiconv=1.17=h166bdaf_0
  - libllvm13=13.0.1=hf817b99_2
  - libllvm14=14.0.6=hdb19cb5_3
  - libllvm15=15.0.7=hadd5161_1
  - libnghttp2=1.52.0=h2d74bed_1
  - libnsl=2.0.0=h7f98852_0
  - libntlm=1.4=h7f98852_1002
  - libogg=1.3.4=h7f98852_1
  - libopus=1.3.1=h7f98852_1
  - libpng=1.6.39=h5eee18b_0
  - libpq=15.3=hbcd7760_1
  - libprotobuf=3.21.12=hfc55251_2
  - libsndfile=1.2.2=hbc2eb40_0
  - libsqlite=3.43.0=h2797004_0
  - libssh2=1.10.0=hdbd6064_2
  - libstdcxx-ng=13.2.0=h7e041cc_0
  - libsystemd0=253=h8c4010b_1
  - libthrift=0.18.0=h5e4af38_0
  - libtiff=4.2.0=hecacb30_2
  - libtool=2.4.7=h27087fc_0
  - libudev1=253=h0b41bf4_0
  - libutf8proc=2.8.0=h166bdaf_0
  - libuuid=2.38.1=h0b41bf4_0
  - libvorbis=1.3.7=h9c3ff4c_0
  - libwebp=1.2.4=h11a3e52_1
  - libwebp-base=1.2.4=h5eee18b_1
  - libxcb=1.13=h7f98852_1004
  - libxkbcommon=1.0.3=he3ba5ed_0
  - libxml2=2.10.3=hca2bb57_4
  - libxslt=1.1.37=h873f0b0_0
  - libzlib=1.2.13=hd590300_5
  - locket=1.0.0=pyhd8ed1ab_0
  - lz4=4.3.2=py38hd012fdc_0
  - lz4-c=1.9.4=h6a678d5_0
  - markdown=3.4.4=pyhd8ed1ab_0
  - markupsafe=2.1.3=py38h01eb140_0
  - matplotlib=3.7.2=py38h06a4308_0
  - matplotlib-base=3.7.2=py38h1128e8f_0
  - mkl=2023.1.0=h213fc3f_46343
  - mkl-service=2.4.0=py38h5eee18b_1
  - mkl_fft=1.3.6=py38h417a72b_1
  - mkl_random=1.2.2=py38h417a72b_1
  - mpg123=1.31.3=hcb278e6_0
  - msgpack-python=1.0.5=py38hfbd4bf9_0
  - multidict=6.0.4=py38h1de0b5d_0
  - multiprocess=0.70.15=py38h01eb140_0
  - munge=0.5.13=0
  - munkres=1.1.4=py_0
  - mysql=5.7.20=hf484d3e_1001
  - mysql-common=8.0.33=hf1915f5_4
  - mysql-libs=8.0.33=hca2cd23_4
  - natsort=7.1.1=pyhd3eb1b0_0
  - nccl=2.18.3.1=h17a0586_0
  - ncurses=6.4=h6a678d5_0
  - networkx=3.1=py38h06a4308_0
  - nspr=4.35=h6a678d5_0
  - nss=3.89.1=h6a678d5_0
  - numba=0.57.1=py38hd559b08_0
  - numexpr=2.8.4=py38hc78ab66_1
  - numpy=1.23.5=py38hf6e8229_1
  - numpy-base=1.23.5=py38h060ed82_1
  - oauthlib=3.2.2=pyhd8ed1ab_0
  - openssl=3.1.2=hd590300_0
  - opt_einsum=3.3.0=pyhd8ed1ab_1
  - orc=1.8.2=hfdbbad2_2
  - packaging=23.1=py38h06a4308_0
  - pairix=0.3.7=py38h7cf9df2_5
  - pandas=1.5.3=py38hdc8b05c_1
  - parquet-cpp=1.5.1=2
  - partd=1.4.0=pyhd8ed1ab_1
  - patsy=0.5.3=py38h06a4308_0
  - pcre=8.45=h295c915_0
  - pcre2=10.40=hc3806b6_0
  - pillow=9.4.0=py38h6a678d5_0
  - pip=23.2.1=py38h06a4308_0
  - pixman=0.40.0=h7f8727e_1
  - ply=3.11=py38_0
  - pooch=1.4.0=pyhd3eb1b0_0
  - psutil=5.9.5=py38h1de0b5d_0
  - pthread-stubs=0.4=h36c2ea0_1001
  - pulseaudio=16.1=hcb278e6_3
  - pulseaudio-client=16.1=h5195f5e_3
  - pulseaudio-daemon=16.1=ha8d29e2_3
  - pyarrow=11.0.0=py38hf05218d_5_cpu
  - pybedtools=0.9.1=py38he0f268d_0
  - pybigwig=0.3.22=py38h5df1436_1
  - pycparser=2.21=pyhd3eb1b0_0
  - pyerfa=2.0.0.1=py38h71d37f0_2
  - pyfaidx=0.7.2.1=pyh7cba7a3_1
  - pyjwt=2.8.0=pyhd8ed1ab_0
  - pyopenssl=23.2.0=py38h06a4308_0
  - pyparsing=3.0.9=py38h06a4308_0
  - pyqt=5.15.4=py38hfa26641_0
  - pyqt5-sip=12.9.0=py38hfa26641_0
  - pysam=0.21.0=py38h15b938a_1
  - pysocks=1.7.1=py38h06a4308_0
  - python=3.8.18=h955ad1f_0
  - python-dateutil=2.8.2=pyhd3eb1b0_0
  - python-tzdata=2023.3=pyhd3eb1b0_0
  - python_abi=3.8=2_cp38
  - pytz=2022.7=py38h06a4308_0
  - pyu2f=0.1.5=pyhd8ed1ab_0
  - pyvcf3=1.0.3=pyhdfd78af_0
  - pywavelets=1.4.1=py38h7e4f40d_0
  - pyyaml=6.0=py38h5eee18b_1
  - qt-main=5.15.6=h602db52_6
  - qt-webengine=5.15.4=h325cec9_3
  - qtwebkit=5.212=h3e5094c_7
  - re2=2023.02.01=hcb278e6_0
  - readline=8.2=h5eee18b_0
  - requests=2.31.0=py38h06a4308_0
  - requests-oauthlib=1.3.1=pyhd8ed1ab_0
  - rsa=4.9=pyhd8ed1ab_0
  - s2n=1.3.37=h3358134_0
  - samtools=1.17=hd87286a_1
  - scikit-learn=1.3.0=py38h1128e8f_0
  - scipy=1.10.1=py38hf6e8229_1
  - seaborn=0.12.2=py38h06a4308_0
  - setuptools=68.0.0=py38h06a4308_0
  - simplejson=3.19.1=py38h1de0b5d_0
  - sip=6.5.1=py38h709712a_2
  - six=1.15.0=pyh9f0ad1d_0
  - slurm=22.05.9=he58e4cc_0
  - snappy=1.1.10=h9fff704_0
  - sortedcontainers=2.4.0=pyhd3eb1b0_0
  - sqlite=3.41.2=h5eee18b_0
  - statsmodels=0.14.0=py38ha9d4c09_0
  - tabulate=0.8.10=py38h06a4308_0
  - tbb=2021.8.0=hdb19cb5_0
  - tblib=1.7.0=pyhd8ed1ab_0
  - tensorboard-plugin-wit=1.8.1=pyhd8ed1ab_0
  - threadpoolctl=2.2.0=pyh0d69192_0
  - tk=8.6.12=h1ccaba5_0
  - toml=0.10.2=pyhd3eb1b0_0
  - toolz=0.12.0=pyhd8ed1ab_0
  - tornado=6.3.2=py38h5eee18b_0
  - typing_extensions=3.7.4.3=py_0
  - urllib3=1.26.16=py38h06a4308_0
  - werkzeug=2.3.7=pyhd8ed1ab_0
  - wheel=0.38.4=py38h06a4308_0
  - xcb-util=0.4.0=h516909a_0
  - xcb-util-image=0.4.0=h166bdaf_0
  - xcb-util-keysyms=0.4.0=h516909a_0
  - xcb-util-renderutil=0.3.9=h166bdaf_0
  - xcb-util-wm=0.4.1=h516909a_0
  - xorg-kbproto=1.0.7=h7f98852_1002
  - xorg-libice=1.1.1=hd590300_0
  - xorg-libsm=1.2.4=h7391055_0
  - xorg-libx11=1.8.4=h0b41bf4_0
  - xorg-libxau=1.0.11=hd590300_0
  - xorg-libxdmcp=1.1.3=h7f98852_0
  - xorg-libxext=1.3.4=h0b41bf4_2
  - xorg-libxrender=0.9.10=h7f98852_1003
  - xorg-renderproto=0.11.1=h7f98852_1002
  - xorg-xextproto=7.3.0=h0b41bf4_1003
  - xorg-xproto=7.0.31=h27cfd23_1007
  - xyzservices=2023.7.0=pyhd8ed1ab_0
  - xz=5.4.2=h5eee18b_0
  - yaml=0.2.5=h7b6447c_0
  - yarl=1.9.2=py38h01eb140_0
  - zict=3.0.0=pyhd8ed1ab_0
  - zipp=3.11.0=py38h06a4308_0
  - zlib=1.2.13=hd590300_5
  - zstd=1.5.5=hc292b87_0
  - pip:
      - asciitree==0.3.3
      - cachetools==5.3.1
      - flatbuffers==23.5.26
      - google-auth==2.23.0
      - google-auth-oauthlib==1.0.0
      - grpcio==1.58.0
      - imageio==2.31.3
      - keras==2.13.1
      - lazy-loader==0.3
      - libclang==16.0.6
      - llvmlite==0.40.1
      - protobuf==4.24.3
      - pyasn1==0.5.0
      - pyasn1-modules==0.3.0
      - scikit-image==0.21.0
      - tensorboard==2.13.0
      - tensorboard-data-server==0.7.1
      - tensorflow==2.13.0
      - tensorflow-estimator==2.13.0
      - tensorflow-io-gcs-filesystem==0.34.0
      - termcolor==2.3.0
      - tifffile==2023.7.10
      - typing-extensions==4.5.0
      - wrapt==1.15.0
prefix: /g/furlong/forneris/software/miniconda/envs/basenji
