# Supplementary material for: Integrating genetic variation with deep learning provides context for variants impacting transcription factor binding during embryogenesis
Source: Genome Res. 2025 May;35(5):1138–53. doi: 10.1101/gr.279652.124 (PMC12047541; doi:10.1101/gr.279652.124)
Supplement: Supplement 8 [file Supplemental_Code.zip › Code/Pipelines/7_Variant_and_saturation_scores/saturation_scores/cluster.json]

{
    "__default__" :
    {
      "sbatch" : "sbatch -o logs/{rule}.{wildcards}.%j.out -e logs/{rule}.{wildcards}.%j.out",
      "partition" : "htc-el8",
      "n" : "{resources.cpu}",
      "memPerCpu" : "{resources.memPerCpu}",
      "time" : "{resources.time}"
    }
  }
  
