# Supplementary material for: Integrating genetic variation with deep learning provides context for variants impacting transcription factor binding during embryogenesis
Source: Genome Res. 2025 May;35(5):1138–53. doi: 10.1101/gr.279652.124 (PMC12047541; doi:10.1101/gr.279652.124)
Supplement: Supplement 8 [file Supplemental_Code.zip › Code/WASP-INDEL/CHT/extract_haplotype_read_counts.py]

#!/bin/env python
#
# Copyright 2013 Graham McVicker and Bryce van de Geijn
#
# Licensed under the Apache License, Version 2.0 (the "License");
# you may not use this file except in compliance with the License.
# You may obtain a copy of the License at
#
#     http://www.apache.org/licenses/LICENSE-2.0
#
# Unless required by applicable law or agreed to in writing, software
# distributed under the License is distributed on an "AS IS" BASIS,
# WITHOUT WARRANTIES OR CONDITIONS OF ANY KIND, either express or implied.
# See the License for the specific language governing permissions and
# limitations under the License.
#
#
#

import argparse
import numpy as np
import sys
import gzip
import re
import tables


import chromosome
import chromstat
import coord
import util

SNP_UNDEF = -1
HAP_UNDEF = -1


class SNP(object):
    def __init__(self, chrom, pos, name, ref_allele, alt_allele):
        self.chrom = chrom
        self.pos = pos
        self.name = name
        self.ref_allele = ref_allele
        self.alt_allele = alt_allele
        
    


class DataFiles(object):
    def __init__(self, args):
        # open tracks that read counts will be pulled from
        self.ref_count_h5 = tables.open_file(args.ref_as_counts, "r")
        self.alt_count_h5 = tables.open_file(args.alt_as_counts, "r")
        self.other_count_h5 = tables.open_file(args.other_as_counts, "r")
        self.read_count_h5 = tables.open_file(args.read_counts, "r")

        # open tracks where SNP information can be extracted
        self.snp_tab_h5 = tables.open_file(args.snp_tab, "r")
        self.snp_index_h5 = tables.open_file(args.snp_index, "r")
        self.geno_prob_h5 = tables.open_file(args.geno_prob, "r")
        self.hap_h5 = tables.open_file(args.haplotype, "r")

    
    def close(self):
        """closes all of the data files"""

        self.ref_count_h5.close()
        self.alt_count_h5.close()
        self.other_count_h5.close()
        self.read_count_h5.close()

        self.snp_tab_h5.close()
        self.snp_index_h5.close()
        self.geno_prob_h5.close()
        self.hap_h5.close()
        


        
def parse_args():
    parser = argparse.ArgumentParser(description="This script generates input "
                                     "files for the combined haplotype "
                                     "test. A single input file must be "
                                     "generated for each individual. "
                                     "This script reads genotypes and mapped "
                                     "read counts from HDF5 files. HDF5 files "
                                     "for genotypes and phasing can be created "
                                     "using the snp2h5 program. HDF5 files for "
                                     "read counts can be created using the "
                                     "bam2h5.py script.")
    
    parser.add_argument('--target_region_size', 
                        help='override target region size that is '
                        'specified by input file',
                        type=int, default=None)
        
    parser.add_argument("--chrom",
                        help="Path to chromInfo.txt file (may be gzipped) "
                        "with list of chromosomes for the relevant genome "
                        "assembly. Each line in file should contain "
                        "tab-separated chromosome name and chromosome length "
                        "(in basepairs). chromInfo.txt files can be "
                        "downloaded from the UCSC genome browser. For "
                        "example, a chromInfo.txt.gz file for hg19 can "
                        "be downloaded from "
                        "http://hgdownload.soe.ucsc.edu/goldenPath/hg19/database/",
                        metavar="CHROM_TXT_FILE",
                        required=True)
        
    parser.add_argument("--samples",
                        help="Path to text file containing a list of "
                        "individual identifiers. The ordering of individuals "
                        "must be consistent with those in the haplotype and "
                        "geno_prob files. The samples file is assumed to have "
                        "one identifier per line in the first column (other "
                        "columns are ignored).",
                        required=True,
                        metavar="SAMPLES_TXT_FILE",
                        default=None)
    
    parser.add_argument("--individual",
                        help="Identifier for individual, used to determine "
                        "phasing and which SNPs are heterozygous. Must match "
                        "one of the individuals in the file provided "
                        "with --samples argument.",
                        metavar="INDIVIDUAL",
                        required=True,
                        default=None)
    
    parser.add_argument("--snp_tab",
                        help="Path to HDF5 file to read SNP information "
                        "from. Each row of SNP table contains SNP name "
                        "(rs_id), position, allele1, allele2.",
                        metavar="SNP_TABLE_H5_FILE",
                        required=True)
    
    parser.add_argument("--snp_index",
                        help="Path to HDF5 file containing SNP index. The "
                        "SNP index is used to convert the genomic position "
                        "of a SNP to its corresponding row in the haplotype "
                        "and snp_tab HDF5 files.",
                        metavar="SNP_INDEX_H5_FILE",
                        required=True)
    
    parser.add_argument("--geno_prob",
                        help="Path to HDF5 file containing genotype probabilities",
                        metavar="GENO_PROB_H5_FILE",
                        required=True)
    
    parser.add_argument("--haplotype",
                        help="Path to HDF5 file to read phased haplotypes "
                        "from.",
                        metavar="HAPLOTYPE_H5_FILE",
                        required=True,
                        default=None)
    
    parser.add_argument("--homozygous_as_counts",
                        help="how to report allele-specific read counts at "
                        "linked het SNPs when test SNP genotype is homozygous "
                        "or unknown. zero (default): set allele-specific counts "
                        "to 0; rand_hap: randomly choose one of the haplotypes "
                        "to be 'reference'; rand_allele: choose random allele "
                        "at each SNP to be reference", default="zero",
                        choices=("zero", "rand_hap", "rand_allele"))
    
    parser.add_argument("--ref_as_counts",
                        help="Path to HDF5 file containing counts of reads "
                        "that match reference allele. Allele-specific counts "
                        "are stored at the position of the SNP."
                        "that match reference",
                        metavar="REF_AS_COUNT_H5_FILE",
                        required=True)
    
    parser.add_argument("--alt_as_counts", 
                        help="Path to HDF5 file to write counts of reads "
                        "that match alternate allele. Allele-specific counts "
                        "are stored at the position of the SNP.",
                        metavar="ALT_AS_COUNT_H5_FILE",
                        required=True)
    
    parser.add_argument("--other_as_counts", 
                        help="Path to HDF5 file to write counts of reads "
                        "that match neither reference nor alternate allele. "
                        "Allele-specific counts are stored at the position "
                        "of the SNP.",
                        metavar="OTHER_COUNT_H5_FILE",
                        required=True)
    
    parser.add_argument("--read_counts",
                       help="Path to HDF5 file to write counts of all "
                       "reads, regardless of whether they overlap a SNP. "
                       "Read counts are stored at the left-most position "
                       "of the mapped read.",
                       metavar="READ_COUNT_H5_FILE",
                       required=True)
    
    parser.add_argument("input_file", 
                        help="bed-like file to read coordinates of "
                        "test SNP and target region from")
    
    args = parser.parse_args()

    return args


def get_region_snps(data_files, region_list, ind_idx):
    """Retrieves all of the SNPs in the requested regions. 
    The test SNP is also returned."""

    if len(region_list) == 0:
        raise genome.coord.CoordError("expected at least one coordinate, "
                                      "got 0")

    chrom = region_list[0].chrom

    node_name = "/%s" % chrom.name
    snp_tab = data_files.snp_tab_h5.get_node(node_name)
    hap_tab = data_files.hap_h5.get_node(node_name)
    geno_tab = data_files.geno_prob_h5.get_node(node_name)
    snp_idx_tab = data_files.snp_index_h5.get_node(node_name)
    
    region_snps = []
    
    for region in region_list:
        if region.chrom.name != chrom.name:
            raise CoordError("only regions on same chromosome are supported")

        # get index (which is row number in SNP tables) of SNPs in this region
        snp_idx = snp_idx_tab[region.start-1:region.end]
        offsets = np.where(snp_idx != SNP_UNDEF)[0]
        test_snp = None

        for offset in offsets:
            i = snp_idx[offset]
            snp_row = snp_tab[i]

            # extract geno probs and haplotypes for this individual
            geno_probs = geno_tab[i, (ind_idx*3):(ind_idx*3 + 3)]
            haps = hap_tab[i, (ind_idx*2):(ind_idx*2 + 2)]

            snp = SNP(region.chrom, snp_row['pos'], 
                      snp_row['name'],
                      snp_row['allele1'],
                      snp_row['allele2'])

            # get heterozygote probability for SNP
            snp.het_prob = geno_probs[1]

            # linear combination of genotype probs:
            #     0*homo_ref + 1*het + 2*homo_alt
            snp.geno_sum = geno_probs[1] + 2.0*geno_probs[2]
            snp.haps = haps

            # TODO: set linkage probabilty properly
            snp.linkage_prob = 1.0

            region_snps.append(snp)
    
    return region_snps


def get_het_snps(snp_list):
    het_snp_list = []
    
    for snp in snp_list:
        if snp.haps[0] != snp.haps[1]:
            het_snp_list.append(snp)
    
    return het_snp_list

        

def lookup_individual_index(options, ind_name):
    """Gets the index of individual that is used 
    to lookup information in the genotype and haplotype tables"""
    sys.stderr.write("reading list of individuals from %s\n" % 
                     options.samples)
    f = open(options.samples, "rt")

    idx = 0
    for line in f:
        words = line.rstrip().split()

        # name = words[0].replace("NA", "")
        name = words[0]
        if name == ind_name:
            f.close()
            return idx
        
        idx += 1

    raise ValueError("individual %s is not in samples file %s" %
                     (ind_name, options.samples))


def set_snp_counts(data_files, region_list, snps, test_snp, options):
    """Sets counts of reference and alternate haplotype matching reads
    for each of the provided SNPs. Labeling of 'reference' or 'alternate'
    is with respect to the test SNP"""

    if test_snp and (test_snp.haps[0] != test_snp.haps[1]) and \
      (test_snp.haps[0] != HAP_UNDEF):      
        # test SNP is heterozygous: use this to phase counts that are
        # retrieved at linked het SNPs
        if test_snp.haps[0] == 0:
            # reference allele is first haplotype at test SNP
            ref_idx = 0
            alt_idx = 1
        else:
            # alt allele is first haplotype at test SNP
            ref_idx = 1
            alt_idx = 0
    else:
        # test SNP is homozygous or is undefined
        # so we have no way to tell which haplotype it is on
        if options.homozygous_as_counts == "rand_hap":
            # choose haplotype randomly
            if np.random.randint(2) == 0:
                ref_idx = 0
                alt_idx = 1
            else:
                ref_idx = 1
                alt_idx = 0
        else:
            ref_idx = None
            alt_idx = None
                

    for region in region_list:
        node_name = "/%s" % region.chrom.name
        
        ref_node = data_files.ref_count_h5.get_node(node_name)
        alt_node = data_files.alt_count_h5.get_node(node_name)
        other_node = data_files.other_count_h5.get_node(node_name)

        ref_counts = ref_node[region.start-1:region.end]
        alt_counts = alt_node[region.start-1:region.end]
        other_counts = other_node[region.start-1:region.end]
        
        for snp in snps:
            # we have het SNPs from several regions, but only want to consider
            # ones in current region
            if snp.pos >= region.start and snp.pos <= region.end:
                offset = snp.pos - region.start

                ref_count = ref_counts[offset]
                alt_count = alt_counts[offset]
                snp.other_count = other_counts[offset]

                if ref_idx is None:
                    if options.homozygous_as_counts == "zero":
                        snp.ref_hap_count = 0
                        snp.alt_hap_count = 0
                    elif options.homozygous_as_counts == "rand_allele":
                        # choose allele randomly to be reference
                        if np.random.randint(2) == 0:
                            snp.ref_hap_count = ref_count
                            snp.alt_hap_count = alt_count
                        else:
                            snp.ref_hap_count = alt_count
                            snp.alt_hap_count = ref_count
                    else:
                        raise ValueError("unknown homozygous_as_counts option %s" 
                                         % options.homozygous_as_counts)
                else:
                    if snp.haps[ref_idx] == 0:
                        # reference allele is on "reference" haplotype
                        snp.ref_hap_count = ref_count
                        snp.alt_hap_count = alt_count
                    elif snp.haps[ref_idx] == 1:
                        # reference allele is on "alternate" haplotype
                        snp.ref_hap_count = alt_count
                        snp.alt_hap_count = ref_count
                    else:
                        # haplotypes are undefined at this position
                        snp.ref_hap_count = 0
                        snp.alt_hap_count = 0
    
        

def write_header(f):
    f.write("CHROM "
            "TEST.SNP.POS "
            "TEST.SNP.ID "
            "TEST.SNP.REF.ALLELE "
            "TEST.SNP.ALT.ALLELE "
            "TEST.SNP.GENOTYPE "
            "TEST.SNP.HAPLOTYPE "
            "REGION.START "
            "REGION.END "
            "REGION.SNP.POS "
            "REGION.SNP.HET.PROB "
            "REGION.SNP.LINKAGE.PROB "
            "REGION.SNP.REF.HAP.COUNT "
            "REGION.SNP.ALT.HAP.COUNT "
            "REGION.SNP.OTHER.HAP.COUNT "
            "REGION.READ.COUNT "
            "GENOMEWIDE.READ.COUNT\n")
    

def write_NA_line(f):
    f.write(" ".join(["NA"] * 15) + "\n")
    
    
def write_output(f, region_list, snps, test_snp, test_snp_pos, region_read_count, 
                 genomewide_read_count):


    chrom_name = region_list[0].chrom.name
    region_start_str = ";".join([str(r.start) for r in region_list])
    region_end_str = ";".join([str(r.end) for r in region_list])
    
    if test_snp is None:
        # the SNP did not exist, probably was removed between
        # 1000 genomes releases
        f.write("%s %d NA NA NA NA NA %s %s" %
                (chrom_name, test_snp_pos, region_start_str, region_end_str))
        
        f.write(" %s\n" % " ".join(["NA"] * 8))

        return
    
    f.write("%s %d %s %s %s %.2f %d|%d %s %s" %
            (test_snp.chrom.name, test_snp.pos, test_snp.name,
             test_snp.ref_allele, test_snp.alt_allele,
             test_snp.geno_sum, test_snp.haps[0], 
             test_snp.haps[1], region_start_str, region_end_str))
    
    # number of linked heterozygous SNPs that we can pull
    # haplotype-specific counts from
    n_het_snps = len(snps)

    if n_het_snps > 0:
        # write SNP positions
        f.write(" %s" % ";".join(["%d" % s.pos for s in snps]))

        # write SNP het probs
        f.write(" %s" % ";".join(["%.2f" % s.het_prob for s in snps]))

        # write SNP linkage probs
        f.write(" %s" % ";".join(["%.2f" % s.linkage_prob for s in snps]))

        # write SNP ref/alt/other haplotype counts
        f.write(" %s" % ";".join(["%d" % s.ref_hap_count for s in snps]))
        f.write(" %s" % ";".join(["%d" % s.alt_hap_count for s in snps]))
        f.write(" %s" % ";".join(["%d" % s.other_count for s in snps]))
    else:
        # no linked heterozygous SNPs
        f.write(" %s" % " ".join(["NA"] * 6))

    # write total read count for region and genome-wide read count
    f.write(" %d %d\n" % (region_read_count, genomewide_read_count))
    
    
    
    
def get_genomewide_count(h5file, chrom_list):
    stat = chromstat.get_stats(h5file, chrom_list)
    return stat.sum


def get_region_read_counts(data_files, region_list):
    total_count = 0

    for region in region_list:
        node_name = "/%s" % region.chrom.name
        node = data_files.read_count_h5.get_node(node_name)
        counts = node[region.start-1:region.end]
        total_count += np.sum(counts)

    return total_count


def get_target_regions(args, chrom, words):
    """Parse start and end positions and return list of Coord "
    objects representing arget region(s)."""

    start_words = re.split(";|,", words[7])
    end_words = re.split(";|,", words[8])
    
    if len(start_words) != len(end_words):
        raise coord.CoordError("number of start (%d) and end (%d) positions "
                               "do not match" % (len(start_words), len(end_words)))
    
    n_coord = len(start_words)

    region_list = []
    for i in range(n_coord):
        start = int(start_words[i])
        end = int(end_words[i])        

        region = coord.Coord(chrom, start, end)
        
        if args.target_region_size:
            if region.length() != args.target_region_size:
                # override the size of the target region
                # with size provided on command line
                mid = (region.start + region.end)/2
                region.start = mid - args.target_region_size/2
                region.end = mid + args.target_region_size/2
                if region.start < 1:
                    region.start = 1
                if region.end > chrom.length:
                    region.end = chrom.length

        region_list.append(region)

    return region_list


def main():
    args = parse_args()

    write_header(sys.stdout)

    # find index of individual in list of samples
    ind_idx = lookup_individual_index(args, args.individual)
    
    data_files = DataFiles(args)

    chrom_list = chromosome.get_all_chromosomes(args.chrom)
    chrom_dict = chromosome.get_chromosome_dict(args.chrom)
    
    genomewide_read_counts = get_genomewide_count(data_files.read_count_h5,
                                                  chrom_list)


    unknown_chrom = set([])
    
    if util.is_gzipped(args.input_file):
        f = gzip.open(args.input_file, "rt")
    else:
        f = open(args.input_file, "rt")

    line_count = 0

    if args.target_region_size:
        sys.stderr.write("setting target region size to %d\n" %
                         args.target_region_size)
    
    for line in f:
        line_count += 1
        if line_count % 1000 == 0:
            sys.stderr.write(".")

        if line.startswith("#"):
            continue
        
        words = line.rstrip().split()

        if words[1] == "NA":
            # no SNP defined on this line:
            write_NA_line(sys.stdout)
            continue
        
        chrom_name = words[0]
        if chrom_name in chrom_dict:
            chrom = chrom_dict[chrom_name]
        else:
            if not chrom_name.startswith("chr"):
                # try adding 'chr' to front of name
                new_chrom_name = "chr" + chrom_name
                if new_chrom_name in chrom_dict:
                    chrom_name = new_chrom_name
                    chrom = chrom_dict[chrom_name]
                else:
                    # can't figure out this chromosome name
                    if not chrom_name in unknown_chrom:
                        unknown_chrom.add(chrom_name)
                        sys.stderr.write("WARNING: unknown chromosome '%s'")
                    continue
                    
        
        region_list = get_target_regions(args, chrom, words)

        snp_pos = int(words[1])
        snp_ref_base = words[3]
        snp_alt_base = words[4]
        # TODO: check that SNP ref/alt match?
                    
        snp_region = coord.Coord(chrom, snp_pos, snp_pos)
        
        # pull out all of the SNPs in the target region(s)
        region_snps = get_region_snps(data_files, region_list, ind_idx)

        # pull out test SNP
        test_snp_list = get_region_snps(data_files, [snp_region], ind_idx)
        if len(test_snp_list) != 1:
            test_snp = None
            sys.stderr.write("WARNING: could not find test SNP at "
                             "position %s:%d\n" % (chrom.name, snp_pos))
            het_snps = []
        else:
            test_snp = test_snp_list[0]
                
            # pull out haplotype counts from linked heterozygous SNPs
            het_snps = get_het_snps(region_snps)
            set_snp_counts(data_files, region_list, het_snps, test_snp, args)

        region_read_counts = get_region_read_counts(data_files, region_list)

        write_output(sys.stdout, region_list, het_snps, test_snp, snp_pos,
                     region_read_counts, genomewide_read_counts)

    sys.stderr.write("\n")
    f.close()
    data_files.close()

        

main()        

        
                             
