# Supplementary material for: Integrating genetic variation with deep learning provides context for variants impacting transcription factor binding during embryogenesis
Source: Genome Res. 2025 May;35(5):1138–53. doi: 10.1101/gr.279652.124 (PMC12047541; doi:10.1101/gr.279652.124)
Supplement: Supplement 8 [file Supplemental_Code.zip › Code/WASP-INDEL/CHT/fit_as_coefficients.py]

# Copyright 2013 Graham McVicker and Bryce van de Geijn
#
# Licensed under the Apache License, Version 2.0 (the "License");
# you may not use this file except in compliance with the License.
# You may obtain a copy of the License at
#
#     http://www.apache.org/licenses/LICENSE-2.0
#
# Unless required by applicable law or agreed to in writing, software
# distributed under the License is distributed on an "AS IS" BASIS,
# WITHOUT WARRANTIES OR CONDITIONS OF ANY KIND, either express or implied.
# See the License for the specific language governing permissions and
# limitations under the License.

import sys
import os
import math
import gzip
import argparse

from scipy.optimize import *
from scipy.special import betaln
import scipy.stats

import numpy as np

import util

def parse_options():
    parser = argparse.ArgumentParser(description="This script estimates the "
                                     "overdispersion parameter for the allele-specific "
                                     "(Beta-Binomial) half of the combined halotype test."
                                     " A single overdispersion parameter is estimated for "
                                     "each individual (across sites), under the assumption "
                                     "that all sites come from the null hypothesis (no "
                                     "genetic association)");


    parser.add_argument("--read_error_rate", "-e", action='store', dest='read_error_rate',
                        help="sequence read error rate (default=0.005)",
                        type=float, default=0.005)

    parser.add_argument("infile_list",
                        help="Path to file containing list of CHT input "
                        "files (one for each individual)",
                        action='store', default=None)

    parser.add_argument("out_file",
                        help="File to write overdispersion parameter estimates to",
                        action='store', default=None)

    return parser.parse_args()


def open_input_files(in_filename):
    if not os.path.exists(in_filename) or not os.path.isfile(in_filename):
        sys.stderr.write("input file %s does not exist or is not a regular file\n" %
                         in_filename)
        exit(2)

    # read file that contains list of input files
    in_file = open(in_filename, "rt")

    infiles = []
    for line in in_file:
        # open each input file and read first line
        filename = line.rstrip()
        if not filename or not os.path.exists(filename) or not os.path.isfile(filename):
            sys.stderr.write("input file '%s' does not exist or is not a regular file\n"
                             % line)
            exit(2)
        if util.is_gzipped(filename):
            f = gzip.open(filename, "rt")
        else:
            f = open(filename, "rt")

        # skip header
        f.readline()

        infiles.append(f)
    in_file.close()

    if len(infiles) == 0:
        sys.stderr.write("no input files specified in file '%s'\n" % options.infile_list)
        exit(2)

    return infiles


def main():
    options = parse_options()

    sys.stderr.write("reading input filenames from %s\n" % options.infile_list)
    infiles = open_input_files(options.infile_list)
    outfile = open(options.out_file, "wt")
    dup_snp_warn = True

    sys.stderr.write("estimating allele-specific dispersion coefficients\n")
    # read input data and estimate dispersion coefficient
    # for one individual at a time
    for i in range(len(infiles)):
        cur_file = infiles[i]

        AS_ref = []
        AS_alt = []
        hetps =[]

        header = cur_file.readline()

        # combine allele-specific read counts into one large
        # array for this individual
        for line in cur_file:
            snpinfo = line.strip().split()
            
            if snpinfo[12] != "NA":
                # read information aout target SNPs
                snp_locs = np.array([int(y.strip()) for y in snpinfo[9].split(';')],
                                    dtype=np.int32)
                snp_as_ref = np.array([int(y) for y in snpinfo[12].split(';')],
                                      dtype=np.int32)
                snp_as_alt = np.array([int(y) for y in snpinfo[13].split(';')],
                                      dtype=np.int32)
                snp_hetps = np.array([float(y.strip()) for y in snpinfo[10].split(';')],
                                     dtype=np.float64)

                # same SNP should not be provided multiple times, this
                # can create problems with combined test. Warn and filter
                # duplicate SNPs
                uniq_loc, uniq_idx = np.unique(snp_locs, return_index=True)

                if dup_snp_warn and uniq_loc.shape[0] != snp_locs.shape[0]:
                    sys.stderr.write("WARNING: discarding SNPs that are repeated "
                                     "multiple times in same line\n")
                    dup_snp_warn = False
                
                AS_ref.extend(snp_as_ref[uniq_idx])
                AS_alt.extend(snp_as_alt[uniq_idx])
                hetps.extend(snp_hetps[uniq_idx])

        AS_ref = np.array(AS_ref)
        AS_alt = np.array(AS_alt)
        hetps = np.array(hetps)

        # find maximu likelihood estimate for overdispersion parameter
        res = minimize_scalar(likelihood, bounds=(0.01, 0.99),
                              args=(AS_ref, AS_alt, hetps, options.read_error_rate),
                              options = {'xatol' : 0.001},
                              method="Bounded")
        LL = res.fun
        dispersion = res.x

        sys.stderr.write("Sample %d:\n" % i)
        sys.stderr.write("  dispersion estimate: %g\n" % dispersion)
        sys.stderr.write("  LL: -%g\n" % LL)

        outfile.write(str(dispersion)+"\n")
        outfile.flush()

    sys.stderr.write("output written to file: %s\n" % options.out_file)
    sys.stderr.write("done!\n")
        


def likelihood(dispersion, AS_ref, AS_alt, hetps, error):
    cur_like = 0
    for i in range(len(AS_ref)):
        # calculate likelihood for each heterozygous site, under
        # assumption that true reference proportion is 50%
        cur_like +=  AS_betabinom_loglike([math.log(0.5), math.log(0.5)],
                                          dispersion, AS_ref[i],
                                          AS_alt[i], hetps[i], error)
    return -cur_like


def addlogs(loga, logb):
    """Helper function: perform numerically-stable addition in log space"""
    return max(loga, logb) + math.log(1 + math.exp(-abs(loga - logb)))


#Given parameters, returns log likelihood.  Note that some parts have been cancelled out
def AS_betabinom_loglike(logps, sigma, AS1, AS2, hetp, error):
    if sigma >= 1.0 or sigma <= 0.0:
        return -99999999999.0

    a = math.exp(logps[0] + math.log(1/sigma**2 - 1))
    b = math.exp(logps[1] + math.log(1/sigma**2 - 1))

    part1 = 0
    part1 += betaln(AS1 + a, AS2 + b)
    part1 -= betaln(a, b)

    if hetp == 1:
        return part1

    e1 = math.log(error) * AS1 + math.log(1 - error) * AS2
    e2 = math.log(error) * AS2 + math.log(1 - error) * AS1
    if hetp == 0:
        return addlogs(e1, e2)

    return addlogs(math.log(hetp)+part1, math.log(1-hetp) + addlogs(e1, e2))

main()
