# Supplementary material for: Integrating genetic variation with deep learning provides context for variants impacting transcription factor binding during embryogenesis
Source: Genome Res. 2025 May;35(5):1138–53. doi: 10.1101/gr.279652.124 (PMC12047541; doi:10.1101/gr.279652.124)
Supplement: Supplement 8 [file Supplemental_Code.zip › Code/WASP-INDEL/CHT/run_snakemake.sh]

#!/bin/bash

# Run snakemake on an SGE cluster (that uses qsub command for submission)
# Run at most 30 jobs at a time
# To run on an LSF cluster, change "qsub -V" to "bsub"
snakemake --cluster "qsub -V" --jobs 30
