# Supplementary material for: Integrating genetic variation with deep learning provides context for variants impacting transcription factor binding during embryogenesis
Source: Genome Res. 2025 May;35(5):1138–53. doi: 10.1101/gr.279652.124 (PMC12047541; doi:10.1101/gr.279652.124)
Supplement: Supplement 8 [file Supplemental_Code.zip › Code/WASP-INDEL/CHT/Snakefile]

configfile: "snake_conf.yaml"

import glob


def get_individuals():
    """read list of sample identifiers"""
    if config['samples_file'].endswith(".gz"):
        f = gzip.open(config['samples_file'])
    else:
        f = open(config['samples_file'])
    samples = []
    for line in f:
        samples.append(line.strip())
    return samples


rule all:
    input:
        config['base_dir'] + "/CHT/qqplot.png"


#### Make a QQPlot from CHT results
        
rule qqplot:
    input:
        [config['base_dir'] + "/CHT/cht_results.txt",
        config['base_dir'] + "/CHT/cht_results_as.txt",
        config['base_dir'] + "/CHT/cht_results_bnb.txt",
        config['base_dir'] + "/CHT/cht_results_as_permuted.txt",
        config['base_dir'] + "/CHT/cht_results_bnb_permuted.txt",
        config['base_dir'] + "/CHT/cht_results_permuted.txt"]
    output:
        config['base_dir'] + "/CHT/qqplot.png"
    shell:
        "{config[Rscript]} --vanilla "
        "{config[wasp_dir]}/CHT/qqplot.R {output[0]} {input}; "
        "sleep 10; "
        

########## Generating HDF5 files for SNPs, genome sequence and read counts

rule snp2h5:
    """Convert impute data files to HDF5 format"""
    input:
        chrom=config['chrom_info'],
        snps=glob.glob(config['snp_dir'] + "/chr*.impute2*gz")
    output:
        geno_prob=config['base_dir'] + "/snp_h5/geno_probs.h5",
        snp_index=config['base_dir'] + "/snp_h5/snp_index.h5",
        snp_tab=config['base_dir'] + "/snp_h5/snp_tab.h5",
        haplotype=config['base_dir'] + "/snp_h5/haplotype.h5"
    shell:
        "{config[wasp_dir]}/snp2h5/snp2h5 --chrom {input.chrom} "
        "  --format impute "
        "  --geno_prob {output.geno_prob} "
        "  --snp_index {output.snp_index} "
        "  --snp_tab {output.snp_tab} "
        "  --haplotype {output.haplotype} "
        "  {input.snps}"

        
rule fasta2h5:
    """Create HDF5 file from genome FASTA files"""
    input:
        fasta=glob.glob(config['fasta_dir'] + "/chr*.fa*"),
        chrom=config['chrom_info']
    output:
        config['base_dir'] + "/fasta_h5/seq.h5"
    shell:
        "{config[wasp_dir]}/snp2h5/fasta2h5 --chrom {input.chrom} "
        "  --seq {output} {input.fasta}"


rule bam2h5:
    """Create HDF5 files of read counts from input BAM files containing 
    aligned and filtered reads."""
    input:
        geno_prob=config['base_dir'] + "/snp_h5/geno_probs.h5",
        snp_index=config['base_dir'] + "/snp_h5/snp_index.h5",
        snp_tab=config['base_dir'] + "/snp_h5/snp_tab.h5",
        haplotype=config['base_dir'] + "/snp_h5/haplotype.h5",
        snp_samples=config['snp_samples'],
        chrom=config['chrom_info'],
        bam=lambda wildcards: glob.glob("%s/%s.*%s" % (config['bam_dir'],
                                                       wildcards.individual,
                                                       config['bam_postfix']))
    output:
        ref_as=config['base_dir'] + "/bam_h5/ref_as_counts.{individual}.h5",
        alt_as=config['base_dir'] + "/bam_h5/alt_as_counts.{individual}.h5",
        other_as=config['base_dir'] + "/bam_h5/other_as_counts.{individual}.h5",
        read_counts=config['base_dir'] + "/bam_h5/read_counts.{individual}.h5"
    shell:
        "python {config[wasp_dir]}/CHT/bam2h5.py --chrom {input.chrom} "
        "  --snp_index {input.snp_index} "
        "  --snp_tab {input.snp_tab} "
        "  --haplotype {input.haplotype} "
        "  --samples {input.snp_samples} "
        "  --individual {wildcards.individual} "
        "  --ref_as_counts {output.ref_as} "
        "  --alt_as_counts {output.alt_as} "
        "  --other_as_counts {output.other_as} "
        "  --read_counts {output.read_counts} "
        " {input.bam}"
        


########### make target regions, extract read counts from them

rule get_target_regions:
    """Extract 'peak' regions that have sufficient read depth
    and count of allele specific reads. If different target 
    regions are desired (e.g. exons), a different script will
    need to be used."""
    input:
        samples=config['samples_file'],
        snp_samples=config['snp_samples'],
        snp_index=config['base_dir'] + "/snp_h5/snp_index.h5",
        snp_tab=config['base_dir'] + "/snp_h5/snp_tab.h5",
        haplotype=config['base_dir'] + "/snp_h5/haplotype.h5",
        chrom=config['chrom_info'],
        ref_as_counts=[config['base_dir'] + "/bam_h5/ref_as_counts.%s.h5" % x
                       for x in get_individuals()]
    output:
        config['base_dir'] + "/target_regions.txt.gz"
    shell:
        "python {config[wasp_dir]}/CHT/get_target_regions.py "
        "  --target_region_size 2000 "
        "  --min_as_count {config[min_as_count]} "
        "  --min_het_count 1 "
        "  --min_minor_allele_count 1 "
        "  --chrom {input.chrom} "
        "  --read_count_dir {config[base_dir]}/bam_h5 "
        "  --individuals {input.samples} "
        "  --samples {input.snp_samples} "
        "  --snp_tab {input.snp_tab} "
        "  --snp_index {input.snp_index} "
        "  --haplotype {input.haplotype} "
        "  --output_file {output}"


rule extract_haplotype_read_counts:
    """Extract haplotype read counts for target regions for each individual."""
    input:
        snp_samples=config['snp_samples'],
        snp_index=config['base_dir'] + "/snp_h5/snp_index.h5",
        snp_tab=config['base_dir'] + "/snp_h5/snp_tab.h5",
        geno_prob=config['base_dir'] + "/snp_h5/geno_probs.h5",
        haplotype=config['base_dir'] + "/snp_h5/haplotype.h5",
        samples=config['samples_file'],
        chrom=config['chrom_info'],
        ref_as_counts=config['base_dir'] + "/bam_h5/ref_as_counts.{individual}.h5",
        alt_as_counts=config['base_dir'] + "/bam_h5/alt_as_counts.{individual}.h5",
        other_as_counts=config['base_dir'] + "/bam_h5/other_as_counts.{individual}.h5",
        read_counts=config['base_dir'] + "/bam_h5/read_counts.{individual}.h5",
        target_regions=config['base_dir'] + "/target_regions.txt.gz"
    output:
        config['base_dir'] + "/hap_read_counts/haplotype_read_counts.{individual}.txt.gz"
    shell:
        "python {config[wasp_dir]}/CHT/extract_haplotype_read_counts.py "
        "  --chrom {input.chrom} "
        "  --snp_index {input.snp_index} "
        "  --snp_tab {input.snp_tab} "
        "  --geno_prob {input.geno_prob} "
        "  --haplotype {input.haplotype} "
        "  --samples {input.snp_samples} "
        "  --individual {wildcards.individual} "
        "  --ref_as_counts {input.ref_as_counts} "
        "  --alt_as_counts {input.alt_as_counts} "
        "  --other_as_counts {input.other_as_counts} "
        "  --read_counts {input.read_counts} "
        "  {input.target_regions} | gzip > {output}"

    


########### adjust heterozygote probabilities and read counts


rule make_adj_in_out_files:
    """makes input / output files containing lists of 
    adjusted read count files"""
    input:
        ["%s/hap_read_counts/haplotype_read_counts.%s.txt.gz" %
         (config['base_dir'], x) for x in get_individuals()]
    output:
        "%s/adjust_hap_read_counts/input.txt" % config['base_dir'],
        "%s/adjust_hap_read_counts/output.txt" % config['base_dir']
    shell:
        "ls {input} > {output[0]}; "
        "ls {input} | sed 's/hap_read_counts/adjust_hap_read_counts/' | "
        "             sed 's/.txt/.adjusted.txt/' > {output[1]}; "
        "sleep 10; "
        
        
rule adjust_read_counts:
    input:
        in_file="%s/adjust_hap_read_counts/input.txt" % config['base_dir'],
        out_file="%s/adjust_hap_read_counts/output.txt" % config['base_dir'],
        seq=config['base_dir'] + "/fasta_h5/seq.h5"
    output:
        ["%s/adjust_hap_read_counts/haplotype_read_counts.%s.adjusted.txt.gz" %
         (config['base_dir'], ind) for ind in get_individuals()]
    shell:
        "python {config[wasp_dir]}/CHT/update_total_depth.py "
        "    --seq {input.seq} "
        "   {input.in_file} {input.out_file}"


rule update_het_probs:
    """adjust heterozygote probabilities in haplotype read count
    files"""
    input:
        hap_read_counts="%s/adjust_hap_read_counts/"
            "haplotype_read_counts.{individual}.adjusted.txt.gz" % config['base_dir'],
        ref_as_counts="%s/bam_h5/ref_as_counts.{individual}.h5" % config['base_dir'],
        alt_as_counts="%s/bam_h5/alt_as_counts.{individual}.h5" % config['base_dir']
    output:
        "%s/update_het_probs/haplotype_read_counts.{individual}.adjusted.hetp.txt.gz" % \
            config['base_dir']
    shell:
        "python {config[wasp_dir]}/CHT/update_het_probs.py "
        "  --ref_as_counts {input.ref_as_counts} "
        "  --alt_as_counts {input.alt_as_counts} "
        " {input.hap_read_counts} {output}"
    


rule make_cht_input_files:
    """make the input file containing list of adjusted read count files
    that is used for running the combined test"""
    input:
        expand(config['base_dir'] + "/update_het_probs/haplotype_read_counts."
               "{individual}.adjusted.hetp.txt.gz", individual=get_individuals())
    output:
        "%s/CHT/cht_input_files.txt" % config['base_dir']
    shell:
        "ls {input} > {output}; "
        "sleep 10;"


        
        
########### Fitting dispersion coefficients for combined test
    


rule fit_bnb_coef:
    """estimate dispersion parameters for beta-negative binomial
    part of combined test"""
    input:
        cht_input = config['base_dir'] + "/CHT/cht_input_files.txt"
    output:
        config['base_dir'] + "/CHT/bnb_coef.txt"
    shell:
        "python {config[wasp_dir]}/CHT/fit_bnb_coefficients.py "
        "  --min_as_counts {config[min_as_count]}"
        "  --sample 2000 --seed 1234 {input.cht_input} {output}"


rule fit_as_coef:
    """estimate dispersion parameters for allele-specific
    part of combined test"""
    input:
        cht_input = config['base_dir'] + "/CHT/cht_input_files.txt"
    output:
        config['base_dir'] + "/CHT/as_coef.txt"
    shell:
        "python {config[wasp_dir]}/CHT/fit_as_coefficients.py "
        "  {input.cht_input} {output}"


########## Running the combined test on real and permuted data

        
rule combined_test:
    input:
        as_coef = config['base_dir'] + "/CHT/as_coef.txt",
        bnb_coef = config['base_dir'] + "/CHT/bnb_coef.txt",
        cht_input = config['base_dir'] + "/CHT/cht_input_files.txt"
    output:
        results = config['base_dir'] + "/CHT/cht_results.txt"
    shell:
        "python {config[wasp_dir]}/CHT/combined_test.py "
        "  --min_as_counts {config[min_as_count]}"
        "  --bnb_disp {input.bnb_coef} --as_disp {input.as_coef}"
        "  {input.cht_input} {output.results}"


rule as_test:
    """run just the allele-specific part of the combined test"""
    input:
        as_coef = config['base_dir'] + "/CHT/as_coef.txt",
        cht_input = config['base_dir'] + "/CHT/cht_input_files.txt"
    output:
        results = config['base_dir'] + "/CHT/cht_results_as.txt"
    shell:
        "python {config[wasp_dir]}/CHT/combined_test.py"
        "  --min_as_counts {config[min_as_count]}"
        "  --as_only --as_disp {input.as_coef}"
        "  {input.cht_input} {output.results}"


rule bnb_test:
    """run just the beta-negative-binomial part of the combined test"""
    input:
        bnb_coef = config['base_dir'] + "/CHT/bnb_coef.txt",
        cht_input = config['base_dir'] + "/CHT/cht_input_files.txt"
    output:
        results = config['base_dir'] + "/CHT/cht_results_bnb.txt"
    shell:
        "python {config[wasp_dir]}/CHT/combined_test.py "
        "  --min_as_counts {config[min_as_count]}"
        "  --bnb_only --bnb_disp {input.bnb_coef}"
        "  {input.cht_input} {output.results}" 


rule as_test_permuted:
    """run just the allele-specific part of the combined test
    on permuted genotypes"""
    input:
        as_coef = config['base_dir'] + "/CHT/as_coef.txt",
        cht_input = config['base_dir'] + "/CHT/cht_input_files.txt"
    output:
        results = config['base_dir'] + "/CHT/cht_results_as_permuted.txt"
    shell:
        "python {config[wasp_dir]}/CHT/combined_test.py --shuffle "
        "  --min_as_counts {config[min_as_count]}"
        "  --as_only --as_disp {input.as_coef}"
        "  {input.cht_input} {output.results}"


rule bnb_test_permuted:
    """run just the beta-negative-binomial part of the combined test with
    permuted genotypes
    """
    input:
        bnb_coef = config['base_dir'] + "/CHT/bnb_coef.txt",
        cht_input = config['base_dir'] + "/CHT/cht_input_files.txt"
    output:
        results = config['base_dir'] + "/CHT/cht_results_bnb_permuted.txt"
    shell:
        "python {config[wasp_dir]}/CHT/combined_test.py --shuffle"
        "  --min_as_counts {config[min_as_count]}"
        "  --bnb_only --bnb_disp {input.bnb_coef}"
        "  {input.cht_input} {output.results}"


rule combined_test_permuted:
    """Run the combined test on permuted genotypes"""
    input:
        as_coef = config['base_dir'] + "/CHT/as_coef.txt",
        bnb_coef = config['base_dir'] + "/CHT/bnb_coef.txt",
        cht_input = config['base_dir'] + "/CHT/cht_input_files.txt"
    output:
        results = config['base_dir'] + "/CHT/cht_results_permuted.txt"
    shell:
        "python {config[wasp_dir]}/CHT/combined_test.py --shuffle"
        "  --min_as_counts {config[min_as_count]}"
        "  --bnb_disp {input.bnb_coef} --as_disp {input.as_coef}"
        "  {input.cht_input} {output.results}"
