# Supplementary material for: Integrating genetic variation with deep learning provides context for variants impacting transcription factor binding during embryogenesis
Source: Genome Res. 2025 May;35(5):1138–53. doi: 10.1101/gr.279652.124 (PMC12047541; doi:10.1101/gr.279652.124)
Supplement: Supplement 8 [file Supplemental_Code.zip › Code/WASP-INDEL/CHT/power_analysis/README]

This directory contains scripts for Combined Haplotype Test power calculations.

generate_power_sim_params.py - script to make table of simulation parameters

sim_haplotype_read_counts.R - simulates combined haplotype test input data. Should potentially
be swapped for simulate_counts.py script, which is more sophisticated...

run_power_analysis.sh - SGE cluster submission script to run combined haplotype test on simulated
data
