# Supplementary material for: Integrating genetic variation with deep learning provides context for variants impacting transcription factor binding during embryogenesis
Source: Genome Res. 2025 May;35(5):1138–53. doi: 10.1101/gr.279652.124 (PMC12047541; doi:10.1101/gr.279652.124)
Supplement: Supplement 8 [file Supplemental_Code.zip › Code/WASP-INDEL/mapping/snakemake/environment.yml]

name: wasp
channels:
    - bioconda
dependencies:
    - bwa=0.7.15
    - intervaltree=3.1.0
    - picard=2.23.9
    - pysam=0.15.3
    - python=3.6.12
    - snakemake=3.13.3
