# Supplementary material for: Integrating genetic variation with deep learning provides context for variants impacting transcription factor binding during embryogenesis
Source: Genome Res. 2025 May;35(5):1138–53. doi: 10.1101/gr.279652.124 (PMC12047541; doi:10.1101/gr.279652.124)
Supplement: Supplement 8 [file Supplemental_Code.zip › Code/WASP-INDEL/mapping/snakemake/snakemake_config.yml]

# Path to directory containing WASP mapping scripts
wasp: "/Users/rabinowi/wasp/WASP/mapping"
# List of FASTQ files. One file for single end. Two for paired end
fastq:
    - "/Users/rabinowi/wasp/test_data/fastq/399_1012h_bin_rep1.1.fq.gz"
    - "/Users/rabinowi/wasp/test_data/fastq/399_1012h_bin_rep1.2.fq.gz"
# Genome fasta file. Should be indexed with BWA  
fasta: "/Users/rabinowi/wasp/test_data/genome/dm6.fa"
# Minimum mapping quality
min_mapq: 10
# A sorted, tabix indexed, VCF file containing variants
vcf: "/Users/rabinowi/wasp/test_data/variants/F1_haplotype_joint_call_GATK_stringent.vcf.gz"
# Prefix of outout files
out_prefix: "/Users/rabinowi/wasp/test_data/alignments/paired_end"
# Allowed difference between position of original and remapped reads
wobble: 0
# Sample for which to extract genotype data from VCF
sample: 'vgn'
